# Supplementary material for: Hypoxia promotes tumor immune evasion by suppressing MHC-I expression and antigen presentation
Source: EMBO J. 2025 Jan 3;44(3):903–22. doi: 10.1038/s44318-024-00319-7 (PMC11790895; doi:10.1038/s44318-024-00319-7)
Supplement: Supplementary file 3 — Source data Fig. 1 [file 44318_2024_319_MOESM3_ESM.zip]

Archive with 22 entries (16 files):
- EMBOJ-2024-117498-T-SourceDataForFigure1A-G/
- EMBOJ-2024-117498-T-SourceDataForFigure1A-G/Figure 1 A/
- EMBOJ-2024-117498-T-SourceDataForFigure1A-G/Figure 1 A/CAIX CD8 staining representative image .tiff
- EMBOJ-2024-117498-T-SourceDataForFigure1A-G/Figure 1 A/Core 1 CD8 CAIX.tiff
- EMBOJ-2024-117498-T-SourceDataForFigure1A-G/Figure 1 A/Core 2 CD8 CAIX.tiff
- EMBOJ-2024-117498-T-SourceDataForFigure1A-G/Figure 1 A/Core 3 CD8 CAIX.tiff
- EMBOJ-2024-117498-T-SourceDataForFigure1A-G/Figure 1 A/Core 4 CD8 CAIX.tiff
- EMBOJ-2024-117498-T-SourceDataForFigure1A-G/Figure 1 A/Core 5 CD8 CAIX.tiff
- EMBOJ-2024-117498-T-SourceDataForFigure1A-G/Figure 1 A/Core 6 CD8 CAIX.tiff
- EMBOJ-2024-117498-T-SourceDataForFigure1A-G/Figure 1 B/
- EMBOJ-2024-117498-T-SourceDataForFigure1A-G/Figure 1 B/Numerical data image quantification .xlsx
- EMBOJ-2024-117498-T-SourceDataForFigure1A-G/Figure 1 C/
- EMBOJ-2024-117498-T-SourceDataForFigure1A-G/Figure 1 C/Proximity analysis Core 1.png
- EMBOJ-2024-117498-T-SourceDataForFigure1A-G/Figure 1 C/Proximity analysis Core 2.png
- EMBOJ-2024-117498-T-SourceDataForFigure1A-G/Figure 1 C/Proximity analysis Core 3.png
- EMBOJ-2024-117498-T-SourceDataForFigure1A-G/Figure 1 C/Proximity analysis Core 4.png
- EMBOJ-2024-117498-T-SourceDataForFigure1A-G/Figure 1 C/Proximity analysis Core 5.png
- EMBOJ-2024-117498-T-SourceDataForFigure1A-G/Figure 1 C/Proximity analysis Core 6.png
- EMBOJ-2024-117498-T-SourceDataForFigure1A-G/Figure 1 D/
- EMBOJ-2024-117498-T-SourceDataForFigure1A-G/Figure 1 D/Numerical data CD8 proximity analysis .xlsx
- EMBOJ-2024-117498-T-SourceDataForFigure1A-G/Figure 1 G/
- EMBOJ-2024-117498-T-SourceDataForFigure1A-G/Figure 1 G/Numerical data cell count number of CD8+ T cells.xlsx
