# Supplementary material for: Hypoxia promotes tumor immune evasion by suppressing MHC-I expression and antigen presentation
Source: EMBO J. 2025 Jan 3;44(3):903–22. doi: 10.1038/s44318-024-00319-7 (PMC11790895; doi:10.1038/s44318-024-00319-7)
Supplement: Supplementary file 3 — Source data Fig. 1 [file 44318_2024_319_MOESM3_ESM.zip › EMBOJ-2024-117498-T-SourceDataForFigure1A-G/Figure 1 B/Numerical data image quantification .xlsx]

## Sheet: Sheet1
Experiment details Data was exported from Halo software after analysing the areas in the epithelium that were CAIX positive ( some regions had higher CAIX then others in the analysis we divided between CAIX high and Low as shown below )and CAIX negative and the number of CD8 was determined in each area, for CAIX positive the number of CD8 is the sum of CAIX high and CAIX low areas
Core 1
Epithelium analysis	Area (mm²)	number of CD8 T cells				Core 11
CA9 Low Area	0.08438	0	0			Epithelium analysis	Area (mm²)	number of CD8 T cells			Core 21
CA9 High Area	0.00085	0				CA9 Low Area	0.00921	0	2		Epithelium analysis	Area (mm²)	number of CD8 T cells
CA9 negative Area	1.49159	47				CA9 High Area	0.00654	2			CA9 Low Area	0.0122	0	0
						CA9 negative Area	0.45482	1			CA9 High Area	0.00833	0
											CA9 negative Area	0.94115	1
Core 2						Core 12
Epithelium analysis	Area (mm²)	number of CD8 T cells				Epithelium analysis	Area (mm²)	number of CD8 T cells			Core 22
CA9 Low Area	0.17122	41	45			CA9 Low Area	0.10741	9	15		Epithelium analysis	Area (mm²)	number of CD8 T cells
CA9 High Area	0.02503	4				CA9 High Area	0.09212	6			CA9 Low Area	0.68527	95	160
CA9 negative Area	0.95258	172				CA9 negative Area	0.49923	4			CA9 High Area	0.58862	65
											CA9 negative Area	0.16679	66
Core 3						Core 13
Epithelium analysis	Area (mm²)	number of CD8 T cells				Epithelium analysis	Area (mm²)	number of CD8 T cells			Core 23
CA9 Low Area	0.0644	29	42			CA9 Low Area	0.01115	13	96		Epithelium analysis	Area (mm²)	number of CD8 T cells
CA9 High Area	0.02964	13				CA9 High Area	0.036	83			CA9 Low Area	0.29294	12	17
CA9 negative Area	1.32082	500				CA9 negative Area	0.2093	39			CA9 High Area	0.23317	5
											CA9 negative Area	1.33279	50
Core 4						Core 14
Epithelium analysis	Area (mm²)	number of CD8 T cells				Epithelium analysis	Area (mm²)	number of CD8 T cells
CA9 Low Area	0.06567	7	14			CA9 Low Area	0.04534	0	0
CA9 High Area	0.02712	7				CA9 High Area	0	0
CA9 negative Area	1.57089	184				CA9 negative Area	0.46639	1
Core 5						Core 15
Epithelium analysis	Area (mm²)	number of CD8 T cells				Epithelium analysis	Area (mm²)	number of CD8 T cells			Final Table
CA9 Low Area	0.40164	56	65			CA9 Low Area	0.10274	8	9
CA9 High Area	0.02468	9				CA9 High Area	0.03003	1			Core	CAIX negative	CAIX positive
CA9 negative Area	1.79501	118				CA9 negative Area	0.32173	16			1	47	0
											2	172	45
											3	500	42
Core 6						Core 16					4	184	14
Epithelium analysis	Area (mm²)	number of CD8 T cells				Epithelium analysis	Area (mm²)	number of CD8 T cells			5	118	65
CA9 Low Area	0.03656	3	3			CA9 Low Area	0.38922	15	18		6	62	3
CA9 High Area	0.0083	0				CA9 High Area	0.07413	3			7	41	7
CA9 negative Area	0.84516	62				CA9 negative Area	0.55077	199			8	101	33
											9	351	27
Core 7						Core 17					10	17	49
Epithelium analysis	Area (mm²)	number of CD8 T cells				Epithelium analysis	Area (mm²)	number of CD8 T cells			11	1	2
CA9 Low Area	0.06825	4	7			CA9 Low Area	0.31406	61	81		12	4	15
CA9 High Area	0.01919	3				CA9 High Area	0.11833	20			13	13	154
CA9 negative Area	1.86962	41				CA9 negative Area	1.3288	301			14	1	0
											15	18	9
Core 8						Core 18					16	199	18
Epithelium analysis	Area (mm²)	number of CD8 T cells				Epithelium analysis	Area (mm²)	number of CD8 T cells			17	301	81
CA9 Low Area	0.25057	33	33			CA9 Low Area	0.24027	38	38		18	27	38
CA9 High Area	0.00152	0				CA9 High Area	0.00244	0			19	15	29
CA9 negative Area	0.61838	101				CA9 negative Area	0.29654	27			20	1	2
											21	1	0
Core 9						Core 19					22	66	160
Epithelium analysis	Area (mm²)	number of CD8 T cells				Epithelium analysis	Area (mm²)	number of CD8 T cells			23	50	17
CA9 Low Area	0.17166	26	27			CA9 Low Area	0.73534	19	29
CA9 High Area	0.00369	1				CA9 High Area	0.24862	10
CA9 negative Area	1.43668	351				CA9 negative Area	0.66924	15
Core 10						Core 20
Epithelium analysis	Area (mm²)	number of CD8 T cells				Epithelium analysis	Area (mm²)	number of CD8 T cells
CA9 Low Area	0.71074	46	49			CA9 Low Area	0.54984	1	2
CA9 High Area	0.07312	3				CA9 High Area	0.04772	1
CA9 negative Area	0.51368	17				CA9 negative Area	0.57996	1
