# Supplementary material for: Hypoxia promotes tumor immune evasion by suppressing MHC-I expression and antigen presentation
Source: EMBO J. 2025 Jan 3;44(3):903–22. doi: 10.1038/s44318-024-00319-7 (PMC11790895; doi:10.1038/s44318-024-00319-7)
Supplement: Supplementary file 3 — Source data Fig. 1 [file 44318_2024_319_MOESM3_ESM.zip › EMBOJ-2024-117498-T-SourceDataForFigure1A-G/Figure 1 D/Numerical data CD8 proximity analysis .xlsx]

## Sheet: Sheet1
Experiment details: Data was exported from Halo software, analysis was performed on the same cores presented in Figure 1 A. the number of CD8+T cells was calculated within 50 μm of CAIX positive cells the number presnted in the heatmap are the sum of the number of CD8 + T cells within 0-10 μm , 10-20 μm, 20-30 μm, 30-40 μm,40-50 μm.
Core 1			Core 2			Core 3			Core 4			Core 5			Core 6
Name	Value		Name	Value		Name	Value		Name	Value		Name	Value		Name	Value
CD8 T killer Count	66		CD8 T cells Count	94		CD8 T cells Count	44		CD8 T cells Count	3		CD8 T cells Count	1		CD8 T cells Count	175
CA9 positive Count	4933		Ca9 positive cells Count	2324		Ca9 positive cells Count	6447		Ca9 positive cells Count	3308		Ca9 positive cells Count	255		CA9 positive Count	3107
CD8 T killer within 50μm of CA9 positive	66		CD8 T cells within 50μm of Ca9 positive cells	86		CD8 T cells within 50μm of Ca9 positive cells	44		CD8 T cells within 50μm of Ca9 positive cells	3		CD8 T cells within 50μm of Ca9 positive cells	0		CD8 T cells within 50μm of CA9 positive	171
% CD8 T killer within 50μm of CA9 positive	100		% CD8 T cells within 50μm of Ca9 positive cells	91.49		% CD8 T cells within 50μm of Ca9 positive cells	100		% CD8 T cells within 50μm of Ca9 positive cells	100		% CD8 T cells within 50μm of Ca9 positive cells	0		% CD8 T cells within 50μm of CA9 positive	97.71
Average Distance (μm) to CA9 positive	10.4		Average Distance (μm) to Ca9 positive cells	23.23		Average Distance (μm) to Ca9 positive cells	12.75		Average Distance (μm) to Ca9 positive cells	10.18		Average Distance (μm) to Ca9 positive cells	105.96		Average Distance (μm) to CA9 positive	19.17
Average number of CD8 T killer within 50μm of CA9 positive	1.22222		Average number of CD8 T cells within 50μm of Ca9 positive cells	1.01176		Average number of CD8 T cells within 50μm of Ca9 positive cells	1.02326		Average number of CD8 T cells within 50μm of Ca9 positive cells	1		Average number of CD8 T cells within 50μm of Ca9 positive cells	0		Average number of CD8 T cells within 50μm of CA9 positive	1.08917
CD8 T killer within 0-2.5μm of CA9 positive	0		CD8 T cells within 0-2.5μm of Ca9 positive cells	0		CD8 T cells within 0-2.5μm of Ca9 positive cells	0		CD8 T cells within 0-2.5μm of Ca9 positive cells	0		CD8 T cells within 0-2.5μm of Ca9 positive cells	0		CD8 T cells within 0-2.5μm of CA9 positive	0
CD8 T killer within 2.5-5μm of CA9 positive	3		CD8 T cells within 2.5-5μm of Ca9 positive cells	0		CD8 T cells within 2.5-5μm of Ca9 positive cells	0		CD8 T cells within 2.5-5μm of Ca9 positive cells	0		CD8 T cells within 2.5-5μm of Ca9 positive cells	0		CD8 T cells within 2.5-5μm of CA9 positive	2
CD8 T killer within 5-7.5μm of CA9 positive	23		CD8 T cells within 5-7.5μm of Ca9 positive cells	5		CD8 T cells within 5-7.5μm of Ca9 positive cells	3		CD8 T cells within 5-7.5μm of Ca9 positive cells	1		CD8 T cells within 5-7.5μm of Ca9 positive cells	0		CD8 T cells within 5-7.5μm of CA9 positive	10
CD8 T killer within 7.5-10μm of CA9 positive	16		CD8 T cells within 7.5-10μm of Ca9 positive cells	9		CD8 T cells within 7.5-10μm of Ca9 positive cells	16		CD8 T cells within 7.5-10μm of Ca9 positive cells	0		CD8 T cells within 7.5-10μm of Ca9 positive cells	0		CD8 T cells within 7.5-10μm of CA9 positive	30
CD8 T killer within 10-12.5μm of CA9 positive	7		CD8 T cells within 10-12.5μm of Ca9 positive cells	18		CD8 T cells within 10-12.5μm of Ca9 positive cells	11		CD8 T cells within 10-12.5μm of Ca9 positive cells	2		CD8 T cells within 10-12.5μm of Ca9 positive cells	0		CD8 T cells within 10-12.5μm of CA9 positive	29
CD8 T killer within 12.5-15μm of CA9 positive	4		CD8 T cells within 12.5-15μm of Ca9 positive cells	6		CD8 T cells within 12.5-15μm of Ca9 positive cells	2		CD8 T cells within 12.5-15μm of Ca9 positive cells	0		CD8 T cells within 12.5-15μm of Ca9 positive cells	0		CD8 T cells within 12.5-15μm of CA9 positive	16
CD8 T killer within 15-17.5μm of CA9 positive	4		CD8 T cells within 15-17.5μm of Ca9 positive cells	10		CD8 T cells within 15-17.5μm of Ca9 positive cells	3		CD8 T cells within 15-17.5μm of Ca9 positive cells	0		CD8 T cells within 15-17.5μm of Ca9 positive cells	0		CD8 T cells within 15-17.5μm of CA9 positive	13
CD8 T killer within 17.5-20μm of CA9 positive	2		CD8 T cells within 17.5-20μm of Ca9 positive cells	10		CD8 T cells within 17.5-20μm of Ca9 positive cells	3		CD8 T cells within 17.5-20μm of Ca9 positive cells	0		CD8 T cells within 17.5-20μm of Ca9 positive cells	0		CD8 T cells within 17.5-20μm of CA9 positive	15
CD8 T killer within 20-22.5μm of CA9 positive	2		CD8 T cells within 20-22.5μm of Ca9 positive cells	2		CD8 T cells within 20-22.5μm of Ca9 positive cells	3		CD8 T cells within 20-22.5μm of Ca9 positive cells	0		CD8 T cells within 20-22.5μm of Ca9 positive cells	0		CD8 T cells within 20-22.5μm of CA9 positive	6
CD8 T killer within 22.5-25μm of CA9 positive	5		CD8 T cells within 22.5-25μm of Ca9 positive cells	4		CD8 T cells within 22.5-25μm of Ca9 positive cells	2		CD8 T cells within 22.5-25μm of Ca9 positive cells	0		CD8 T cells within 22.5-25μm of Ca9 positive cells	0		CD8 T cells within 22.5-25μm of CA9 positive	8
CD8 T killer within 25-27.5μm of CA9 positive	0		CD8 T cells within 25-27.5μm of Ca9 positive cells	2		CD8 T cells within 25-27.5μm of Ca9 positive cells	1		CD8 T cells within 25-27.5μm of Ca9 positive cells	0		CD8 T cells within 25-27.5μm of Ca9 positive cells	0		CD8 T cells within 25-27.5μm of CA9 positive	7
CD8 T killer within 27.5-30μm of CA9 positive	0		CD8 T cells within 27.5-30μm of Ca9 positive cells	4		CD8 T cells within 27.5-30μm of Ca9 positive cells	0		CD8 T cells within 27.5-30μm of Ca9 positive cells	0		CD8 T cells within 27.5-30μm of Ca9 positive cells	0		CD8 T cells within 27.5-30μm of CA9 positive	6
CD8 T killer within 30-32.5μm of CA9 positive	0		CD8 T cells within 30-32.5μm of Ca9 positive cells	3		CD8 T cells within 30-32.5μm of Ca9 positive cells	0		CD8 T cells within 30-32.5μm of Ca9 positive cells	0		CD8 T cells within 30-32.5μm of Ca9 positive cells	0		CD8 T cells within 30-32.5μm of CA9 positive	7
CD8 T killer within 32.5-35μm of CA9 positive	0		CD8 T cells within 32.5-35μm of Ca9 positive cells	2		CD8 T cells within 32.5-35μm of Ca9 positive cells	0		CD8 T cells within 32.5-35μm of Ca9 positive cells	0		CD8 T cells within 32.5-35μm of Ca9 positive cells	0		CD8 T cells within 32.5-35μm of CA9 positive	9
CD8 T killer within 35-37.5μm of CA9 positive	0		CD8 T cells within 35-37.5μm of Ca9 positive cells	5		CD8 T cells within 35-37.5μm of Ca9 positive cells	0		CD8 T cells within 35-37.5μm of Ca9 positive cells	0		CD8 T cells within 35-37.5μm of Ca9 positive cells	0		CD8 T cells within 35-37.5μm of CA9 positive	2
CD8 T killer within 37.5-40μm of CA9 positive	0		CD8 T cells within 37.5-40μm of Ca9 positive cells	4		CD8 T cells within 37.5-40μm of Ca9 positive cells	0		CD8 T cells within 37.5-40μm of Ca9 positive cells	0		CD8 T cells within 37.5-40μm of Ca9 positive cells	0		CD8 T cells within 37.5-40μm of CA9 positive	3
CD8 T killer within 40-42.5μm of CA9 positive	0		CD8 T cells within 40-42.5μm of Ca9 positive cells	1		CD8 T cells within 40-42.5μm of Ca9 positive cells	0		CD8 T cells within 40-42.5μm of Ca9 positive cells	0		CD8 T cells within 40-42.5μm of Ca9 positive cells	0		CD8 T cells within 40-42.5μm of CA9 positive	3
CD8 T killer within 42.5-45μm of CA9 positive	0		CD8 T cells within 42.5-45μm of Ca9 positive cells	1		CD8 T cells within 42.5-45μm of Ca9 positive cells	0		CD8 T cells within 42.5-45μm of Ca9 positive cells	0		CD8 T cells within 42.5-45μm of Ca9 positive cells	0		CD8 T cells within 42.5-45μm of CA9 positive	0
CD8 T killer within 45-47.5μm of CA9 positive	0		CD8 T cells within 45-47.5μm of Ca9 positive cells	0		CD8 T cells within 45-47.5μm of Ca9 positive cells	0		CD8 T cells within 45-47.5μm of Ca9 positive cells	0		CD8 T cells within 45-47.5μm of Ca9 positive cells	0		CD8 T cells within 45-47.5μm of CA9 positive	3
CD8 T killer within 47.5-50μm of CA9 positive	0		CD8 T cells within 47.5-50μm of Ca9 positive cells	0		CD8 T cells within 47.5-50μm of Ca9 positive cells	0		CD8 T cells within 47.5-50μm of Ca9 positive cells	0		CD8 T cells within 47.5-50μm of Ca9 positive cells	0		CD8 T cells within 47.5-50μm of CA9 positive	2
Final table
Core	0-10μm	10-20μm	20-30μm	30-40μm	40-50μm
1	42	17	7	0	0
2	14	44	12	14	2
3	19	19	6	0	0
4	1	2	0	0	0
5	0	0	0	0	0
6	42	73	27	34	8
