# Supplementary material for: Hypoxia promotes tumor immune evasion by suppressing MHC-I expression and antigen presentation
Source: EMBO J. 2025 Jan 3;44(3):903–22. doi: 10.1038/s44318-024-00319-7 (PMC11790895; doi:10.1038/s44318-024-00319-7)
Supplement: Supplementary file 3 — Source data Fig. 1 [file 44318_2024_319_MOESM3_ESM.zip › EMBOJ-2024-117498-T-SourceDataForFigure1A-G/Figure 1 G/Numerical data cell count number of CD8+ T cells.xlsx]

## Sheet: Sheet1
Experiment details: the number of CD8 was analyzed using Fiji software. A minimum of 4 different tissue section were analyzed for each mice treated with either vehicle or papaverine ( n=3 mice / condition, prominence applied was 500
condition	number of CD8
Saline 01.1	362
Saline 01.2	226
Saline 01.3	382
Saline 01.4	330
Saline 02.1	268
Saline 02.2	290
saline 02.3	26
saline 02.4	62
saline 02.5	81
Saline 02.6	181
Saline 02.7	450
Saline 02.8	123
Saline 02.9	143
Saline 02.10	226
Saline 03.1	146
Saline 03.2	69
Saline 03.3	56
Saline 03.4	133
Saline 03.5	100
Saline 03.6	112
PPV 01.1	1325
PPV 01.2	401
PPV 01.3	926
PPV 01.4	590
PPV 01.5	1049
PPV 01.6	500
PPV 01.7	598
PPV 02.1	318
PPV 02.2	181
PPV 02.3	345
PPV 02.4	196
PPV 02.5	319
PPV 02.6	110
PPV 02.7	89
PPV 02.8	196
PPV 02.9	160
PPV03.1	65
PPV03.2	52
PPV03.3	298
PPV03.4	64
PPV03.5	56
PPV03.6	107
PPV03.7	490
