# Supplementary material for: Hypoxia promotes tumor immune evasion by suppressing MHC-I expression and antigen presentation
Source: EMBO J. 2025 Jan 3;44(3):903–22. doi: 10.1038/s44318-024-00319-7 (PMC11790895; doi:10.1038/s44318-024-00319-7)
Supplement: Supplementary file 4 — Source data Fig. 2 [file 44318_2024_319_MOESM4_ESM.zip]

Archive with 40 entries (27 files):
- EMBOJ-2024-117498-T-SourceDataForFigure2B-J/
- EMBOJ-2024-117498-T-SourceDataForFigure2B-J/Figure 2 B/
- EMBOJ-2024-117498-T-SourceDataForFigure2B-J/Figure 2 B/HT29 0% 24h.fcs
- EMBOJ-2024-117498-T-SourceDataForFigure2B-J/Figure 2 B/HT29 0.5% 24h 1.fcs
- EMBOJ-2024-117498-T-SourceDataForFigure2B-J/Figure 2 B/HT29 1% 24h 1.fcs
- EMBOJ-2024-117498-T-SourceDataForFigure2B-J/Figure 2 B/HT29 2% 24h.fcs
- EMBOJ-2024-117498-T-SourceDataForFigure2B-J/Figure 2 B/HT29 Nx veh.fcs
- EMBOJ-2024-117498-T-SourceDataForFigure2B-J/Figure 2 C/
- EMBOJ-2024-117498-T-SourceDataForFigure2B-J/Figure 2 C/Numerical data MHC I quantification flow cytometry .xlsx
- EMBOJ-2024-117498-T-SourceDataForFigure2B-J/Figure 2 D/
- EMBOJ-2024-117498-T-SourceDataForFigure2B-J/Figure 2 D/HT29_ Biological replicate n1/
- EMBOJ-2024-117498-T-SourceDataForFigure2B-J/Figure 2 D/HT29_ Biological replicate n1/HT29_ western MHC I .tif
- EMBOJ-2024-117498-T-SourceDataForFigure2B-J/Figure 2 D/HT29_ Biological replicate n1/HT29_western_HIF1.tif
- EMBOJ-2024-117498-T-SourceDataForFigure2B-J/Figure 2 D/HT29_ Biological replicate n1/HT29_western_Tubulin.tif
- EMBOJ-2024-117498-T-SourceDataForFigure2B-J/Figure 2 D/HT29_ Biological replicate n2/
- EMBOJ-2024-117498-T-SourceDataForFigure2B-J/Figure 2 D/HT29_ Biological replicate n2/HT29_ western MHC I.tif
- EMBOJ-2024-117498-T-SourceDataForFigure2B-J/Figure 2 D/HT29_ Biological replicate n2/HT29_ Western Tubulin.tif
- EMBOJ-2024-117498-T-SourceDataForFigure2B-J/Figure 2 D/HT29_ Biological replicate n2/HT29_HIF_western.tif.tif
- EMBOJ-2024-117498-T-SourceDataForFigure2B-J/Figure 2 D/HT29_Biological replicate n3/
- EMBOJ-2024-117498-T-SourceDataForFigure2B-J/Figure 2 D/HT29_Biological replicate n3/HT29_HIF_western.tif.tif
- EMBOJ-2024-117498-T-SourceDataForFigure2B-J/Figure 2 D/HT29_Biological replicate n3/HT29_MHC I_western.tif
- EMBOJ-2024-117498-T-SourceDataForFigure2B-J/Figure 2 D/HT29_Biological replicate n3/HT29_Tubulin_western.tif
- EMBOJ-2024-117498-T-SourceDataForFigure2B-J/Figure 2 D/README/
- EMBOJ-2024-117498-T-SourceDataForFigure2B-J/Figure 2 D/README/HT29_western_Biological replicates.pdf
- EMBOJ-2024-117498-T-SourceDataForFigure2B-J/Figure 2 D/README/HT29_western_Biological replicates.pptx
- EMBOJ-2024-117498-T-SourceDataForFigure2B-J/Figure 2 E/
- EMBOJ-2024-117498-T-SourceDataForFigure2B-J/Figure 2 E/Numerical data HT29 MHC I subtypes qPCR .xlsx
- EMBOJ-2024-117498-T-SourceDataForFigure2B-J/Figure 2 F/
- EMBOJ-2024-117498-T-SourceDataForFigure2B-J/Figure 2 F/Core 1 MHC I CAIX.tiff
- EMBOJ-2024-117498-T-SourceDataForFigure2B-J/Figure 2 F/Core 2 MHC I CAIX.tiff
- EMBOJ-2024-117498-T-SourceDataForFigure2B-J/Figure 2 F/Core 3 MHC I CAIX.tiff
- EMBOJ-2024-117498-T-SourceDataForFigure2B-J/Figure 2 F/Core 4 MHC I CAIX.tiff
- EMBOJ-2024-117498-T-SourceDataForFigure2B-J/Figure 2 F/Core 5 MHC I CAIX.tiff
- EMBOJ-2024-117498-T-SourceDataForFigure2B-J/Figure 2 F/Core 6 MHC I CAIX.tiff
- EMBOJ-2024-117498-T-SourceDataForFigure2B-J/Figure 2 G/
- EMBOJ-2024-117498-T-SourceDataForFigure2B-J/Figure 2 G/Numerical data CAIX MHC I   .xlsx
- EMBOJ-2024-117498-T-SourceDataForFigure2B-J/Figure 2 I/
- EMBOJ-2024-117498-T-SourceDataForFigure2B-J/Figure 2 I/Numerical data MHC I quantification tumor sections .xlsx
- EMBOJ-2024-117498-T-SourceDataForFigure2B-J/Figure 2 J/
- EMBOJ-2024-117498-T-SourceDataForFigure2B-J/Figure 2 J/Numerical data GLUT 1 quantification tumor sections .xlsx
