# Supplementary material for: Hypoxia promotes tumor immune evasion by suppressing MHC-I expression and antigen presentation
Source: EMBO J. 2025 Jan 3;44(3):903–22. doi: 10.1038/s44318-024-00319-7 (PMC11790895; doi:10.1038/s44318-024-00319-7)
Supplement: Supplementary file 4 — Source data Fig. 2 [file 44318_2024_319_MOESM4_ESM.zip › EMBOJ-2024-117498-T-SourceDataForFigure2B-J/Figure 2 C/Numerical data MHC I quantification flow cytometry .xlsx]

## Sheet: Sheet1
Experiment details: HT29 cells were exposed to 21, 2, 1, 0.5 or <0.1% O2 for 24 hours. MHC I expression on the cell surface was determined using flow cytometry. Mean fluorescence intensity of MHC I expression was determined using FloJow software
Conditions					Conditions					Conditions					Conditions
Biological replicate n1					Biological replicate n1					Biological replicate n1					Biological replicate n1
HT29	Geo mean FL1-A	MFI Fold change	%		HT29	Geo mean FL1-A	MFI Fold change	%		HT29	Geo mean FL1-A	MFI Fold change	%		HT29	Geo mean FL1-A	MFI Fold change	%
Normoxia	516000	1	100		Normoxia	726000	1	100		Normoxia	519000	1	100		Normoxia	143158	1	100
2 % 24 h	321460	0.622984	62.2984		1 % 24 h	542000	0.746556	74.6556		0.5 % 24 h	297052	0.572355	57.2355		< 0.1 % 24 h	28540	0.19936	19.936
Biological replicate n2					Biological replicate n2					Biological replicate n2					Biological replicate n2
HT29	Geo mean FL1-A	MFI Fold change	%		HT29	Geo mean FL1-A	MFI Fold change	%		HT29	Geo mean FL1-A	MFI Fold change	%		HT29	Geo mean FL1-A	MFI Fold change	%
Normoxia	291638	1	100		Normoxia	592000	1	100		Normoxia	1030000	1	100		Normoxia	648000	1	100
2 % 24 h	259837	0.890957	89.0957		1 % 24 h	421000	0.711149	71.1149		0.5 % 24 h	547000	0.531068	53.1068		< 0.1 % 24 h	193538	0.29867	29.867
Biological replicate n3					Biological replicate n3					Biological replicate n3					Biological replicate n3
HT29	Geo mean FL1-A	MFI Fold change	%		HT29	Geo mean FL1-A	MFI Fold change	%		HT29	Geo mean FL1-A	MFI Fold change	%		HT29	Geo mean FL1-A	MFI Fold change	%
Normoxia	206100	1	100		Normoxia	128172	1	100		Normoxia veh	189982	1	100		Normoxia	391057	1	100
2 % 24 h	192495	0.933988	93.3988		1 % 24 h	95917	0.748346	74.8346		0.5% 24h	93654	0.492962	49.2962		< 0.1 % 24 h	117931	0.30157	30.157
