# Supplementary material for: Hypoxia promotes tumor immune evasion by suppressing MHC-I expression and antigen presentation
Source: EMBO J. 2025 Jan 3;44(3):903–22. doi: 10.1038/s44318-024-00319-7 (PMC11790895; doi:10.1038/s44318-024-00319-7)
Supplement: Supplementary file 4 — Source data Fig. 2 [file 44318_2024_319_MOESM4_ESM.zip › EMBOJ-2024-117498-T-SourceDataForFigure2B-J/Figure 2 E/Numerical data HT29 MHC I subtypes qPCR .xlsx]

## Sheet: Sheet1
Experiment details: HT29 cells were exposed to <0.1% O2 for the times indicated. qPCR for HLA*A1 and HLA*C4 genes was carried out. 18S served as a housekeeping gene
	HLA*A1 fold change gene expression							HLA*C4 fold change gene expression
	Time	0	8	16	24			Time	0	8	16	24
		1	2.21114		2.43883				1	2.11351	1.61315	2.54613
		1	2.41564	4.65927					1	2.49189	4.16684	2.64674
		1	1.64799	2.48216	2.44515				1	0.837217	2.17211	2.22113
		1	1.47103	1.28854					1	1.96922	2.31196
		1	1.42468	3.73336	2.38389
