# Supplementary material for: Hypoxia promotes tumor immune evasion by suppressing MHC-I expression and antigen presentation
Source: EMBO J. 2025 Jan 3;44(3):903–22. doi: 10.1038/s44318-024-00319-7 (PMC11790895; doi:10.1038/s44318-024-00319-7)
Supplement: Supplementary file 4 — Source data Fig. 2 [file 44318_2024_319_MOESM4_ESM.zip › EMBOJ-2024-117498-T-SourceDataForFigure2B-J/Figure 2 G/Numerical data CAIX MHC I .xlsx]

## Sheet: Sheet1
Human colorectal cancer tissue were stained for CAIX ( hypoxia marker) and MHC I. Data was analysed using Halo software, the data presented here is the percentage of dapi positive CAIX cells and MHC I in hypoxic areas
Conditions	% CAIX positive cells	% MHC I positive cells
core 1	84.792	26.699
core 2	78.9	37.71
core 3	90.273	28.02
core 4	93.082	5.03
core 5	90.402	24.109
core 6	81.443	34.33
core 7	85.7924	33.68
