# Supplementary material for: Hypoxia promotes tumor immune evasion by suppressing MHC-I expression and antigen presentation
Source: EMBO J. 2025 Jan 3;44(3):903–22. doi: 10.1038/s44318-024-00319-7 (PMC11790895; doi:10.1038/s44318-024-00319-7)
Supplement: Supplementary file 4 — Source data Fig. 2 [file 44318_2024_319_MOESM4_ESM.zip › EMBOJ-2024-117498-T-SourceDataForFigure2B-J/Figure 2 I/Numerical data MHC I quantification tumor sections .xlsx]

## Sheet: Sheet1
Experiment details: MHC I staining was quantified using Fiji software. A minimum of 2 different tissue section were analyzed for each mice treated with either vehicle or papaverine
Conditions	Area	MHC I fluorescence intensity
Saline 01	4.76367e+06	1386.57
Saline 01	3.77388e+06	1443.48
Saline 01	2.03316e+07	1369.89
Saline 01	1.90773e+07	1381.46
Saline 02	7.16092e+06	709.8
Saline 02	6.93801e+06	801.277
Saline 02	5.22128e+06	750.166
Saline 02	7.26926e+06	849.149
Saline 02	3.70001e+06	763.66
Saline 02	7.21988e+06	840.499
Saline 03	1.05702e+07	577.76
Saline 03	1.03075e+07	564.277
PPV 01	6.66465e+06	1420.85
PPV 01	43376.7	1975.49
PPV 01	1010.63	1565.58
PPV 01	1237.31	1577.29
PPV 01	2615.83	1523.29
PPV 01	8.26433e+06	1397.56
PPV 01	7.00888e+06	1315.49
PPV 01	110889	1617.7
PPV 01	182235	1534.84
PPV 01	484936	1575.12
PPV 01	180943	1873.5
PPV 01	321398	1388.82
PPV 02	3.87299e+06	1406.45
PPV 02	3.97571e+06	1406.55
PPV 02	117207	1299.06
PPV 02	4.55457e+06	1356.56
PPV 02	1.08687e+07	1371.89
PPV 02	1.30808e+07	1378.53
PPV 03	7.19707e+07	1440.41
PPV 03	4.4455e+07	1438.58
