# Supplementary material for: Hypoxia promotes tumor immune evasion by suppressing MHC-I expression and antigen presentation
Source: EMBO J. 2025 Jan 3;44(3):903–22. doi: 10.1038/s44318-024-00319-7 (PMC11790895; doi:10.1038/s44318-024-00319-7)
Supplement: Supplementary file 4 — Source data Fig. 2 [file 44318_2024_319_MOESM4_ESM.zip › EMBOJ-2024-117498-T-SourceDataForFigure2B-J/Figure 2 J/Numerical data GLUT 1 quantification tumor sections .xlsx]

## Sheet: Sheet1
Experiment details: the GLUT1 staining quantification was analysed using Fiji software. A minimum of 3 different tissue section were analyzed for each mice treated with either vehicle or papaverine ( n=3 mice / condition)
Conditions	Area	GLUT1 fluorescence intensity
Saline 01	2.03316e+07	974.775
Saline 01	1.90773e+07	1011.38
Saline 01	4.76367e+06	300.708
Saline 01	3.77388e+06	312.337
Saline 01	6.98148e+06	207.425
Saline 01	6.93801e+06	212.439
Saline 01	1.47842e+07	307.468
Saline 01	6.27672e+06	552.938
Saline 02	1.43268e+07	1050.65
Saline 02	1.85886e+07	1135.76
Saline 02	1.58254e+07	1210.82
Saline 02	1.48209e+07	1186.28
Saline 02	1.55027e+07	1205.51
Saline 02	1.34241e+07	1251.12
Saline 02	2.06137e+07	1173.41
Saline 02	3.80821e+06	310.203
Saline 02	3.7745e+06	305.347
Saline 02	3.70655e+06	309.571
Saline 03	5.76825e+07	287.957
PPV 01	6.66465e+06	264.775
PPV 01	43376.7	342.875
PPV 01	1010.63	251.263
PPV 01	1237.31	249.779
PPV 01	2615.83	247.704
PPV 01	8.26433e+06	264.616
PPV 01	7.00888e+06	256.296
PPV 01	110889	295.717
PPV 02	159664	349.215
PPV 02	182235	279.435
PPV 02	484936	277.957
PPV 02	180943	324.932
PPV 02	321398	264.107
PPV 02	3.87299e+06	278.345
PPV 02	3.97571e+06	285.753
PPV 02	117207	267.378
PPV 02	4.55457e+06	269.16
PPV 02	1.08687e+07	267.56
PPV 02	2.4795e+07	502.961
PPV 02	9.9271e+06	435.127
PPV 02	1.52017e+07	434.747
PPV 02	2.4795e+07	502.961
PPV 02	5.66211e+07	929.458
PPV 03	7.19707e+07	244.609
PPV 03	4.4455e+07	245.095
PPV 03	8.20914e+07	240.415
