# Supplementary material for: Hypoxia promotes tumor immune evasion by suppressing MHC-I expression and antigen presentation
Source: EMBO J. 2025 Jan 3;44(3):903–22. doi: 10.1038/s44318-024-00319-7 (PMC11790895; doi:10.1038/s44318-024-00319-7)
Supplement: Supplementary file 5 — Source data Fig. 3 [file 44318_2024_319_MOESM5_ESM.zip]

Archive with 72 entries (49 files):
- EMBOJ-2024-117498-T-SourceDataForFigure3A-J/
- EMBOJ-2024-117498-T-SourceDataForFigure3A-J/Figure 3 A/
- EMBOJ-2024-117498-T-SourceDataForFigure3A-J/Figure 3 A/HT29_biological replicate n1_western/
- EMBOJ-2024-117498-T-SourceDataForFigure3A-J/Figure 3 A/HT29_biological replicate n1_western/HT29_Actin_Western.tif
- EMBOJ-2024-117498-T-SourceDataForFigure3A-J/Figure 3 A/HT29_biological replicate n1_western/HT29_ATF4_Western.tif
- EMBOJ-2024-117498-T-SourceDataForFigure3A-J/Figure 3 A/HT29_biological replicate n1_western/HT29_GRP78_Western.tif
- EMBOJ-2024-117498-T-SourceDataForFigure3A-J/Figure 3 A/HT29_biological replicate n1_western/HT29_IRE_Western.tif
- EMBOJ-2024-117498-T-SourceDataForFigure3A-J/Figure 3 A/HT29_biological replicate n1_western/HT29_PERK_Western.tif
- EMBOJ-2024-117498-T-SourceDataForFigure3A-J/Figure 3 A/HT29_biological replicate n2_western/
- EMBOJ-2024-117498-T-SourceDataForFigure3A-J/Figure 3 A/HT29_biological replicate n2_western/HT29_Actin_Western.tif
- EMBOJ-2024-117498-T-SourceDataForFigure3A-J/Figure 3 A/HT29_biological replicate n2_western/HT29_ATF4_Western.tif
- EMBOJ-2024-117498-T-SourceDataForFigure3A-J/Figure 3 A/HT29_biological replicate n2_western/HT29_GRP78_Western.tif
- EMBOJ-2024-117498-T-SourceDataForFigure3A-J/Figure 3 A/HT29_biological replicate n2_western/HT29_IRE_Western.tif
- EMBOJ-2024-117498-T-SourceDataForFigure3A-J/Figure 3 A/HT29_biological replicate n2_western/HT29_PERK_western.tif.tif
- EMBOJ-2024-117498-T-SourceDataForFigure3A-J/Figure 3 A/HT29_biological replicate n3_western/
- EMBOJ-2024-117498-T-SourceDataForFigure3A-J/Figure 3 A/HT29_biological replicate n3_western/HT29_Actin_Western.tif
- EMBOJ-2024-117498-T-SourceDataForFigure3A-J/Figure 3 A/HT29_biological replicate n3_western/HT29_ATF4_Western.tif
- EMBOJ-2024-117498-T-SourceDataForFigure3A-J/Figure 3 A/HT29_biological replicate n3_western/HT29_GRP78_Western.tif
- EMBOJ-2024-117498-T-SourceDataForFigure3A-J/Figure 3 A/HT29_biological replicate n3_western/HT29_IRE_Western.tif
- EMBOJ-2024-117498-T-SourceDataForFigure3A-J/Figure 3 A/HT29_biological replicate n3_western/HT29_PERK_Western.tif
- EMBOJ-2024-117498-T-SourceDataForFigure3A-J/Figure 3 A/README/
- EMBOJ-2024-117498-T-SourceDataForFigure3A-J/Figure 3 A/README/HT29_biological replicates_western.pdf
- EMBOJ-2024-117498-T-SourceDataForFigure3A-J/Figure 3 A/README/HT29_biological replicates_western.pptx
- EMBOJ-2024-117498-T-SourceDataForFigure3A-J/Figure 3 B/
- EMBOJ-2024-117498-T-SourceDataForFigure3A-J/Figure 3 B/HT29_biological replicate n1/
- EMBOJ-2024-117498-T-SourceDataForFigure3A-J/Figure 3 B/HT29_biological replicate n1/HT29_Actin_western.tif
- EMBOJ-2024-117498-T-SourceDataForFigure3A-J/Figure 3 B/HT29_biological replicate n1/HT29_MHC I_western.tif
- EMBOJ-2024-117498-T-SourceDataForFigure3A-J/Figure 3 B/HT29_biological replicate n1/HT29_PERK_Western.tif.tif
- EMBOJ-2024-117498-T-SourceDataForFigure3A-J/Figure 3 B/HT29_biological replicate n2/
- EMBOJ-2024-117498-T-SourceDataForFigure3A-J/Figure 3 B/HT29_biological replicate n2/HT29_actin_western.tif
- EMBOJ-2024-117498-T-SourceDataForFigure3A-J/Figure 3 B/HT29_biological replicate n2/HT29_MHC I_western.tif
- EMBOJ-2024-117498-T-SourceDataForFigure3A-J/Figure 3 B/HT29_biological replicate n2/HT29_PERK_western.tif
- EMBOJ-2024-117498-T-SourceDataForFigure3A-J/Figure 3 B/HT29_biological replicate n3/
- EMBOJ-2024-117498-T-SourceDataForFigure3A-J/Figure 3 B/HT29_biological replicate n3/HT29_Actin_western.tif
- EMBOJ-2024-117498-T-SourceDataForFigure3A-J/Figure 3 B/HT29_biological replicate n3/HT29_MHC I_western.tif
- EMBOJ-2024-117498-T-SourceDataForFigure3A-J/Figure 3 B/HT29_biological replicate n3/HT29_PERK_western.tif.tif
- EMBOJ-2024-117498-T-SourceDataForFigure3A-J/Figure 3 B/README/
- EMBOJ-2024-117498-T-SourceDataForFigure3A-J/Figure 3 B/README/HT29_ biological replicates_western.pdf
- EMBOJ-2024-117498-T-SourceDataForFigure3A-J/Figure 3 B/README/HT29_ biological replicates_western.pptx
- EMBOJ-2024-117498-T-SourceDataForFigure3A-J/Figure 3 C/
- EMBOJ-2024-117498-T-SourceDataForFigure3A-J/Figure 3 C/Numerical data HT29 MHC I expression FACS experiment hypoxia PERKi.xlsx
- EMBOJ-2024-117498-T-SourceDataForFigure3A-J/Figure 3 D/
- EMBOJ-2024-117498-T-SourceDataForFigure3A-J/Figure 3 D/Hypoxia veh 0% 24h HT29 MHC I staining .tif
- EMBOJ-2024-117498-T-SourceDataForFigure3A-J/Figure 3 D/Hypoxia veh 0% 24h PERKi HT29 MHC I staining .tif
- EMBOJ-2024-117498-T-SourceDataForFigure3A-J/Figure 3 D/normoxia PERKi HT29 MHC I staining.tif
- EMBOJ-2024-117498-T-SourceDataForFigure3A-J/Figure 3 D/normoxia veh HT29 MHC I staining.tif
- EMBOJ-2024-117498-T-SourceDataForFigure3A-J/Figure 3 E/
- EMBOJ-2024-117498-T-SourceDataForFigure3A-J/Figure 3 E/Numerical data MHC I quantification .xlsx
- EMBOJ-2024-117498-T-SourceDataForFigure3A-J/Figure 3 F/
- EMBOJ-2024-117498-T-SourceDataForFigure3A-J/Figure 3 F/FCS files FACS experiment HT29 treatment with Thapsigargin and Tunicamycin/
- EMBOJ-2024-117498-T-SourceDataForFigure3A-J/Figure 3 F/FCS files FACS experiment HT29 treatment with Thapsigargin and Tunicamycin/Biological replicate n1/
- EMBOJ-2024-117498-T-SourceDataForFigure3A-J/Figure 3 F/FCS files FACS experiment HT29 treatment with Thapsigargin and Tunicamycin/Biological replicate n1/HT29 Nx ctl.fcs
- EMBOJ-2024-117498-T-SourceDataForFigure3A-J/Figure 3 F/FCS files FACS experiment HT29 treatment with Thapsigargin and Tunicamycin/Biological replicate n1/HT29 Nx Taps.fcs
- EMBOJ-2024-117498-T-SourceDataForFigure3A-J/Figure 3 F/FCS files FACS experiment HT29 treatment with Thapsigargin and Tunicamycin/Biological replicate n1/HT29 Nx Tuni.fcs
- EMBOJ-2024-117498-T-SourceDataForFigure3A-J/Figure 3 F/FCS files FACS experiment HT29 treatment with Thapsigargin and Tunicamycin/Biological replicate n2/
- EMBOJ-2024-117498-T-SourceDataForFigure3A-J/Figure 3 F/FCS files FACS experiment HT29 treatment with Thapsigargin and Tunicamycin/Biological replicate n2/HT29 Nx taps.fcs
- EMBOJ-2024-117498-T-SourceDataForFigure3A-J/Figure 3 F/FCS files FACS experiment HT29 treatment with Thapsigargin and Tunicamycin/Biological replicate n2/HT29 Nx tuni.fcs
- EMBOJ-2024-117498-T-SourceDataForFigure3A-J/Figure 3 F/FCS files FACS experiment HT29 treatment with Thapsigargin and Tunicamycin/Biological replicate n2/HT29 Nx veh.fcs
- EMBOJ-2024-117498-T-SourceDataForFigure3A-J/Figure 3 F/FCS files FACS experiment HT29 treatment with Thapsigargin and Tunicamycin/Biological replicate n3/
- EMBOJ-2024-117498-T-SourceDataForFigure3A-J/Figure 3 F/FCS files FACS experiment HT29 treatment with Thapsigargin and Tunicamycin/Biological replicate n3/HT29 Nx ctl.fcs
- EMBOJ-2024-117498-T-SourceDataForFigure3A-J/Figure 3 F/FCS files FACS experiment HT29 treatment with Thapsigargin and Tunicamycin/Biological replicate n3/HT29 Nx Taps.fcs
- EMBOJ-2024-117498-T-SourceDataForFigure3A-J/Figure 3 F/FCS files FACS experiment HT29 treatment with Thapsigargin and Tunicamycin/Biological replicate n3/HT29 Nx Tuni.fcs
- EMBOJ-2024-117498-T-SourceDataForFigure3A-J/Figure 3 G/
- EMBOJ-2024-117498-T-SourceDataForFigure3A-J/Figure 3 G/Numerical data HT29 MHC I expression Thaps Tuni treatment .xlsx
- EMBOJ-2024-117498-T-SourceDataForFigure3A-J/Figure 3 H/
- EMBOJ-2024-117498-T-SourceDataForFigure3A-J/Figure 3 H/HT29 SUSD6 staining representative image hypoxia 0% 16h time point .tif
- EMBOJ-2024-117498-T-SourceDataForFigure3A-J/Figure 3 H/HT29 SUSD6 staining representative image hypoxia 0% 24h time point .tif
- EMBOJ-2024-117498-T-SourceDataForFigure3A-J/Figure 3 H/HT29 SUSD6 staining representative image normoxia.tif
- EMBOJ-2024-117498-T-SourceDataForFigure3A-J/Figure 3 I/
- EMBOJ-2024-117498-T-SourceDataForFigure3A-J/Figure 3 I/Numerical data SUSD6 immunofluorescence quantification.xlsx
- EMBOJ-2024-117498-T-SourceDataForFigure3A-J/Figure 3 J/
- EMBOJ-2024-117498-T-SourceDataForFigure3A-J/Figure 3 J/Numerical data HT29 MHC I expression.xlsx
