# Supplementary material for: Hypoxia promotes tumor immune evasion by suppressing MHC-I expression and antigen presentation
Source: EMBO J. 2025 Jan 3;44(3):903–22. doi: 10.1038/s44318-024-00319-7 (PMC11790895; doi:10.1038/s44318-024-00319-7)
Supplement: Supplementary file 5 — Source data Fig. 3 [file 44318_2024_319_MOESM5_ESM.zip › EMBOJ-2024-117498-T-SourceDataForFigure3A-J/Figure 3 C/Numerical data HT29 MHC I expression FACS experiment hypoxia PERKi.xlsx]

## Sheet: Sheet1
Experiment details: HT29 cells were treated with AMG44 (10μM) and exposed to hypoxia for 16 and 24 hours, mean fluorescence intensity of MHC I expression on the cell surface was determined using flow cytometry and data was analyzed using FlowJo software
Biological replicate n1
Conditions	Geo mean FL1-A	MFI fold change	%
Normoxia	169261	1	100
Normoxia AMG44	164897	0.974217	97.4217
< 0.1% 16h	82291	0.486178	48.6178
< 0.1% 16h AMG44	149979	0.886081	88.6081
< 0.1% 24h	67222	0.39715	39.715
< 0.1% 24h AMG44	86528	0.52474	52.474
Biological replicate n2
Conditions	Geo mean FL1-A	MFI fold change	%
Normoxia	483000	1	100
Normoxia AMG44	731000	1.51346	151.346
< 0.1% 16h	381606	0.790075	79.0075
< 0.1% 16h AMG44	441000	0.913043	91.3043
< 0.1% 24h	285496	0.591089	59.1089
< 0.1% 24h AMG44	319865	0.662246	66.2246
Biological replicate n3 for 24h time point
Conditions	Geo mean FL1-A	MFI fold change	%
Normoxia	315393	1	100
Normoxia AMG44	386244	1.22464	122.464
< 0.1% 24h	101169	0.320771	32.0771
< 0.1% 24h AMG44	197476	0.626127	62.6127
Biological replicate n3 for 16h time point
Conditions	Geo mean FL1-A	MFI fold change	%
Normoxia	345926	1	100
Normoxia AMG44	497000	1.43672	143.672
< 0.1% 16h	147259	0.425695	42.5695
< 0.1% 16h AMG44	230373	0.66596	66.596
Biological replicate n4
Conditions	Geo mean FL1-A	MFI fold change	%
Normoxia	329658	1	100
Normoxia AMG44	351910	1.0675	106.75
< 0.1% 16h	160399	0.486562	48.6562
< 0.1% 16h AMG44	167604	0.508418	50.8418
< 0.1% 24h	124509	0.377691	37.7691
< 0.1% 24h AMG44	297238	0.901656	90.1656
