# Supplementary material for: Hypoxia promotes tumor immune evasion by suppressing MHC-I expression and antigen presentation
Source: EMBO J. 2025 Jan 3;44(3):903–22. doi: 10.1038/s44318-024-00319-7 (PMC11790895; doi:10.1038/s44318-024-00319-7)
Supplement: Supplementary file 5 — Source data Fig. 3 [file 44318_2024_319_MOESM5_ESM.zip › EMBOJ-2024-117498-T-SourceDataForFigure3A-J/Figure 3 E/Numerical data MHC I quantification .xlsx]

## Sheet: Sheet1
Experiment details : MHC I expression was analyzed using Fiji software and the intensity of the green channel refering to MHC I was determined- minimum of 100 cells/condition was analyzed
Biological replicate n1							Biological replicate n2							Biological replicate n3
Conditions							Conditions							Conditions
Nx veh	Nx PERKi	0% 16h veh	0% 16h PERKi	0% 24h veh	0% 24h PERKi		Nx veh	Nx PERKi	0% 16h veh	0% 16h PERKi	0% 24h veh	0% 24h PERKi		Nx veh	Nx PERKi	0% 16h veh	0% 16h PERKi	0% 24h veh	0% 24h PERKi
458.544	375.134	350.806	360.423	191.486	739		321.271	256.671	180.008	590.911	248.66	329.642		499.266	230.931	186.222	288.393	151.163	348.992
309.666	604.25	389.821	386.52	171.288	494.635		243.7	237.705	187.297	614.914	261.458	375.641		408.769	241.457	322.795	412.546	124.156	198.488
298.892	749	327.211	294	186.288	514.351		318.231	259.873	160.813	364.299	215.14	378.462		307.089	380.42	152.862	244.526	168.234	309.79
316.067	480.243	250.817	360.99	168.379	976		280.834	256.796	184.75	340.893	221.211	337.883		423.137	294.488	180.709	230.871	159.573	388.281
330.723	440.93	281.719	382.472	181.814	501.299		349.297	422.426	129.211	259.556	263.123	452.839		159.489	212	219.399	263.167	143.276	185.631
321.361	485.052	212.244	357.57	160.312	1652.71		324.804	440.191	142.817	201.204	251.995	443.829		148.617	255.094	158.267	113.141	131.305	225.956
330.458	604.606	250.697	560.278	245.36	1497		378.521	196.861	146.242	201.988	188.673	331.023		316.522	264.039	212.16	213.818	160.889	349.035
600	512.614	239.825	668.6	175.422	1555.5		239.325	390.191	164.107	205.249	191.448	392.795		207.417	218.528	118.11	215.377	122.296	263.388
373.915	1265.18	302.985	171.4	193.677	1636		271.052	234.765	147.776	257.009	160.445	257.443		405.211	278.005	149.56	269.954	184.693	345.67
345.066	1562	396	565.275	161.424	1176.71		294.44	233.615	206.802	178.062	234.216	312.342		445.944	333.323	249.763	251.855	132.613	323.019
334.761	1019	290.016	555.799	177.127	614		297.551	187.443	204.005	153.847	169.379	171.145		302.01	193.613	193.708	266.746	115.717	312.274
385.019	729.992	288.299	531.579	231.281	803.5		237.622	217.697	136.11	142.926	230.362	405.911		138.025	215.66	288.578	150.54	108.53	340.303
323.62	516.271	278.625	548.758	196.088	1092		372.035	240.567	165.652	286.804	267.657	302.049		249.86	722.256	225.462	215.97	241.45	379.426
378.982	2621	282.383	655.423	242.2	1614		231.266	421.54	133.556	148.049	295.967	445.406		563.59	184.429	213.243	242.591	169.65	239.97
280.668	690	245.863	654.833	289.636	1432		292.199	252.843	144.164	119.223	157.347	467.04		316.673	291.805	271.998	200.004	145.276	361.017
357.631	1326	239.603	642.238	244.09	1225.33		327.308	240.144	154.114	177.397	228.446	335.419		150.361	461.554	251.949	224.209	76.891	365.832
340.265	2079.2	254.455	584.636	133	1129.29		345.927	373.743	144.108	174.553	292.753	378.835		277.895	303.54	205.201	374.627	136.051	328.088
315.349	1046	225.768	865.734	473	1003		313.002	467.787	174.339	349.119	267.044	314.411		235.912	278.286	203.743	269.526	197.012	411.589
301.024	433.748	286.728	666.478	72	1060		373.01	314.6	210.632	164.182	273.086	409.398		555.031	448.043	193.587	245.667	119.169	339.604
275.693	585.422	469.034	885.488	693	1798.5		278.868	263.629	213.883	384.46	239.099	410.903		523.695	149.125	121.733	302.428	158.476	387.732
269.578	583.457	213.809	1133	114	612		308.016	511.934	261.253	295.615	245.669	250.38		534.782	313.051	184.25	229.126	147.984	316.995
293.337	1214.61	329.686	1059.2	136	648		281.557	615.03	207.017	154.441	247.457	457.596		297.062	240.445	138.235	274.041	132.247	321.198
274.334	606.271	284.905	622.333	188.967	592.821		260.481	224.15	209.131	386.07	299.553	502.934		453.472	184.817	222.726	225.464	110.84	336.454
287.695	761.934	305.609	838.973	354	1174		244.001	232.733	159.536	160.995	272.719	220.679		300.111	371.873	128.672	249.058	166.317	299.304
288.752	732	242.492	758	163	779.5		221.323	267.523	197.319	209.017	269.766	330.96		353.103	350.754	189.996	195.599	173.105	319.081
478.067	780	290.723	759.516	258	969.333		265.179	220.216	198.604	188.3	265.424	262.899		177.021	332.906	272.202	144.726	235.886	356.942
546.032	465.241	278.83	636.567	182.378	1250		337.827	228.604	173.052	189.231	279.291	358.851		468.215	402.67	199.72	238.18	228.341	313.505
460.232	712.089	254.649	1258.39	197.835	719.75		302.88	252.273	205.071	209.081	227.811	282.455		492.714	412.868	166.527	228.016	117.037	336.867
493.445	952.692	304.57	678.804	159.728	726		265.58	298.03	171.037	208.482	207.063	390.821		482.278	323.628	301.731	149.423	157.423	429.88
446.783	529.437	303.401	738.172	165.881	1613.75		285.814	332.377	179.824	556.003	278.156	463.036		326.197	356.064	254.873	234.938	173.921	333.549
431.619	519.026	382.111	600.02	156.053	478		453.329	339.709	264.367	132.432	274.22	401.437		596.571	197.398	152.916	333.819	236.882	368.085
485.791	646.308	220.134	519.8	460.048	1218.62		294.01	249.031	167.393	159.914	260.704	230.796		309.54	157.719	171.801	188.261	112.796	272.684
527.677	379.643	254.159	514.316	266.286	1329.25		234.353	360.317	202.242	128.997	294.454	360.743		271.994	190.082	97.947	229.62	119.256	337.141
479.033	569.038	315.667	557.277	446	1238.64		251.556	217.813	168.803	146.783	238.523	351.869		308.449	180.739	246.596		233.24	305.59
427.643	700.176	358.667	564.969	329.778	1125		255.086	319.985	141.684	260.567	246.106	200.74		254.632	261.248	221.412		226.333	405.022
372.252	685.333	243.643	640.592	293	559		373.289	265.13	137.632	231.076	279.384	235.674		421.28	400.863	131.091		129.05	347.353
493.149	602.26	278.346	420.665	286	576.384		296.381	238.168	185.371	209.09	252.712	352.497		461.25	396.647	203.177		439.267	373.527
550.998	591.804	219.832	390.464	64	922.333		359.38	286.269	188.976	410.942	296.035	360.284		365.282	216.888	159.874		277.855	432.733
444.134	410.103	248.206	469.395	381.5	709.5		327.462	433.132	142.991	182.325	240.108	364.376		391.768	411.238	226.036		117.182	379.688
469.648	654.894	240.764	302.199	345	838		271.841	406.512	206.779	208.029	282.762	293.463		421.726	315.122	193.001		195.163	386.734
454.929	476.937	226.871	518.235	383.269	723		262.253	235.284	230.41	213.102	250.177	209.836		428.41	530.872	105.414		111.825	377.457
471.113	1062.9	224.21	306.131	672	1073		296.644		223.992	106.911	237.015	391.457		427.659	348.862	200.107		166.039	363.962
409.938	381.6	243.613	1019	514	521		249.164		227.09	213.781	293.29	231.101		319.432	164.5	335.44		135.821	217.642
431.955	659.103	251.53	418.102	162.126	900		274.275		184.4	190.074	263.79	693.081		315.707	426.166	220.157		280.722	290.312
414.367	334.568	203.266	323.777	162.589	971		370.427		245.83	228.634	199.824	87.833		365.267	333.465	213.248		187.035	350.084
460.927	887	208.319	404.408	179.228	1686		273.56		225.056	153.482	286.971	351.149		313.244	421.976	200.225		120.893	326.641
497.012	530.24	237.326	401.185	173.469	708.333		211.294		202.076	150.193	242.238	88.588		627.625	389.489	191.568		110.337	395.563
618.31	391.885	264.615	331.044	169.117	798		388.828		162.466	205.229	262.677	87.173		613.36	438.485	231.167		104.654	406.417
631.979	536.013	230.632	445.484	205.761	842.5		418.219		154.926	109.32	246.048	423.385		462.919	391.013	627.773		157.688	701.486
630.856	606.114	244.492	371.92	201.681	577.406		365.373		145.071	259.279	268.119	262.592		165.245	342.979	381.318		123.544	383.793
502.923	891	198.716		410.4	535.5		274.552		155.851	206.642	298.185	104.879		442.395	368.991	168.806		126.985	345.657
569.263	1125	389.099		298.667	528.5		461.823		140.766	225.827	272.995	87.366		355.783	340.875	220.688		130.256	347.077
479.417	477.339	234.095		376.667	656		215.094		214.324	159.273	279.76	107.149		333.362	197.019	356.69		153.052	286.803
450.511	739.662	198.031		256.25	425		240.638		142.199	309.182	299.42	86.798		363.886	236.509	156.571		157.978	283.66
424.796	477	221.607		222.956	587.989		281.846		147.934	357.649	281.342	421.48		564.075	359.192	247.49		146.007	545.791
394.558	1258	202.468		231	873		244.687		237.781	334.191		87.465		344.696	192.912	164.217		145.566	450.407
635.957	2265.67	214.317		193.403	553.6		191.737		135.166	226.942		87.368		328.888	431.299	208.455		242.525	336.008
438.514	560.067	192.693		167.67	551.893		310.776		167.509	270.064		87.352		403.785	209.972	252.765		130.186	323.781
384.669	459.241	189.868		206.327	744.199		334.222		218.846	363.359		86.771		291.289	272.464	162.168		134.136	394.329
422.736	639.186	292		154.357	696.4		274.841		168.914	200.493		86.511		272.577	243.75	158.149		76.712	271.99
460.12	1716	201.984		167.113	296.865		278.82		142.563	183.588		318.158		480.951	240.791	198.78		191.33	334.054
493.923	791.2	259.518		181.652	297.943		164.162		148.6	314.161		86.508		517.478	234.149	367.447		158.762	321.851
448.132	385.131	250.988		215.122	334.405		325.065		164.069	123.267		86.894		353.534	295.323	155.264		112.807	383.445
443.667	389.225	286.453		219.595	386.951		311.04		146.424	198.171		87.189		226.179	177.594	135.873		107.053	333.101
545.769	474.492	339.583		192.242	336.141		457.282		153.464	256.466		398.45		243.895	220.303	216.852		126.142	574.651
503.019	424.391	447.713		228.066	389.236		409.301		156.822	150.005		300.494		322.654	676.635	140.426		136.265	327.201
559.232	1200.2	347.619		290.461	353.545		377.11		179.238	172.075		86.46		237.069	178.931	204.359		125.661	372.092
597.147	630.829	239.176		308.976	369.923		305.124		156.71	175.333		381.835		342.955	290.354	231.087		111.539	380.072
526.426	372.786	143.5		663	378.114		258.943		181.335	157.97		87.375		384.502	522.233	138.991		181.538	213.269
453.578	479.451	288.314		196.112	346.989		405.244		149.273	177.635		87.107		474.199	285.613	156.431		126.513	449.845
460.193	531.168	191.616		173.002	362.629		288.193		158.994	121.748		85.389		423.867	308.35	210.156		154.821	514.227
475.516	499.329	184.226		160.544	380.468		278.652		168.856	183.791		86.734		360.676	405.299	195.6		138.387	312.908
499.464	435.002	176.644		151.991	441.704		279.428		199.397	214.362		85.526		714.988	143.451	194.866		169.515	594.123
517.67	389.84	175.61		273.505	360.59		288.632		165.519	287.306		283.768		536.331	327.003	242.109		178.995	323.164
543.38	347.857	364.773		271.056	320.131		359.189		214.924	341.465		86.091		409.936	212.271	168.677		92.972	317.826
548.834	384.885	287.178		267.949	389.8		355.287		154.285	252.982		86.823		431.557	172.631	217.032		136.488	522.247
435.173	587.431	290.26		261.128	386.869		365.688		190.411			324.839		399.764	376.922	196.019		150.369	323.035
449.926	746.374	237		260.737	325.126		356.973		175.679			122.837		197.984	321.242	119.869		203.545	304.107
583.489	700.851	345.613		295.252	417.351		332.01		183.622			86.003		374.266	342.583	168.959		246.381	442.528
528.18	1151	321.847		232.722	342.071		311.69		186.257			86.305		385.015	302.449	187.944		134.986	589.647
565.955	396.497	460.357		190.202	335.583		284.053		204.461			85.922		301.668	411.514	130.545		151.617	397.49
528.419	740.399	286.389		179.945	511.008		342.456		168.722			310.593		233.28	340.579	118.221		152.882	815.531
581.321	1608	322.773		237.299	411.539		333.531		162.594			238.119		211.148	325.504	137.716		151.014	330.259
590.097	1977	189.667		230.364	484.581		287.87		221.183			85.38		299.084	171.696	191.919		108.8	343.06
552.983	286.238	368.517		240.257	699.849		354.68		165.071			86.619		420.73	142.485	105.01		185.438	541.188
521.801	290.456	214.26		218.778	566.325		361.236		150.779			86.501		445.249	179.845	149.351		79.952	310.376
548.403	528.889	272.239		218.964	402.934		289.433		152.547			332.717		526.246	153.19	132.293		98.701	551.359
561.626	307.501	324.404		191.558	1045		367.947		154.973			92.327		368.227	251.939	229.268		127.958	432.757
507.257	367.229	280.597		243.371	497.288		516.191		179.617			85.85		504.816	388.274	173.914		110.664	415.615
540.689	464.369	270		213.513	309.46		255.814		146.408			86.174		353.934	252.313	210.763		149.504	309.602
447.143	408.664	354		283.983	281.204		393.906		136.189			86.617		454.423	368.987	214.867		173.667	448.345
498.495	377.557	210.087		285.854	302.816		348.532		203.893			92.964		266.635	111.892	173.858		202.545	309.732
502.707	393.884	248.121		215.114	324.638		267.619		154.099			86.216		323.042	182.709	121.361		196.437	272.732
110	522.927	217.663		383.5	343.317		349.496		152.078			87.583		488.967	284.446	212.318		154.56	320.764
500.273	283	232		284.5	353.996		278.954		147.505			86.537		426.944	262.998	147.957		134.852	405.351
494.076	786.628	241.667		200.711	384.763		338.499		209.158			188.965		389.094	283.663	157.842		69.351	546.175
654.922	445.243	179.473		208.989	407.233		289.813		137.364			89.29		497.847	488.975	66.904		162.435	363.649
434.866	910.63	273.33		243.023	563.256		630.073		133.463			86.511		647.47	342.136	169.289		167.75	391.328
591.403	693.743	377.333		175.844	454.957		350.301		142.786			85.909		431.025	255.792	183.97		160.856	404.633
424.321	484.838	356		173.709	379.752		324.944		167.46			86.28		342.077	291.132	268.908		117.819	210.526
745.26	581.432	379		166.617	403.174		251.762		207.393			86.826		460.965	148.682	136.13		172.532	287.179
	523.761	526		167.923	381.499		277.327		176.807			85.499		436.205	301.893	104.949		179.552	321.044
	705.831	261.5		163.473	483.495		303.311		167.517			85.72		306.848	239.067	207.256		120.706	380.61
	480.204	113		175.163	458.762		521.889		149.083			85.382		518.63	427.536	183.034		105.159	326.622
	361.541	288.654		216.938	565.605		324.275		249.346			114.874		459.921	452.849	148.038		194.711	347.943
	352	286.48		146.378	430.025		329.113		164.209			87.363		421.28	443.131	213.165		181.994	402.981
	378.558	287		162.508	316.425		293.078		172.933			87.42		447.687	192.676	220.571		144.105	363.533
	706.078	197		171.031	406.665		387.6		132.018			85.969		409.306	171.882	182.913		154.138	302.119
	454	122		204.5	422.641		573.289		122.889			86.196		302.836	327.615	175.145		149.521	367.313
	374.74	233.743		134.498	313.193		300.473		163.113			86.646		195.454	276.785	144.281		190.693	430.016
	188.833	243.192		186.076	362.113		317.299		188.187			86.514		456.314	220.632	183.231		185.515	366.199
	1080.5	175.254		199.693	361.741		294.007		160.044			87.273		376.733	346.444	159.75		86.874	248.195
	434.875	291.874		183.953	473.665		406.779		179.086			100.017		428.641	280.129	218.331		204.698	324.814
	613.018	173.132		209.44	482.006		480.061		180.211					481.921	224.054	240.72		172.811	280.98
	356	260.823		203.046	329.786		500.158		251.96					550.849	347.131	190.516		242.046	390.192
	915.351	196.832		230.744	323.5		353.049		146.978					248.353	282.016	118.477		161.081	410.241
	375.061	303.003		201.925	326.101		281.095		202.772					380.758	344.738	167.254		141.575	328.462
	410.857	189.561		313	351.984		681.201		213.272					441.678	623.261	266.033		151.698	526.437
	805	191.83		183.411	242.393		319.371		169.013					508.678	102.149	178.723		198.033	280.245
	1216	285.708		292.913	324.479		650.649		163.526					392.537	610.69	148.547		212.795	361.655
	498.283	198.03		189.372	341.971		438.414		166.242					472.964	467.413	172.655		158.161	254.007
	180	237.998		894	358.317		833.79		144.194					369.05	174.505	219.303		173.52	677.344
	646.188	255.383		219.654	348.492		474.657		201.102					647.433	160.824	240.632		176.506	454.913
	464.254	253.295		210.355	458.187		458.463		166.946					435.849	399.338	314.189		159.349	428.242
	686.316	236.322		177.191	363.225		645.837		166.362					395.195	349.697	164.917		120.639	453.254
	134	291.558		181.311	358.251		435.664		212.615					313.399	252.881	340.518		227.07	443.927
	142	340.015		156.276	316.929		518.216		139.441					269.342	207.797	171.586		127.609	348.511
	388.716	315.439		184.173	346.625		349.007		194.946					299.354	352.124	112.048		158.66	284.869
	587.396	245.118		163.523	331.496		268.751		157.903					415.072	292.82	147.708		137.819	352.249
	471.007	250.419		194.93	461.611		362.434		223.289					267.82	495.383	312.421		109.279	316.458
	460.184	428.713		165.816	949		393.65		179.492					376.616	309.491	156.281		130.691	220.282
	618.994	281.21		143.395	343		799.018		203.08					451.732	148.227	209.596		162.401	324.94
	1265	353.101		150.243	735		424.131		153.799					433.864	325.231			111.375	333.206
	264.126	277.459		192.808	332.382		401.341		243.299					339.48	401.949			208.014	476.331
	444.885	329.636		172.197	310		367.725		164.256					390.938	474.144			162.599	441.575
	976.351	254.443		172.065	1163		494.036		167.743					385.88	641.815			100.239	398.462
	400.083	279.396		193.118	407.241		290.72		193.704					427.383	189.064			177.523	350.43
	529	289.429		273.287	233		363.442		170.289					372.247	547.161			116.991	241.625
	503	297.303		225.043	572		344.653		182.344					314.765	435.083				328.224
	976	392.128		176.008	478		312.827		192.847					332.924	413.056				241.295
	572.981	202.782		196.552	383.333		515.703		165.805					349.678	212.006				430.305
	135	346.887		207.1	713		457.483		147.83					343.901	337.399				362.451
	294.971	245.819		233.256	765.667		341.205		163.431					380.502	324.522				401.776
	271.582	255.855		253.514	484.444		260.704		152.197					457.054	221.804				295.088
	445.053	443.858		238.648	642.333		396.43		194.346					386.162	324.337				420.025
	391.421	302.031		246.129	433.26		404.143		158.225					399.062	290.101				312.217
	786.532	272.374		285.885	467.158		245.903		170.502					305.686	281.068				465.569
	1244	259.014		184.569	491.2		580.733		162.475					514.512	150.794				455.502
	1042.36	290.607		161.295	780		260.878		154.192					350.442	350.244				387.612
	327.986	294.649		201.972	346		342.929		171.551					446.86	440.66				383.022
	966	299.888		180.206	102		341.849		161.121					410.615	179.331				333.366
	1880	281.088		270	148.333		404.498		146.257					295.761	411.106				422.406
	1069.5	204.141		301.678	471		378.971		209.098					294.006	792.941				355.619
	1079.67	333.717		189.23	293.375		280.377		317.557					290.715	257.128				369.547
	2222.53	1740		59.25	608.5		263.591		171.211					329.563	404.848				276.009
	1811	208.701		86	305.462		303.639		208.017					345.553	254.536				325.164
	1127.22	241.871		181.806	227		458.774		181.419					272.128	178.545				355.285
	486.444	217.068		182.36	253		302.074		200.33					459.795	452.871				292.306
	464.495	206.44		159.656	364.909		271.89		175.04					562.551	347.773				341.3
	318.225	203.244		181.429	489.5		387.801		202.868					300.809	174.015				346.569
	359.6	255.351		153.641	285.333		315.604		166.57					617.151	250.86				339.271
	357.42	219.565		252.5	431		456.146		189.414					266.118	199.767				323.764
	554.385	312.254		178.501	477.25		302.266		163.425					234.345	426.491				373.236
	579.367	247.153		212.647	491		272.758		122.5					266.074	248.26				334.91
	951	207.669		212.723	385.333		277.006		136.085					390.624	408.966				357.987
	489.138	243.973		198.513	424		491.245		159.475					382.642	315.81				509.239
	321.651	194.145		184.001	420.735		392.965		137.503					413.457	252.72				284.638
	396.733	309.87		178.868	492.6		314.629		146.139					223.613	175.653				238.159
	408.543	234.024		202.178	409.393		314.148		206.741					496.426	306.907				228.926
	323.84	215.946		254.094	378.669		283.139		153.702					452.175	258.802				489.462
	575.167	257.659		178.065	414		328.411		162.82					449.965	232.442				373.642
	319.269	198.709		351	387.103		334.053		150.015					420.262	288.874				599.849
	401.625	213.446		465	385.069		256.629		166.773					431.57	261.759				310.354
	202			175.489	390.569		304.987		161.507					353.308	221.212				332.679
	262.908			185.008	614.704		285.899		274.876					594.519	174.949				554.045
	350.759			186.261	353.164		280.966		115.547					294.374	379.268				372.677
	310			195.65	403.816		269.433		158.014					399.709	316.619				309.736
	729.5			249.884	298		252.06		146.685					239.009	374.952				697.602
	299.333			163.589	441.006		350.207		213.504					404.289	399.363				318.733
	758.12			192.752	479.75		268.043		194.201					434.867	283.295				323.312
	442.835			169.163	533		378.582		159.98					385.604	248.686				301.133
	526.562			175.324	493		414.983		183.062					452.741	346.172				283.097
	254.69			183.06	492.294		415.662		246.848					338.015	216.373				312.942
	619.159			126	482		540.212		173.954					365.487	228.455				309.434
	369.333			255	446.933		405.552		185.663					353.445	380.482				373.019
	303			158.547			550.755		155.092					276.125	154.831				309.987
	477			312.913			321.717		158.892					370.063	319.206				431.678
	1024			195.49			383.569		163.764					322.388	328.624				361.746
	842.5			215.609			334.926		179.561					356.575	286.605				273.696
	616.381						309.999		185.806					326.311	253.027				391.262
	415.039						425.207		180.22					594.833	221.056				549.8
	578.5						562.57		159.168					355.836	317.398				330.098
	1621						312.82		227.096					313.891	379.538				358.77
	391.612						404.776		258.867					320.613	179.276				598.644
	457.723						444.92		247.151					410.316	355.193				347.167
	599.397						428.636		171.74					458.039	329.149				334.681
	1473.98						345.437		181.038					330.006	142.843				355.79
	709.208						428.934		186.826					349.288	183.364				372.024
	1158						299.04		322.802					444.98	251.346				188.652
	369.454						459.026		307.309					505.383	320.533				383.643
	953						325.315		234.633					398.53	266.96				360.221
	319						280.437		192.821					648.962	186.669				357.681
	380.492						324.155		157.572					373.475	354.232				349.57
	703.382						343.004		210.236					451.976	213.532				363.886
	336.054						331.447		188.182					306.882	233.912				366.557
	418.6						264.308		174.775					560.432	171.753				413.92
	408						674.576		183.188					562.61	192.413				376.886
	785.667						283.775		276.092					451.151	229.4				292.732
	459.608						295.435		239.749					413.758	225.409				340.371
	425						369.136		217.918					400.008	268.373				326.696
	570						231.283		217.175					399.262	221.296				436.308
	335						303.494		178.877					590.76	213.998				348.408
	322.942						236.579		249.608					421.842	302.188				377.357
	493.03						334.725		184.201					482.121	200.593				331.063
	572						239.581		185.895					436.151	161.612				459.874
	287						262.103		224.399					426.088	291.361				440.05
	344.139						186.188		169.698					441.993	282.127				409.544
	399.617						381.472		236.176					339.421	318.194				346.582
	440.158						252.019		219.259					443.627	230.93				357.927
	128						210.675		181.133					358.443	433.597				399.358
	582.281						176.298		253.811					325.57	202.36				367.487
	426						259.221		219.045					297.046	242.084				241.18
	331.5						204.612		185.506					308.464	344.284				365.281
	429.429						240.447		210.733					427.441	339.657				410.371
	663.333						311.139							397.251	311.26				328.594
	1388						471.637							260.268	278.308				330.791
	536						242.146							326.245	313.461				299.785
	689						356.583							220.921	348.454				356.053
	1381.5						271.085							415.708	287.192				338.074
	379.407						205.557							519.029	112.065				443.799
	521						590.587							185.842	296.283				272.755
	573						351.762							422.882	269.741				383.454
	720.893						336.294							331.445	207.468				333.362
	479.441						286.294							399.981	298.682				457.474
	417.383						329.668							355.639	278.99				389.307
	374.517						282.471							208.897	355.787				316.133
	812.887						469.452							309.307	295.636				415.787
	1021.86						256.181							406.569	244.778				361.446
	958.809						304.17							299.74	353.308				484.91
	465						290.172							372.44	231.386				564.825
	225						174.724							371.035	271.933				257.657
	670.757						337.009							282.92	143.49				401.246
	474.607						228.994							353.955	235.303				406.841
	912						317.436							295.97	334.657				414.119
	565.889						500.19							255.058	383.26				386.871
	835.312						266.865							337.536	273.989				238.624
	907.8						284.354							375.297	231.436				449.263
	1130.5						357.062							284.226	361.861				214.087
	1459						316.783							329.742	217.121				333.824
	599.667						413.682							301.764	227.583				338.797
	960.5						283.556							354.598	205.13				261.31
	872						195.275							637.99	197.208				218.532
	648						283.876							284.004	269.503				445.856
	1502						279.005							507.365	330.124				291.519
	887						483.364							538.316	207.357				364.731
	301.314						187.69							359.492	258.387				394.042
	829						239.086							536.706	251.545				317.103
	458.285						266.655							309.891	353.516				284.216
	760.129						203.797							325.015	162.523				199.874
	443						261.898							488.647	199.267				313.773
	333.071						227.149							337.901	166.479				391.44
	918						267.928							442.761	136.181				285.708
	1052.7						390.508							326.332	170.31				396.689
	791.477						229.803							201.707	485.069				235.661
	930.75						191.043							251.794	163.171				297.075
	1478						231.416							442.499	253.98				188.54
	666.086						403.299							249.893	206.667				349.772
	265						298.191							390.363	284.082				301.517
	794						216.327							311.078	299.089				364.77
	526.934						256.533							375.826	243.18				343.31
	800						259.669							329.933	269.613				426.295
	442						487.644							310.789	187.959				283.052
	934.597						293.555							547.77	235.257				373.767
	1359.71						293.916							392.276	214.569				345.491
	1131						424.914							319.987	247.457				571.432
	870						202.183							123.529	420.087				324.091
	1977						349.963							237.052	302.252				368.608
	1924						441.44								439.412				380.246
	320						260.942								314.097				397.805
	1576.67						187.019								367.604				313.446
	604.307						404.458								327.324				501.614
	702						426.558								487.024				634.248
	356.488						329.05								305.494				395.044
	1399						515.333								420.397				265.036
	583.286						247.995								261.297				636.059
	769.4						236.147								319.536				369.778
	498.905						310.267								279.61				265.54
	746						250.987								538.607				390.575
	580.25						295.391								359.546				491.754
	273.676						407.424								307.604				404.856
	481.543						333.037								682.091				501.166
	688.8						269.011								308.907				382.914
	262.429						226.914								404.836				289.182
	118.5						232.947								312.166				327.197
	153						211.516								397.363				373.173
	352.667						431.126								190.782				220.312
	952						442.536								311.952				367.419
	199						318.409												243.149
	318						345.136												373.691
	548.309						203.714												380.815
	708.72						225.973												435.591
	789						344.052												319.985
	329						308.603												453.853
	357.5						308.363												341.694
	844.75						200.604												523.008
	563.778						241.594												599.403
	435.185						464.27												347.961
	1967						321.508												450.955
	1823						371.587												558.499
	1147.86						381.169												341.646
	419.017						230.453												372.738
	632.042						257.337												404.95
	630.189						535.57												371.233
	484						416.159												395.782
	651						295.553												385.827
	1369						386.733												308.216
	831						341.179												506.219
	554.425						379.574												288.737
	424						452.415												380.972
	193						328.686												631.458
	1405.83						252.56												480.868
	2285						411.24												322.62
	1394.97						319.308												372.9
	1124.56						399.54												279.847
	1661.6						244.512												378.822
	2165.5						261.298												814.593
	695.98						233.986												291.569
	1159.25						234.303												282.72
	1678						363.743												357.827
	1260.75						342.553												744.763
	1831.33						200.963												428.561
	1204						262.288												643.586
	383.185						473.814												327.467
	1673						188.857												259.446
	1514						320.258												370.664
	405						394.103												432.818
	637						325.506												565.136
	500.2						218.301												318.732
	366.333						324.764												410.174
	1027						259.631												280.623
	842						422.813												374.294
	1085						209.233												199.833
	486.5						421.163												329.102
	794						359.915												441.796
	503.75						520.265												380.052
	408						184.942												312.269
	1350						204.332												296.395
	770						245.196												280.29
	593.5						343.925												240.881
	453						471.102												183
	419.78						377.201												560.082
	278.368						207.828												405.014
	347.435						262.676												329.177
	551.329						430.037												285.096
	340						195.859												374.085
	455.011						298.42												380.688
	791.377						158.516												418.328
	137						336.07												436.988
	644						230.716												329.423
	1364						410.573												349.712
	904						209.083												264.851
	871						234.774												252.2
	459.333						367.13												500.489
	355.003						507.035												266.185
	401.489						543.255												404.513
	389						311.883												268.184
	456.289						258.225												288.755
	360.445						256.854												424.793
	340.429						248.59												243.673
	249.067						208.427												355.672
	401.208						432.569												315.644
	404.5						280.521												360.182
	454.321						199.414												326.434
	459.312						165.028												339.846
	924						285.388												300.698
	963.565						220.679												414.788
	880.364						391.218												253.485
	464						393.46												361.765
	1275						299.434												88.378
	673.036						337.494												91.371
	541.027						247.524												86.782
	495.15						294.567												141.268
	422.12						175.825												297.056
	314.303						387.993												87.443
	1598						195.91												174.607
	331						337.853												89.644
	72						232.754												96.884
	746.855						477.479												86.013
	211						374.199												122.278
	541.309						327.313												222.876
	421.667						160.19
	544.25						352.67
	426.667						249.168
	191						335.493
	216						260.25
	298						221.352
	137						233.304
	448.819
	184
	577
	363.333
	594
	1424
	407.101
	400.5
	968
	554
	1034
	611.617
	703.583
	279
	281
	456.193
	379.648
	408.296
	352.5
	887.667
	1421
	756
	663
	590.923
	768.667
	679
	1325
	1257
	1540.5
	1011
	394
	164
	795
	655
	578.111
	940.667
	935
	644.5
	565.5
	576.778
	450
	533.864
	679
	238
	623
	307
	524
	386.667
	551.859
	744
	513
	1220
	420.334
	773
	489
	1226.7
	91
	802.8
	2088.5
	834.868
	384
	458
	432.956
	858.5
	410.45
	510
	738
	552
	748
	659.333
	417.527
	491.5
	623
	245.667
	319
	385
	352.787
	551.467
	935.333
	375
	403.667
	930.5
	440
	531
	1121.5
	204
	556
	474.171
	345
	513.404
	782.2
	508
	657.5
	786
	499
	461
	751
	694.25
	914.5
	473.667
	430.2
	338
	407.969
	399.442
	412.543
	441
	782
	529
	364.56
	558.064
	343.764
	425.383
	701.884
	336.311
	878
	149
	590
	261.086
	164.5
	268
	337.5
	239.22
	524.554
	404.163
	225
	477
	615
	532.601
	914.333
	880
	557
	62
	260.667
	692.78
	360
	544.922
	465
	933
	703
	1113
	1037
	719.5
	572
	1063
	768.25
	921
	695.315
	883.19
	1126
	776
	530.172
	1032
	1492.33
	770.667
	296
	862
	742
	953.5
	906
	634
	995
	1056
	535.8
	791.333
	1263
	636
	1679.67
	717.394
	561
	1580.33
	682.5
	823
	536.652
	565
	433.333
	461.12
	379.667
	517.148
	453.142
	495.343
	531.667
	561.387
	572.5
	1697
	1248.5
	961.333
	1090
	336.352
	229.501
	104
	1975.29
	1201
	761.921
	1155
	2845
	1905
	1946
	1393
	1426.33
	1005.5
	1283
	1569
	502.566
	354
	308.269
	882.559
	1927.5
	411.285
	1754.5
	1775.09
	453.797
	1027
	1164
	372.248
	556.138
	444
	470.852
	536.056
	357.939
	658.586
	375.776
	160.5
	221.5
	383
	417.746
	706.432
	351.292
	417.284
	418.032
	395.177
	537.673
	184.3
	427.958
	762
	455.892
	379.166
	507.908
	930
