# Supplementary material for: Hypoxia promotes tumor immune evasion by suppressing MHC-I expression and antigen presentation
Source: EMBO J. 2025 Jan 3;44(3):903–22. doi: 10.1038/s44318-024-00319-7 (PMC11790895; doi:10.1038/s44318-024-00319-7)
Supplement: Supplementary file 5 — Source data Fig. 3 [file 44318_2024_319_MOESM5_ESM.zip › EMBOJ-2024-117498-T-SourceDataForFigure3A-J/Figure 3 G/Numerical data HT29 MHC I expression Thaps Tuni treatment .xlsx]

## Sheet: Sheet1
Experiment details: HT29 cells were treated with Thapsigargin (Thaps, 2 μM) and Tunicamycin (Tuni, 5 μg/ml) for 24 hours, flow cytometry data of MHC I expression on the cells surface was analyzed using FlowJo software
HT29 MHC I expression Thaps and Tuni treatment biological replicate n1
Conditions	Geo mean FL1-A	MFI fold change
HT29 Nx ctl	105617	1	100
HT29 NX Thapsigargin	45246	0.428397	42.8397
HT29 NX Tunicamycin	24191	0.229045	22.9045
HT29 MHC I expression Thaps and Tuni biological replicate n2
Conditions	Geo mean FL1-A	MFI fold change
HT29 Nx ctl	50061	1	100
HT29 NX Thapsigargin	26751	0.534368	53.4368
HT29 NX Tunicamycin	20185	0.403208	40.3208
HT29 MHC I expression Thaps and Tuni biological replicate n3
Conditions	Geo mean FL1-A	MFI fold change
HT29 Nx ctl	114016	1	100
HT29 NX Thapsigargin	37798	0.331515	33.1515
HT29 NX Tunicamycin	29374	0.257631	25.7631
