# Supplementary material for: Hypoxia promotes tumor immune evasion by suppressing MHC-I expression and antigen presentation
Source: EMBO J. 2025 Jan 3;44(3):903–22. doi: 10.1038/s44318-024-00319-7 (PMC11790895; doi:10.1038/s44318-024-00319-7)
Supplement: Supplementary file 5 — Source data Fig. 3 [file 44318_2024_319_MOESM5_ESM.zip › EMBOJ-2024-117498-T-SourceDataForFigure3A-J/Figure 3 I/Numerical data SUSD6 immunofluorescence quantification.xlsx]

## Sheet: Sheet1
Experiment details : SUSD6 expression was analyzed using Fiji software and the intensity of the red channel refering to SUSD6 was determined- minimum of 100 cells/condition was analyzed. Data obtained from the data analysis was used to generate the graph presented in the figure
Biological replicate n1				Biological replicate n2				Biological replicate n3
Conditions				Conditions				Conditions
Normoxia	<0.1 % 16h	< 0.1 % 24h		Normoxia	<0.1 % 16h	< 0.1 % 24h		Normoxia	<0.1 % 16h	< 0.1 % 24h
133.483	78.332	150.617		155.525	180.011	140.426		240	422.13	218.312
111.777	99.818	197.312		125.392	159.226	253.592		110.5	806	202.091
115.674	133.054	185.001		126.142	258.806	80.596		168.571	362	347.079
156.166	95.96	128.769		89.115	164.793	279.248		295.748	685	211.954
284.291	66.907	220.363		96.148	196.226	213.433		200	813	165.301
253.506	95.027	48.064		75.422	144.113	68.539		204	405	195.31
98.631	83.761	154.236		93.781	172.988	265.549		356	316.498	177.619
137.805	47.378	137.678		149.893	163.675	325.603		145.5	162	23.803
156.197	52.604	50.463		160.542	148.3	201.731		112	121	272.757
136.094	70.082	192.429		110.483	198.632	493.211		323.143	401	224.239
114.075	74.775	83.291		115.523	191.193	356.484		411.659	822	215.442
128.604	117.119	185.697		149.767	162.282	214.095		225	418	177.518
146.265	79.155	162.245		178.259	176.958	121.921		653.5	162.333	284.507
170.675	66.991	186.314		87.015	271.127	306.697		491	165	232.495
134.214	65.925	292.029		121.993	195.301	237.658		237.8	200	306.744
98.299	70.277	286.481		116.062	216.619	204.035		367	530	237.319
139.91	73.308	139.922		120.769	184.746	164.091		20	335.094	228.858
128.98	59.611	243.989		119.604	219.445	222.872		280.283	396.695	277.844
123.685	103.688	293.41		72.81	142.66	142.937		133	260	180.971
167.436	74.474	116.701		82.19	148.503	164.398		303.179	423.928	209.693
147.169	126.32	141.34		80.196	221.298	273.886		243.5	302	219.853
157.517	73.582	119.142		104.95	131.576	204.432		277	2174.5	245.889
150.359	71.309	223.756		80.702	54.022	188.773		296.026	615	233.967
132.308	88.956	135.302		172.718	76.054	244.358		158	1177	120.336
188.569	88.784	255.046		116.458	219.77	283.94		333	456	570.456
119.957	91.887	101.343		63.765	210.907	243.836		364	148	239.626
153.902	58.262	175.865		159.735	186.854	164.051		72	541	187.004
135.316	74.753	208.401		86.28	99.588	262.639		235	446	223.28
151.2	59.89	150.617		140.274	191.941	202.18		396.5	501	233.147
138.962	102.369	170.984		97.529	233.096	169.043		273	318	280.708
163.851	58.287	146.32		180.988	236.674	622.096		300.153	391	217.1
170.631	52.75	197.312		119.571	234.413	212.719		305.6	227.5	213.322
128.034	100.163	185.001		143.448	194.525	395.278		177	319	247.266
143.337	83.591	128.769		124.98	100.174	220.478		435.125	311.375	404.24
84.98	84.353	322.786		202.907	188.823	403.018		304	142	227.358
190.206	103.768	432.29		120.779	180.491	258.087		368.81	289	150.331
177.446	72.788	131.042		249.375	215.637	68.435		541	453	110.369
129.961	96.805	220.363		144.851	286.348	465.213		285	161	146.666
153.99	148.554	48.064		71.056	175.358	309.326		734	354	108.078
146.494	72.666	154.236		107.905	181.91	313.821		471	154.667	139.674
198.431	101.139	137.678		101.533	189.782	116.85		341.305	132	168.01
186.057	78.899	198.37		191.082	214.262	267.371		319.373	157	145.615
98.003	106.664	50.463		99.309	245.467	285.124		414.406	388	204.328
86.573	113.47	192.429		67.26	199.03	277.485		362.193	988	213.985
187.612	72.921	83.291		113.999	225.227	305.019		85	443.319	161.813
144.711	117.911	185.697		72.176	179.536	177.515		342.5	2028	207.583
130.289	104.154	162.245		35.958	182.808	202.178		373.122	443	137.111
143.193	89.778	186.314		197.895	232.287	160.065		608	313.5	173.331
137.162	97.911	292.029		92.737	319.492	275.52		378.483	1052	224.735
189.512	117.761	286.481		60.066	234.754	212.38		130	463	294.639
110.707	105.51	143.601		113.631	338.87	256.317		426.54	363	293.865
161.471	83.356	139.922		69.892	352.128	179.672		12	300	293.8
117.504	106.984	243.989		110.199	325.235	284.131		215	304.5	243.689
149.647	69.72	293.41		60.046	226.473	304.486		282	514.5	314.917
134.582	152.7	156.445		103.858	277.966	304.447		331	38	229.151
128.457	160.422	116.701		143.468	300.845	257.859		263	304	424.811
98.748	112.932	141.34		78.121	320.342	233.239		795	1312	137.74
96.02	117.506	119.142		31.319	203.898	379.001		543.5	565	144.221
130.358	141.399	223.756		81.606	224.816	174.955		352.5	202	384.831
125.015	144.97	135.302		84.122	229.289	219.623		23.81	268	235.116
107.589	252.387	255.046		45.138	194.413	292.135		16.414	344	104.392
177.509	304.538	101.343		84.921	262.155	399.434		13.803	689	163.772
113.671	150.411	175.865		48.405	233.701	461.362		169	220	206.996
103.935	170.187	208.401		62.327	227.763	329.896		304.125	288	235.051
141.38	109.654	104.247		36.899	220.614	223.834		273	264	146.565
174.657	106.405	283.948		92.858	246.648	254.989		233	194.611	263.953
102.555	123.15	109.277		122.573	405.365	316.27		134.5	682	234.001
148.466	122.411	83.38		147.957	138.753	306.682		543	131.75	219.963
117.56	106.5	119.093		95.435	258.699	210.551		213.333	598	164.214
152.318	88.148	204.681		105.508	234.905	367.502		200	303	183.874
89.358	105.484	321.834		71.757	267.19	259.383		201	765.679	222.033
155.119	95.983	315.186		94.19	264.008	210.621		290	373	360.876
122.413	84.441	259.744		115.577	252.075	323.317		86	352	293.142
179.555	76.711	235.987		78.921	182.394	433.432		225.778	352.333	218.473
82.01	67.389	120.298		107.036	262.255	341.704		346.5	586	313.697
109.52	110.768	177.581		160.067	164.647	362		369	688	400.64
93.051	108.688	234.709		88.658	232.672	270.47		304.5	499.454	154.199
113.311	97.014	192.793		72.935	209.282	283.061		289.686	264.324	363.273
139.751	122.811	167.337		115.34	187.895	236.493		375	200.5	269.962
200.759	133.287	400.894		123.534	217.823			302	466.522	242.116
125.293	173.575	329.495		111.235	281.795			442	240.5	190.59
135.936	113.053	113.836		121.221	153.227			287.741	225	252.57
153.928	107.283	173.288		109.386	232.36			267	345.5	196.594
111.363	92.773	171.471		112.722	148.965			230.667	663.5	297.534
159.835	72.666	167.083		104.477	258.83			330.016	923	84.957
139.94	182.968	175.043		97.051	240.454			94.5	894	303.68
179.468	74.648	170.331		162.948	158.734			262.828	1217	207.682
205.606	84.269	485.051		82.261	284.356			161	300	295.606
146.159	221.765	214.578		137.529	128.352			417.667	177	242.196
125.819	101.481	102.598		96.47	48.295			239.077	555.2	282.442
201.595	128.843	168.3		145.872	280.875			165.125	580.5	162.913
170.581	88.032	175.309		145.335	139.368			324.672	752	247.74
105.503	121.192	194.972		109.217	190.544			344.152	983	260.254
151.567	129.199	150.33		108.044	195.828			133.5	209	182.778
127.744	112.106	139.654		90.471	252.793			538	499	168.848
174.633	94.648	194.155		145.44	196.1			315.977	1367	175.194
139.203	63.928	156.137		145.307	209.799			410.5	401	198.016
165.921	88.029	148.1		98.684	231.824			385.778	388	239.828
135.486	76.087	160.876		110.93	169.913			338.8	607	135.299
151.533	91.987	128.302		108.412	229.876			301.25	501.5	167.742
108.019	62.15	446.805		175.325	232.09			187	716	136.971
92.142	69.851	101.174		177.673	175.137			343	404.5	184.845
103.146	86.516	148.493		90.161	248.508			331.28	1259	219.616
124.176	118.052	216.654		133.211	227.907			335.896	540.75	125.69
102.264	73.888	112.593		87.07	344.612			288.542	626	298.494
119.799	91.936	130.616		136.301	303.229			156.333	163.5	206.322
113.394	105.718	136.268		104.726	270.854			226	826	242.744
150.824	83.358	186.952		134.748	331.293			385	514.333	225.809
157.261	74.241	203.122		72.71	225.086			362	632	284.265
90.709	65.785	187.425		140.519	185.982			52	357.5	167.057
155.921	104.196	113.522		178.632	248.075			369.724	529.714	150.14
121.089	105.568	176.56		122.571	322.01			326.763	734	243.898
140.127	82.687	161.67		163.828	160.227			418.55	540	276.13
102.371	131.655	167.625		94.674	210.747			362.737	368.204	127.383
89.352	102.46	132.568		106.074	146.101			584	507	118.532
129.45	81.343	104.647		99.803	242.926			187	288	275.316
125.644	91.856	165.016		111.846	383.149			590.714	361	142.907
110.651	66.12	140.37		122.974	98.911			266.827	313	101.108
77.099	116.483	320.763		138.183	180.239			271.8	274	81.969
151.631	84.06	236.742		102.884	152.364			185	109	122.337
186.273	100.365	235.41		101.366	100.404			401	341.731	224.755
192.556	124.399	153.077		166.16	197.582			215	395	251.534
198.163	65.756	153.478		93.939	98.26			259	403.667	195.654
208.126	92.561	149.441		151.439	165.795			255.933	129	174.153
105.648	98.035	187.268		125.817	270.14			503	714	173.522
303.019	138.91	219.463		139.761	189.063			308	234	201.991
240.184	117.617	201.161		107.492	183.253			145	452.5	211.714
196.279	101.855	114.134		173.973	193.359			256	112	267.679
137.428	89.653	182.413		148.774	197.092			33.5	148	253.298
160.829	83.054	166.841		147.442	274.002			350.25	131	272.654
152	71.264	292.04		157.006	200.119			381.851	380	156.926
199.716	78.928	308.916		178.889	214.472			381.72	389	692.413
131.262	91.651	224.047		114.252	267.448			354.724	126	206.533
273.339	122.365	157.047		84.307	150.328			379.143	214	227.305
188.678	84.389	222.797		102.024	282.863			231	237	316.336
155.575	98.573	250.154		109.744	164.455			379.468	542.5	316.343
144.848	70.199	288.145		176.086	161.761			332.142	967	179.486
135.493	45.946	180.521		123.841	260.031			380.966	647	246.036
202.8	81.982	199.099		107.635	299.104			346.575	599
144.812	85.391	261.108		114.173	184.438			336.839	159
284.877	76.682	131.742		129.743	176.495			355.082	815
187.381	104.623	188.09		106.114	252.793			320	386.554
184.267	124.006	112.56		110.475	196.1			152.286	339.5
238.597	93.593	314.517		100.034	209.799			188	116
72.964	84.861	182.286		114.055	231.824			198.136	936
181.244	70.96	161.203		105.214	169.913			220.439	640
274.298	94.428	142.69		115.524	229.876			310.125	577
153.625	115.716	164.064		144.447	232.09			312.5	110
77.746	74.267	141.964		103.574	175.137			82	142
191.474	87.345	172.635		120.035	248.508			129.889	694
269.291	191.346	195.376		107.362	227.907			539	128
208.464	84.097	152.968		133.128	344.612			317	733
194.511	77.681	147.614		99.194	303.229			75.5	168
81.822	72.131	159.479		91.5	270.854			72	276
272.345	76.765	140.54		123.74	331.293			254.047	597
135.126	73.687	126.723		229.787	225.086			101	983
180.763	111.472	423.504		150.496	185.982			337.566	879
108.946	127.581	89.049		104.07	248.075			64	407
280.76	69.47	128.249		177.865	322.01			314.494	404.377
159.428	68.515	146.144		104.456	160.227			211	398.531
164.545	82.067	209.783		111.286	210.747			285	360.958
172.881	84.35	106.425		127.996	146.101			569	447.889
90.595	77.863	118.65		141.32	242.926			92	349.617
133.91	66.145	127.647		117.375	383.149			181	167
118.217	91.555	182.31		119.582	98.911			300.796	400.978
91.123	87.002	198.332		100.647	180.239			238.5	296
122.132	81.003	188.828		121.029	152.364			88	371.325
136.35	108.378	100.845		100.693	100.404			263.5	405.006
119.797	101.634	177.338		117.836	197.582			148	404.89
111.83	98.132	156.798		103.848	98.26			287.857	561.175
156.006	119.209	157.43		81.985	165.795			10	274
153.167	113.86	119.793		150.224	270.14			197	378.875
144.567	63.297	127.23		107.465	189.063			335.603	501.122
126.342	117.837	133.856		66.365	183.253			330.3	191.994
176.727	94.511	98.225		108.67	193.359			234.237	590.843
155.602	73.513	135.453		134.921	197.092			345.968	278
92.358	104.692	147.891		146.758	193.382			130	452.566
155.923	143.796	162.113		138.659	159.362			343.182	413.202
188.165	129.022	107.224		124.164	118.131			151	471.493
147.264	114.695	151.85		93.077	190.839			143	811.521
192.53	122.001	168.548		100.345	197.595			162	459.795
83.479	95.409	117.22		77.248	163.006			164.467	588.2
91.055	94.572	406.671		129.722	223.371			433.333	382.657
207.488	112.38	184.476		93.492	168.406			9	430.35
114.733	97.406	148.652		52.599	172.555			278.668	108
164.861	110.329	186.788		77.522	133.764			342	287
126.793	107.812	221.178		122.663	207.392			200	304.266
150.323	87.73	158.162		107.696	256.1			860	427.508
164.374	110.998	211.853		134.523	196.75			318	345.857
107.94	115.952	228.195		79.501	210.344			499	227
104.072	60.127	217.975		104.318	239.025			330.415	281.5
87.463	94.311	108.046		80.665	186.593			7	390.098
81.933	84.853	289.36		133.436	240.19			153	347.689
130.878	86.929	434.686		89.055	236.357			347.75	244
120.454	66.395	184.851		74.165	174.268			351	391
120.251	58.979	290.722		204.071	247.82			387.167	117
45.094	102.398	250.94		63.114	220.009			348	377.434
128.285	69.579	214.724		92.689	358.874			292.4	228
81.987	101.486	185.386		77.135	263.752			184.133	417.033
124.385	78.64	105.563		110.471	295.898			257.546	402.149
109.509	90.406	136.991		75.097	325.742			61.5	187.46
128.583	62.057	93.483		81.78	182.37			8	339.848
91.654	74.544	100.371		105.586	200.002			218.458	728
105.432	108.286	152.642		104.703	312.606			457	255.14
95.396	56.751	198.945		108.764	154.935			264.4	600
128.555	97.886	210.647		93.106	156.278			519	1199
276.796	82.273	205.71		99.263	222.873			501.857	411
95.811	58.987	120.177		88.088	182.197			1494	318.462
174.198	99.26	97.465		84.403	210.408			173	143
78.274	88.399	182.255		99.376	64.954			378.81	739
146.879	77.754	104.643		112.947	163.898			173	249
77.972	106.653	236.014		114.472	153.391			181.25	352.725
145.058	79.108	194.467		84.166	111.65			243.6	273
166.318	87.608	85.439		99.979	136.311			237.194	226
168.361	119.285	254.36		83.389	192.708			177	391.662
165.406	155.749	219.009		117.006	86.142			188	243.345
136.619	103.096	142.702		87.101	186.542			285.2	403
151.654	91.574	199.648		72.748	197.755			186	168
120.631	249.66	110.399		69.617	328.266			316.706	393.623
157.153	102.464	114.326		76.485	139.148			283.875	163.5
77.438	80.024	182.006		124.573	525.284			34	417.333
115.765	89.377	126.512		82.179	191.704			250	383.085
110.089	78.212	287.156		138.448	72.799			228.077	179
227.791	88.71	268.756		110.851	140.742			186	328.218
182.384	93.364	173.515		100.13	100.12			94	273.25
189.691	144.372	176.207		95.818				294.25	428.5
105.308	77.433			98.388				252.4	831.5
67.79	72.156			88.692				256	635
69.318	69.318			82.615				241.875	372.111
157.239	90.03			88.242				41.5	391
145.143	155.223			99.611				150	191.579
181.594	64.766			131.462				310.667	258.3
152.829	71.26			119.91				52	274.889
149.472	85.276			80.181				27	618.6
161.911	59.882			99.911				113.667	98
136.899	65.031			152.15				238	415.81
142.843	105.579			88.976				312.665	333.095
138.549	107.079			85.277				525.5	522.5
158.098	97.78			112.741				303.849	352.814
141.972	74.716			83.455				348	317.731
132.192	73.163			107.267				378.25	344.2
122.975	99.901			118.198				253	250.333
154.244	68.153			116.215				173.333	245.364
131.024	75.187			62.444				340	295.548
193.088	175.301			79.154				357	373.678
160.586	87.253			83.03				414	245
157.532	87.758			60.559				200	332
112.223	87.952			119.976				397.869	266.25
158.015	131.721			93.525				217	395.18
94.771	69.901			85.954				23	524
203.444	120.973			140.48				231.667	1581
261.079	64.448			111.188				396.091	356.333
166.608	91.861			100.696				435.333	543
105.969	94.279			109.945				317	421
198.432	150.314			73.456				707	271.731
129.08	60.31			121.78				400	345.268
137.958	70.086			88.451				214	300.308
174.475	97.399			87.078				69	368.228
157.921	90.539			89.23				234.2	320.833
116.609	94.291			76.233				424.2	706
212.018	72.333			72.256				176	342.2
194.59	147.81			65.423				75	458
211.878	106.795			94.686				133	571
178.377	120.702			113.697				458.25	422.072
169.036	101.109			108.587				195.923	417.059
192.651	116.733			100.913				347	185.571
130.923	106.176			94.821				295	627.249
136.239	117.841			119.748				498.867	289.065
142.163	158.033			65.669				462	739.08
118.746	83.187			97.35				178	384.486
176.472	88.336			152.169				381.951	301.667
149.104	110.486			75.552				267.342	426.556
151.321	107.37			113.696				410.194	241
129.919	94.791			151.363				201.25	372.865
153.814	102.297			99.123				278	345.938
189.332	82.568			100.853				397.5	348.76
189.347	95.039			102.219				599	467.5
143.34	89.409			136.769				80	273.701
159.103	112.733			144.444				875.5	146
147.501	111.386			96.439				364.083	403.5
221.374	107.515			119.32				206	487.5
201.95	97.675			123.68				228.495	356.855
165.24	91.453			119.448				238.5	210.376
121.276	60.132			107.865				354	259.786
127.177	116.572			93.984				135	237
160.104	88.488			94.055				212	347.667
169.899	79.005			109.817				354	314.882
177.2	98.913			78.928				508	357
265.814	111.951			126.234				12	420.407
135.278	129.456			139.55				127	318.932
145.324	129.071			132.451				424.5	55
186.137	88.879			131.743				346.5	338
161.831	100.55			67.372				105	152.143
124.858	126.311			141.63				521	713
142.559	140.486			104.57				71	234
118.058	136.438			133.491				419	455.773
220.098	139.416			120.94				266.524	278.143
75.356	60.834			152.345				560	229.413
151.751	86.435			217.168				164	371.5
151.904	103.947			140.448				325.714	239.26
140.056	63.593			158.879				463.5	697.857
158.754	77.123			93.968				94.294	910
126.733	117.657			92.455				248.75	147.909
173.283	110.597			111.732				161	346.986
105.18	83.093			89.309				397	221.875
211.979	85.794			107.736				57	399.968
106.948	70.879			100.315				693.5	260.4
163.926	122.695			97.383				233.2	206.194
94.021	75.654			124.22				442	698
107.189	109.936			100.545				11	609
225.257	91.88			83.857				133.5	315.75
184.047	103.209			101.733				260.679	324.8
101.014	123.186			106.073				17	370.257
106.558	106.732			142.427				108	394.129
119.074	89.495			133.463				367	485.711
151.295	112.257			137.903				323.789	438.128
144.4	115.851			96.189				144	556
136.648	86.574			195.269				775	372.899
133.358	80.335			107.784				350.333	343.832
180.866	116.864			129.177				367	349.432
158.298	70.145			95.879				346	512
230.429	109.053			185.191				43	536.889
112.64	107.341			83.958				264.5	257
111.924	73.035			119.618				201.342	441.911
145.914	87.265			127.456				363	463.853
191.189	81.369			93.66				489.5	317.48
213.302	64.719			164.47				69	381.5
136.383	66.395			86.889				122	715.333
131.455	103.681			113.404				160	614.429
197.011	69.125			173.135				506	483
126.563	94.385			114.574				491	342
230.639	88.455			143.076				165.739	671
138	111.938			167.892				359.667	370
171.842	85.556			69.492				204	602.8
157.771	111.333			194.809				282	498.4
101.022	77.649			156.094				245	664.78
174.345	56.508			139.088				93.667	526.292
127.718	103.336			110.216				86.75	379
158.387	103.221			103.27				724	767
202.692	126.49			210.385				305.571	487.168
261.179	73.349			167.025				305.446	781
168.353	83.539			118.421				150.1	315.146
243.014	56.798			137.134				190	169.429
127.524	53.713			243.274				180.5	232.641
137.819	71.174			85.834				137	255.303
158.427	41.818			121.065				9	514.5
102.008	83.825			234.965				42	320.067
132.401	68.035			180.765				337.231	286.102
129.917	83.023			181.561				301	382.3
127.845	63.474			124.359				391	455.266
134.19	69.305			91.508				26	367.955
117.008	112.322			79.947				624	332.049
163.394	106.374			168.244				560	317.264
121.113	122.436			120.941				302	536.588
135.907	124.013			113.026				545.5	412.75
143.421	136.935			92.586				316.25	104
196.813	123.6			166.852				260	424.392
190.926	78.437			89.431				143	281.754
181.541	100.603			102.261				251.5	206
123.725	103.381			92.27				3	459.966
190.173	94.933			106.186				6.5	407.486
204.319	60.87			91.596				98	254.312
126.696	154.458			95.794				6	467.343
147.912	112.517			89.488					364.245
165.056	77.774			111.332					560.667
226.928	97.839			58.737					538
129.331	152.294			66.718					490
178.453	105.579			70.431					785
192.357	66.265			97.723					222.667
215.974	86.389			89.887					474.909
160.835	102.308			79.477					390.783
144.119	132.53			62.786					360.183
186.003	91.292			98.416					393.74
223.031	71.147			76.252					404.365
167.717	163.187			88.935					434.721
204.783	253.3			121.914					470.179
170.289	97.466			92.925					647
184.738	102.478			78.401					293.472
176.813	67.548			117.188					563.183
119.919	99.08			70.032					428.709
104.54	133.593			86.082					520.924
135.769	83.396			94.136					740.333
125.216	176.64			95.213					834
146.846	73.781			134.154					521.5
163.835	100.727			87.018					289.2
139.58	77.383			106.861					189.667
195.063	81.119			104.531					322
253.955	86.227			83.434					426.282
140.051	69.519			91.123					517.75
160.108	87.773			72.318					469.272
168.397	66.797			103.208					520
138.201	65.209			51.454					234
165.18	70.233			142.446					655
137.934	80.968			71.933					139
188.011	85.285			69.608					500
164.326	126.194			84.097					342.016
160.777	96.42			150.278					403.56
175.552	75.202			136.823					465.951
184.035	121.249			134.772					351.525
148.118	40.261			196.631					444.265
168.14	61.627			110.493					651
160.995	50.419			144.229					610.5
205.343	226.754			129.921					460.212
115.795	112.648			213.695					377.273
125.703	79.433			123.083					378
129.548	91.399			217.54					279.692
140.489	52.122			131.791					314.467
121.606	103.18			125.212					712
144.452	91.843			138.546					175
168.567	38.971			138.847					194
163.091	68.713			224.833					558.217
205.946	34.421			144.308					491.039
125.341	87.114			117.941					503.571
123.871	94.664			174.774					444.782
269.521	124.987			117.546					725
125.777	107.217			147.383					691
324.886	106.874			105.683					229.971
161.596	56.12			144.616					193
156.733	84.053			144.346					420
101.702	116.051			148.97					373.939
172.601	103.726			78.873					444.828
122.939	105.831			94.428					368.201
62.006	80.258			129.323					293.356
187.51	100.082			107.52					348.587
90.002	61.902			108.561					413.388
141.122	133.552			114.401					478.5
249.392	108.658			98.619					368.727
112.977	93.463			143.429					439.842
166.211	96.302			110.176					384.002
124.707	69.369			128.881					418.234
181.259	108.93			122.006					404.985
91.337	152.146			157.3					356.469
230.054	93.961			126.325					344.393
172.909	110.208			125.472					519
162.014	72.519			81.369					444.064
185.295	174.758			199.745					513.879
161.109	89.825			88.401					362.737
107.264	204.402			124.232					398.619
158.217	77.397			115.756					283.2
109.32	87.976			85.976					372.401
139.648	100.327			133.417					608.529
166.542	135.145			126.147					453.21
187.874	71.036			123.641					394.79
112.243	90.145			192.606					461.393
281.849	115.542			172.692					665.5
123.598	74.614			155.507					299
164.347	141.405			105.419					741.444
142.819	58.081			101.563					982.6
116.195	91.037			162.19					401.361
148.158	168.406			78.412					446.563
134.238	71.575			112.962					167.667
118.718	56.099			109.209					342.28
136.665	212.04			74.517					267
154.767	48.718			116.214					426.565
156.84	70.462			123.118					356.897
156.699	52.259			117.105					142.438
121.569	58.046			91.479
257.091	90.634			190.565
131.574	51.631			100.955
185.379				139.944
165.043				143.695
156.102				139.183
175.7				186.022
132.17				120.481
164.996				131.365
137.127				160.587
156.385				136.85
129.357				87.843
120.576				114.091
112.434				129.546
101.762				149.996
				119.751
				132.27
				160.724
				89.814
				71.95
				127.686
				167.299
				203.846
				100.651
				128.347
				96.6
				158.192
				191.125
				101.824
				75.143
				222.74
				93.677
				101.303
				99.882
				108.184
				85.183
				123.424
				80.153
				99.306
				121.04
				69.6
				116.316
				94.279
				90.587
				76.787
				176.636
				63.221
				97.542
				201.815
				117.441
				99.498
				104.896
				127.294
				75.477
				139.926
				166.953
				126.904
				153.646
				295.3
				85.484
				134.726
				100.906
				116.422
				122.732
				93.008
				145.552
				132.303
				150.416
				117.698
				168.516
				127.349
				142.021
				117.67
				112.249
				120.327
				171.446
				138.333
				124.055
				129.776
				124.493
				168.726
				149.53
				99.725
				144.323
				144.335
				223.237
				141.348
				114.834
				125.825
				140.952
				113.783
				169.375
				170.175
				145.029
				164.491
				107.666
				152.541
				92.722
				120.666
				206.561
				155.655
				129.631
				169.624
				133.855
				148.958
				183.393
				122.723
				159.29
				113.327
				193.875
				133.291
				117.08
				105.148
				282.331
				136.342
				127.714
				116.16
				151.987
				126.552
				150.9
				135.234
				192.208
				91.602
				117.515
				124.402
				176.778
				130.547
				130.159
				199.642
				154.691
				127.194
				143.801
				91.331
				105.364
				99.196
				123.642
				150.377
