# Supplementary material for: Hypoxia promotes tumor immune evasion by suppressing MHC-I expression and antigen presentation
Source: EMBO J. 2025 Jan 3;44(3):903–22. doi: 10.1038/s44318-024-00319-7 (PMC11790895; doi:10.1038/s44318-024-00319-7)
Supplement: Supplementary file 5 — Source data Fig. 3 [file 44318_2024_319_MOESM5_ESM.zip › EMBOJ-2024-117498-T-SourceDataForFigure3A-J/Figure 3 J/Numerical data HT29 MHC I expression.xlsx]

## Sheet: Sheet1
Experiment details: HT29 cells were transfected with siSUSD6 and exposed to hypoxia (<0.1% O2) for 16 hours. Mean fluorescence intensity of MHC I expression on the cell surface was determined using FlowJo software
Biological replicate n1
Conditions	Geo mean FL1-A	MFI fold change
HT29 Nx veh	319815	1	100
HT29 Nx siSUSD6	390952	1.22243	122.243
<0.1 % 16h veh	78542	0.245586	24.5586
<0.1 % 16h siSUSD6	152014	0.475319	47.5319
Biological replicate n2
Conditions	Geo mean FL1-A	MFI fold change
HT29 Nx veh	441000	1	100
HT29 Nx siSUSD6	364439	0.826392	82.6392
<0.1 % 16h veh	46128	0.104599	10.4599
<0.1 % 16h siSUSD6	154824	0.351075	35.1075
Biological replicate n3
Conditions	Geo mean FL1-A	MFI fold change
HT29 Nx veh	446000	1	100
HT29 Nx siSUSD6	554000	1.24215	124.215
<0.1 % 16h veh	169800	0.380717	38.0717
<0.1 % 16h siSUSD6	219188	0.491453	49.1453
