# Supplementary material for: Hypoxia promotes tumor immune evasion by suppressing MHC-I expression and antigen presentation
Source: EMBO J. 2025 Jan 3;44(3):903–22. doi: 10.1038/s44318-024-00319-7 (PMC11790895; doi:10.1038/s44318-024-00319-7)
Supplement: Supplementary file 6 — Source data Fig. 4 [file 44318_2024_319_MOESM6_ESM.zip]

Archive with 68 entries (47 files):
- EMBOJ-2024-117498-T-SourceDataForFigure4A-H/
- EMBOJ-2024-117498-T-SourceDataForFigure4A-H/Figure 4 A/
- EMBOJ-2024-117498-T-SourceDataForFigure4A-H/Figure 4 A/HT29_Biological replicate n1/
- EMBOJ-2024-117498-T-SourceDataForFigure4A-H/Figure 4 A/HT29_Biological replicate n1/HT29_Actin_Western.tif.tif
- EMBOJ-2024-117498-T-SourceDataForFigure4A-H/Figure 4 A/HT29_Biological replicate n1/HT29_p62_Western.tif
- EMBOJ-2024-117498-T-SourceDataForFigure4A-H/Figure 4 A/HT29_Biological replicate n2/
- EMBOJ-2024-117498-T-SourceDataForFigure4A-H/Figure 4 A/HT29_Biological replicate n2/HT29_Actin_Western.tif
- EMBOJ-2024-117498-T-SourceDataForFigure4A-H/Figure 4 A/HT29_Biological replicate n2/HT29_p62_Western.tif.tif
- EMBOJ-2024-117498-T-SourceDataForFigure4A-H/Figure 4 A/HT29_Biological replicate n3/
- EMBOJ-2024-117498-T-SourceDataForFigure4A-H/Figure 4 A/HT29_Biological replicate n3/HT29_actin_western.tif.tif
- EMBOJ-2024-117498-T-SourceDataForFigure4A-H/Figure 4 A/HT29_Biological replicate n3/HT29_p62_western.tif
- EMBOJ-2024-117498-T-SourceDataForFigure4A-H/Figure 4 A/README/
- EMBOJ-2024-117498-T-SourceDataForFigure4A-H/Figure 4 A/README/HT29_western_Biological replicates .pdf
- EMBOJ-2024-117498-T-SourceDataForFigure4A-H/Figure 4 A/README/HT29_western_Biological replicates .pptx
- EMBOJ-2024-117498-T-SourceDataForFigure4A-H/Figure 4 B/
- EMBOJ-2024-117498-T-SourceDataForFigure4A-H/Figure 4 B/HT29_Biological replicate n1/
- EMBOJ-2024-117498-T-SourceDataForFigure4A-H/Figure 4 B/HT29_Biological replicate n1/HT29_Actin-p62_Western.tif.tif
- EMBOJ-2024-117498-T-SourceDataForFigure4A-H/Figure 4 B/HT29_Biological replicate n1/HT29_PERK_western.tif.tif
- EMBOJ-2024-117498-T-SourceDataForFigure4A-H/Figure 4 B/HT29_Biological replicate n2/
- EMBOJ-2024-117498-T-SourceDataForFigure4A-H/Figure 4 B/HT29_Biological replicate n2/HT29_actin_western.tif
- EMBOJ-2024-117498-T-SourceDataForFigure4A-H/Figure 4 B/HT29_Biological replicate n2/HT29_p62_western.tif
- EMBOJ-2024-117498-T-SourceDataForFigure4A-H/Figure 4 B/HT29_Biological replicate n2/HT29_PERK_western.tif.tif
- EMBOJ-2024-117498-T-SourceDataForFigure4A-H/Figure 4 B/HT29_Biological replicate n3/
- EMBOJ-2024-117498-T-SourceDataForFigure4A-H/Figure 4 B/HT29_Biological replicate n3/HT29_Actin-p62_western.tif.tif
- EMBOJ-2024-117498-T-SourceDataForFigure4A-H/Figure 4 B/HT29_Biological replicate n3/HT29_PERK_Western.tif.tif
- EMBOJ-2024-117498-T-SourceDataForFigure4A-H/Figure 4 B/README/
- EMBOJ-2024-117498-T-SourceDataForFigure4A-H/Figure 4 B/README/HT29_western_all biological replicates .pdf
- EMBOJ-2024-117498-T-SourceDataForFigure4A-H/Figure 4 B/README/HT29_western_all biological replicates .pptx
- EMBOJ-2024-117498-T-SourceDataForFigure4A-H/Figure 4 C/
- EMBOJ-2024-117498-T-SourceDataForFigure4A-H/Figure 4 C/Numerical data HT29 MHC I expression hypoxia and Bafilomycin A1 conditions  .xlsx
- EMBOJ-2024-117498-T-SourceDataForFigure4A-H/Figure 4 D/
- EMBOJ-2024-117498-T-SourceDataForFigure4A-H/Figure 4 D/HT29 MHC I staining hypoxia 16h time point Baf A1.tif
- EMBOJ-2024-117498-T-SourceDataForFigure4A-H/Figure 4 D/HT29 MHC I staining hypoxia 16h time point veh.tif
- EMBOJ-2024-117498-T-SourceDataForFigure4A-H/Figure 4 D/HT29 MHC I staining hypoxia 24h time point Baf A1.tif
- EMBOJ-2024-117498-T-SourceDataForFigure4A-H/Figure 4 D/HT29 MHC I staining hypoxia 24h time point veh.tif
- EMBOJ-2024-117498-T-SourceDataForFigure4A-H/Figure 4 D/HT29 MHC I staining normoxia Baf A1.tif
- EMBOJ-2024-117498-T-SourceDataForFigure4A-H/Figure 4 D/HT29 MHC I staining normoxia veh.tif
- EMBOJ-2024-117498-T-SourceDataForFigure4A-H/Figure 4 E/
- EMBOJ-2024-117498-T-SourceDataForFigure4A-H/Figure 4 E/Numerical data HT29 MHC I expression immunofluorescence quantification .xlsx
- EMBOJ-2024-117498-T-SourceDataForFigure4A-H/Figure 4 F/
- EMBOJ-2024-117498-T-SourceDataForFigure4A-H/Figure 4 F/HT29 MHC I LAMP1 staining  normoxia Baf A1.tif
- EMBOJ-2024-117498-T-SourceDataForFigure4A-H/Figure 4 F/HT29 MHC I LAMP1 staining  normoxia veh.tif
- EMBOJ-2024-117498-T-SourceDataForFigure4A-H/Figure 4 F/HT29 MHC I LAMP1 staining hypoxia 0.1% 16h time point Baf A1.tif
- EMBOJ-2024-117498-T-SourceDataForFigure4A-H/Figure 4 F/HT29 MHC I LAMP1 staining hypoxia 0.1% 16h time point veh.tif
- EMBOJ-2024-117498-T-SourceDataForFigure4A-H/Figure 4 F/HT29 MHC I LAMP1 staining hypoxia 0.1% 24h time point Baf A1.tif
- EMBOJ-2024-117498-T-SourceDataForFigure4A-H/Figure 4 F/HT29 MHC I LAMP1 staining hypoxia 0.1% 24h time point veh.tif
- EMBOJ-2024-117498-T-SourceDataForFigure4A-H/Figure 4 G/
- EMBOJ-2024-117498-T-SourceDataForFigure4A-H/Figure 4 G/Numerical data quantification of the percentage of colocalization MHC I and LAMP1.xlsx
- EMBOJ-2024-117498-T-SourceDataForFigure4A-H/Figure 4 H/
- EMBOJ-2024-117498-T-SourceDataForFigure4A-H/Figure 4 H/HT29_biological replicate n1/
- EMBOJ-2024-117498-T-SourceDataForFigure4A-H/Figure 4 H/HT29_biological replicate n1/HT29_actin_Western.tif
- EMBOJ-2024-117498-T-SourceDataForFigure4A-H/Figure 4 H/HT29_biological replicate n1/HT29_MHC I_western.tif
- EMBOJ-2024-117498-T-SourceDataForFigure4A-H/Figure 4 H/HT29_biological replicate n1/HT29_NBR1_western.tif
- EMBOJ-2024-117498-T-SourceDataForFigure4A-H/Figure 4 H/HT29_biological replicate n1/HT29_p62_Western.tif.tif
- EMBOJ-2024-117498-T-SourceDataForFigure4A-H/Figure 4 H/HT29_biological replicate n2/
- EMBOJ-2024-117498-T-SourceDataForFigure4A-H/Figure 4 H/HT29_biological replicate n2/HT29_actin_Western.tif.tif
- EMBOJ-2024-117498-T-SourceDataForFigure4A-H/Figure 4 H/HT29_biological replicate n2/HT29_MHC I_western.tif
- EMBOJ-2024-117498-T-SourceDataForFigure4A-H/Figure 4 H/HT29_biological replicate n2/HT29_NBR1_western.tif
- EMBOJ-2024-117498-T-SourceDataForFigure4A-H/Figure 4 H/HT29_biological replicate n2/HT29_p62_western.tif
- EMBOJ-2024-117498-T-SourceDataForFigure4A-H/Figure 4 H/HT29_biological replicate n2/HT29_p62_Western.tif.tif
- EMBOJ-2024-117498-T-SourceDataForFigure4A-H/Figure 4 H/HT29_biological replicate n3/
- EMBOJ-2024-117498-T-SourceDataForFigure4A-H/Figure 4 H/HT29_biological replicate n3/HT29_actin_Western.tif
- EMBOJ-2024-117498-T-SourceDataForFigure4A-H/Figure 4 H/HT29_biological replicate n3/HT29_MHC I_western.tif
- EMBOJ-2024-117498-T-SourceDataForFigure4A-H/Figure 4 H/HT29_biological replicate n3/HT29_NBR1_western.tif
- EMBOJ-2024-117498-T-SourceDataForFigure4A-H/Figure 4 H/HT29_biological replicate n3/HT29_p62_Western.tif
- EMBOJ-2024-117498-T-SourceDataForFigure4A-H/Figure 4 H/README/
- EMBOJ-2024-117498-T-SourceDataForFigure4A-H/Figure 4 H/README/HT29_western_biological replicates.pdf
- EMBOJ-2024-117498-T-SourceDataForFigure4A-H/Figure 4 H/README/HT29_western_biological replicates.pptx
