# Supplementary material for: Hypoxia promotes tumor immune evasion by suppressing MHC-I expression and antigen presentation
Source: EMBO J. 2025 Jan 3;44(3):903–22. doi: 10.1038/s44318-024-00319-7 (PMC11790895; doi:10.1038/s44318-024-00319-7)
Supplement: Supplementary file 6 — Source data Fig. 4 [file 44318_2024_319_MOESM6_ESM.zip › EMBOJ-2024-117498-T-SourceDataForFigure4A-H/Figure 4 C/Numerical data HT29 MHC I expression hypoxia and Bafilomycin A1 conditions .xlsx]

## Sheet: Sheet1
Experiment details: HT29 cells were treated with bafilomycin A1 (50 nM) and exposed to hypoxia for 16 and 24 hours, mean fluorescence intensity of MHC I expression on the cell surface was determined using flow cytometry and data was analyzed using FlowJo software
Biological replicate n1
Conditions	Geo mean FL1-A	MFI fold change	%
Normoxia veh	212754	1	100
Normoxia Baf A1	271678	1.27696	127.696
< 0.1% 16h veh	114107	0.536333	53.6333
< 0.1% 16h Baf A1	221870	1.04285	104.285
< 0.1% 24h veh	44267	0.208067	20.8067
< 0.1% 24h Baf A1	102322	0.48094	48.094
Biological replicate n2
Conditions	Geo mean FL1-A	MFI fold change	%
Normoxia veh	725000	1	100
Normoxia Baf A1	727000	1.00276	100.276
< 0.1% 16h veh	284037	0.391775	39.1775
< 0.1% 16h Baf A1	460000	0.634483	63.4483
< 0.1% 24h veh	124208	0.17085	17.085
< 0.1% 24h Baf A1	194018	0.683073	68.3073
Biological replicate n3
Conditions	Geo mean FL1-A	MFI fold change	%
Normoxia veh	1480000	1	100
Normoxia Baf A1	2090000	1.41216	141.216
< 0.1% 16h veh	617000	0.416892	41.6892
< 0.1% 16h Baf A1	1170000	0.790541	79.0541
< 0.1% 24h veh	501000	0.338514	33.8514
< 0.1% 24h Baf A1	768000	0.518919	51.8919
