# Supplementary material for: Hypoxia promotes tumor immune evasion by suppressing MHC-I expression and antigen presentation
Source: EMBO J. 2025 Jan 3;44(3):903–22. doi: 10.1038/s44318-024-00319-7 (PMC11790895; doi:10.1038/s44318-024-00319-7)
Supplement: Supplementary file 6 — Source data Fig. 4 [file 44318_2024_319_MOESM6_ESM.zip › EMBOJ-2024-117498-T-SourceDataForFigure4A-H/Figure 4 E/Numerical data HT29 MHC I expression immunofluorescence quantification .xlsx]

## Sheet: Sheet1
Experiment details : MHC I expression was analyzed using Fiji software and the intensity of the green channel refering to MHC I was determined- minimum of 100 cells/condition was analyzed. Data obtained from the data analysis was used to generate the graph presented in the figure
Biological replicate n1							Biological replicate n2								Biological replicate n3
Conditions							Conditions								Conditions
Normoxia veh	Normoxia Baf A1	< 0.1% 16h veh	< 0.1% 16h Baf A1	< 0.1% 24h veh	< 0.1% 24h Baf A1		Normoxia veh	Normoxia Baf A1	< 0.1% 16h veh	< 0.1% 16h Baf A1	< 0.1% 24h veh	< 0.1% 24h Baf A1			Normoxia veh	Normoxia Baf A1	< 0.1% 16h veh	< 0.1% 16h Baf A1	< 0.1% 24h veh	< 0.1% 24h Baf A1
309.981	186.717	195.483	1135.55	93.953	143.045		278.827	399.941	153.082	305.075	208.484	397.234			253.227	1919.33	147.047	483	243.455	368.272
314.5	187.892	186.452	483.489	500.35	143.404		268	474.132	181.185	510.399	181.594	679.662			227.236	628.293	192.069	316	260.489	252.537
362	272.652	134.67	211.981	156.712	48		221.701	366.296	172.439	259.423	222.804	655			256.543	1003	61	366.635	192.693	582.74
200.088	189.962	138.226	257.741	165.511	56.5		303.19	353.193	193.43	319.825	206.526	501.254			219.25	1072	220.625	564.5	249	403.601
215.878	204.082	341	234.313	165	388.66		403.857	401.598	118	300.909	265.509	702.737			196.825	1284.67	193.962	184.817	446	166
316.394	162.154	121.763	209.363	116.662	211.113		192.069	485.459	155.709	545.378	232.035	1198.89			244.979	1054.55	376	204.411	153	247
625.562	131.512	287.769	328.486	96.324	485.952		604	392.924	210.032	284.005	164.922	938.941			217.026	1504.5	242	183	298	433.757
160.035	158.087	209.516	286.28	207.087	537.382		232	453.108	160.495	544.811	170.155	648.684			238.29	1107.71	189.801	117	367	238.325
617	226.905	166.914	356.248	78.731	332		223	610.391	174.234	428.95	158.253	416.404			215.412	1477.83	134.5	257.392	242.131	185
286.047	201.974	146.57	270.855	189.1	607		325.375	592.126	163.045	431.724	205.099	839.784			244.289	610.926	125	247.175	409.786	551.509
141.5	924.556	236	268.847	99.85	613		239.839	434.405	270.42	263.304	175.18	1075			337.219	800.667	180	238	258.144	456.333
63.067	133	223.812	356.005	193.896	271.995		428.25	450.825	171.755	289.401	179.897	443.667			215.747	1443	289	216	294	495
52	127.857	290	1361.43	141.107	308.881		644	487.549	171.799	353.968	217	435.293			329	595.25	96	306	442.231	788
260.131	347	85.895	348.614	650.255	302.875		307.667	863.636	187.009	430.67	250.99	585.655			270.28	2219	207	198.406	249.483	229
205.745	254	79.556	495.542	172.618	244.879		256.955	737.111	168.391	522.283	225.528	590			293.07	1466	289	202	292.144	364.504
247.013	173.705	181.667	1128.75	112.676	853.444		348.333	628.173	197.004	556.922	196.458	494.581			434	830.352	172	394	209.333	674
230.25	194.276	170.894	277.92	208	680.167		157	717.97	155.238	773.425	239.049	545.269			311	846.599	258.5	281.414	245.5	501
858.789	309.045	190.369	656.544	148.667	549		210.461	599.702	189.268	304.543	215.579	439.909			283.414	1657.67	156	653	259.343	415.714
294.51	148.727	287.191	680	105	515.525		239.145	535.495	296.333	516.124	258.762	161.2			216.032	1912.33	169.75	169.961	451	1273
474.893	177.18	322.663	693.114	138.611	247.8		243.252	561.168	313.171	260.708	344.331	578.579			185.726	607.874	182.727	345.717	225	287.583
372.849	188.559	273.392	301.811	268.5	311.125		244.727	482.303	293.333	233.76	220.8	438.762			354.612	583.029	127.111	232.705	368.5	538.154
75.372	282.8	99	1132.64	192.5	385		263.682	429.699	201.125	255.24	312.891	385.968			235.331	1020.74	178.843	2070	232.26	321.455
241.457	248.975	153.559	644.526	98.74	96.18		235.288	869.36	238.718	742.683	216	568.607			681.682	2110	227	362	639	401.968
293.25	157.712	103	493.962	131.242	618.133		235.497	824.817	205.358	431.302	336	511.667			464.496	330.365	173.27	1081	203.682	606.5
135.571	232.174	117.162	90.913	112.408	329.338		293.68	653.296	183.982	487.909	200.499	503.277			425.012	907.52	221	229.885	224.721	637.667
363.061	58.2	86.667	61.852	115.923	457.417		299.969	501.703	207.003	530.872	228.921	1050.56			1035.47	243.206	276	222	264.918	665
181.667	125.222	114.352	214.382	651	374.364		336.5	950.918	213.866	670.583	249.136	870.636			945.218	597.977	241	502	249.552	345.8
112	273.974	144.75	291	580	271.607		341	709.958	228.247	547.302	370.402	305.729			350.11	1229	151.191	963	263.582	252
376.606	201.238	137.925	225.072	554	748		243.537	645.678	271.966	465.388	188.148	587.888			342.2	699	336	1051	364	245
280.348	155.067	137.479	106.125	598.5	398.84		336.489	722.061	251.757	620.394	295.184	538.41			321.381	1147.75	210.182	190.947	226.553	1121
460.696	171.625	145.633	191.48	623.333	569.772		338	938.012	195.634	589.89	226.398	1675			1548	1015	174.205	1071	193.108	558
468.606	100	123.518	164.031	472	368.511		395.25	832.608	215.958	765.868	166.596	306.085			259.737	708.939	165	785	217.963	275
259.114	153.432	97.952	201.5	958	1780.67		219.579	430.801	218.272	458.133	205.97	1526.77			1238.5	1019.6	221	920	188.017	257.5
424.5	100	179.129	183.896	125.265	230.157		276.88	601.543	242.167	616.416	169.471	524.719			863	442.932	104	231.34	277.199	511.857
313.996	186.034	115.687	111	169.167	420.5		241.848	520.307	150.238	629.381	182.122	265			1093	223.944	148.571	437	226.29	376
617.817	219.244	116.6	436	93.975	368		442.5	510.808	238.937	555.424	217.246	348.274			256.777	765.5	119.625	855	185.881	354.333
397.009	169.273	58	223.667	62.333	340		274.485	768.811	246.239	486.255	197.571	656			283.611	1038.5	176.8	642.385	377.5	303.429
233	162.5	102	153	100	741		221.52	750.701	240.762	287.17	160.955	624.5			327.404	722	138.444	438.167	189.08	534.724
202	188	104	180.417	143	993		249.373	661.591	208.894	332.457	184.397	305.556			337.88	669	217	528	196.202	273
229.882	170.493	242	304	278	1616		238.69	921	179.702	318.093	217.327	449.43			299.373	566.495	154.101	492	217.579	294.667
251.857	177.25	298.067	156.412	116.56	1226.78		423	465.567	220.44	352.6	207.264	657.689			220.755	769	173.528	402.333	219.666	339
379.5	189.444	77.942	58.833	357	1154.5		283.651	609.474	177.1	732.076	178.753	617.315			407.818	953	161.862	503	151	365.166
208.857	189.535	144.362	213.5	167	547		273.496	531.988	341.603	411.429	186.402	295.52			425.047	404.735	163.84	214.362	202.279	829
115	163.5	180.601	358.565	218	915		245.657	465.585	185.283	406.635	173.293	411.25			440.609	656.599	160	222	292	568.2
157	168	119.667	181.5	192	806		222.659	490.211	273.858	292.1	205.741	311.071			236.925	2390.67	123	207	466	760.75
131.562	176.319	97.55	120.833	116.932	1042		290.586	635.425	235.822	469.526	206.381	498.686			355.15	521.051	137.2	164.688	203.263	516
240.273	480	109.308	121.339	143	685.367		327.598	639.013	195.518	597.054	187.896	1409			338.909	1699	52	214	172	155.282
161	161.333	72.706	300.667	102	548.5		235.924	491.882	170.786	505.344	178.065	479.153			631	1074.43	277	115	414.3	251
114.286	159.667	81.806	189.913	146	656.5		516	489.267	145.5	363.331	186.089	343.594			431.305	425.044	130.008	204.712	264.75	177.5
372.75	145	95	696.867	85.922	702		267.667	570.142	254.314	353.281	233.821	1038			360.979	873	210.147	378	408.25	428
460.75	190	252.925	326.571	115	473		270.994	600.003	149.25	508.372	221.152	1011.25			509.308	1450	204.876	165.1	227.668	120
338.448	109.75	80.385	92.381	101	968.5		288.375	434.86	197.787	488.488	185.43	482.488			1264	1083	381	238	216	398.114
345.004	217.05	270.9	150.432	110	1516		453	499.152	200.897	311.537	259.016	428.099			1119.67	675.183	532	264	194.298	370
649.091	88	106.832	308.25	148	1192		258.733	490.365	302.76	410.358	286.074	714.484			452.159	734.52	256.5	266	218.844	176.5
339.179	109.333	166.766	125	178	649		298.75	427.194	187	226.165	211.255	588.403			516.062	408.353	198.419	261.873	343.588	202.909
380.333	126.6	117.526	230.143	148	1176		516.333	439.052	262	201.071	233.488	498.844			311.597	577.426	659.833	211.521	201.307	285.751
338	117.2	156.874	130.155	185	441.678		249.559	413.79	271.898	1019.69	291.24	440.898			223.61	1945.5	770.2	265.444	151.588	140
674.091	105.556	193.5	80	145	813		563	424.379	175.563	527.091	276.659	495.427			227.086	1089.75	359.5	356.8	275	99.2
401.303	893.319	236	107.037	268	650		392	534.065	258	62.464	303	416.293			799.205	940	492.2	316.714	214.822	198.875
239.7	353.811	118.5	290.75	231	771		630	414.458	222.5	61.969	188	508			777.083	816	345	261	158.667	188
510.643	189.32	202	106.667	174	749		314.347	577.17	168.436	99.673	261.125	546.983			787	1367	455	311	228	256.333
381.456	207.805	121.016	426.108	144	789		304.5	692.595	175.21	481.391	183.962	571.407			225.682	1078	140.481	202.744	151.25	482.341
247.222	275	176	139	167	855		232	437.163	159.666	63.981	333.12	486.75			567.533	902.25	59	764.854	169.667	165.641
211	228.812	80.818	145	152	807		238.842	417.352	176.176	670.171	311.573	374.48			860.609	731.569	614	2008	156.545	102
503.714	248.974	128.5	263.89	96.114	493		315	406.031	179.276	602.26	213.709	360.197			427.236	802.802	158	184.974	207.638	303.5
241.611	285.364	134.388	56.545	165	904		303.323	355.189	241.208	61.934	368	366.497			250.732	793	197.78	174.333	195.5	256
301.2	246.495	86.308	217.872	223	1171		232	346.677	140.117	61.815	225.167	495			284.467	689.5	616	315	135	445
231.889	668.086	48.5	110.923	175	1503		332	408.029	161.394	61.802	173.426	1152			244.845	611.882	136.83	704	149	326.642
598	152.862	64.5	87.875	56	726		295.934	682.093	251.105	62.724	187.775	1430			661	452	79.667	794	190	401.158
312.25	413.861	104.989	121.523	209.895	1085		670.333	577.204	188.368	61.453	184.198	306.602			762.667	1037.36	176	151.517	257	340.333
211.446	261.489	55	103.036	335.375	415.667		456	559.249	176.48	97.436	208.365	375.172			569	618	221	2057.29	215	465.467
1344.16	167.256	62.08	105.571	91.02	472		134	583.569	182.287	562.678	169.98	741.978			1026	765.625	191	187	172.5	352.201
386.333	902	82.697	539.352	170.625	816		277.944	390.969	196.192	345.258	202.743	431.205			446	839	152	413	154	973.5
316.864	152.5	87.186	613	84.946	821		490.5	325.975	200.552	339.922	307.365	1458.33			924.75	745.286	213	327.571	229.155	1225
365.786	327.973	163.615	818	94	1396		250	378.195	225.182	254.451	262.87	695.316			406.243	568.25	145.592	418.333	197.583	457.333
452.778	404.707	68	606.746	331.086	725		432.223	463.496	239.667	246.206	305.12	530.852			258.765	839	104.667	157	195.558	170
219.22	204.301	52.5	602.882	135.789	314.186		250.573	473.876	210.004	256.603	326	617			278.567	688	117	485	219.989	311.979
388.2	363.4	231.667	452.705	808	1035		390.364	375.725	151.217	266.735	274.835	1636			426	998	130.857	275.851	193.723	527.792
885.786	264	190.055	609.622	86.091	229.638		232.485	338.83	265.633	226.496	178.51	303.078			313.801	179.756	211.2	388	240.583	160.445
235.721	378	77.652	569.236	74.5	449		387.028	572.022	155.808	346.878	214	379.159			264.498	322.04	191	535.5	200.138	368
710.722	257.667	88	80.286	129.406	338		279.388	715.949	291.559	256.875	209.583	1038			199.749	199.759	108	91	196.201	363.734
242.132	362.457	123.4	141.663	245	494		751.5	423.333	173.202	341.603	235.743	164.608			247.252	365	234	229.221	205.955	307.5
396.236	356.625	102	218.857	112	157.2		493	438.095	174.657	454.217	276.667	166.455			262.401	428.357	126.143	343.726	214	127
201.628	526	99	428.17	77	513.5		160	663.631	259.232	348.427	100	443.393			215.693	783.5	280	470	196.653	368.613
287.304	250	146.889	130.348	341	452.4		587	494.337	248.408	388.924	313	715.627			324.297	525.976	237	166.695	197.121	464.025
351.213	444.964	78.688	140.545	55	296		393	764.487	349.2	343.237	179.409	524.901			276.708	1899.4	133.667	270	193.107	300.582
505.868	260.6	89.229	851.655	68	427		576	640.909	168.828	420.456	241.125	654			236	1573	158.667	345.307	231.319	339.5
300	307	119.353	646.944	55	469		582.656	436.219	190.643	283.794	170.659	961.625			258.923	626.387	109.833	261	198.58	252.545
398.617	236.242	77.429	458.163	45	603		248.901	493.252	174.246	605.045	265.192	655.799			284	245	93	379.556	215.417	301
186.853	261.25	170.948	551.49	107	633		797	588.274	181.508	694.723	189.999	2193.23			287	332.667	141.25	325.543	207.711	470.371
166.861	371	70.25	592.789	89.2	388.878		648	339.515	156.964	216.664	253.321	1531			243.56	880	163.8	245.259	549	291
239	543.625	93.5	590.846	122.358	1236		577	338.2	190.218	292.619	197.128	2276.27			137.333	466.484	117	199	196.55	434.413
300.176	445.915	76.903	732.5	166.027	871		275.341	485.529	167.669	594.86	369.243	607			176.5	1179	130	742	203.23	567.537
150.866	290.333	57.5	670.053	299	708		324.538	358.958	308.399	355.801	214.721	1024.57			258.167	1657	245	917.5	199.116	991.5
94	594.193	68.051	360.857	151.113	1298		257.861	430.207	185.178	436.27	300	2714.15			232.65	698.927	156.202	288	271	427
231.471	638	67.833	747.852	73.333	1150.47		336.422	475.138	376	210.253	208.674	1162			235.577	521.183	130.81	311.827	197.476	1556.56
235.449	540	317.333	647.386	108	815		983.375	387.305	268.272	466.766	204.336	1110			239.735	835.6	60.5	302.424	203.298	662.667
211.717	620	423.419	49.25	95.966	779.5		318.009	417.397	162.328	313.907	245.956	757.431			203.073	586.496	126.031	280.645	246.917	294.603
388.632	819.75	370.451	338.045	76	801.159		336.862	375.246	159.52	386.777	274.878	1260			339.192	551.484	132	127	260.441	451.569
356.24	480.9	305.613	347.355	378	642.071		340.132	468.223	165.963	948.249	306	1850			250.498	1222	120	220.183	222.229	835
862.917	564.9	344.767	68.294	198	1503		384.8	443.427	191.729	590.836	354.637	2818.75			241.103	1397.5	118.857	352.426	816	888
304.467	567	149.177	318.51	107	1156		247	392.184	230.985	336.839	185.945	2853.23			293.656	820.5	164	368.104	397.768	398.988
154.981	500	373.19	376	131	468.5		342.812	453.138	190.896	443.443	293	2506			211.062	914.885	171	414	215.768	366.108
760.444	493.333	284.643	96.333	84.696	376		476.627	530.555	220.273	299.151	223.695	3077.64			301.597	783.097	115	852	276.381	327.166
286.364	744	365	210.142	104	1312.5		594.163	796.08	215.995	356.763	210.077	2328			419	865.75	152.792	735	224	1194
273.405	539.5	318.839	197.655	90.758	982		682.222	698.863	183.337	587.726	205.797	2466.5			373.69	478.379	174.332	560.333	562	646.337
378	528.786	120.544	416.34	165.667	1763		727.184	533.344	222.465	793.631	198.838	342.289			257.302	1283	220	284.333	341	2532
230	187.576	129.117	352.088	144	723		857.385	336	268.822	310.828	225.111	507.341			201.702	878	127	970	198.136	1251
373.284	206.89	515.734	557.335	73	690		297.034	489.636	244.973	346.544	170.622	348.605			620.049	647.786	147.511	865.429	210.277	1699
745.118	282.026	346.938	764.579	177	743		670	475.333	153.514	336.438	203	595			560.696	613.549	129.621	858	288.138	394.621
266.053	576.091	174.563	108.03	408.5	1758		388	439.802	161.367	426.076	183.618	417.488			519.795	579.294	58	178	268.844	618.5
666.083	199.486	54.143	842.152	301	1110		472	430.118	197.857	614.282	204.642	550.631			379.046	1046	211.25	645	333.887	533
376.5	395.25	182	300.414	123	948		845	703.367	160.142	371.314	174.411	645			173.636	816.333	274	469	247.5	264.2
172.542	464.433	127.457	392.453	75	907		442.333	477.799	181.123	904.598	192.138	471.846			1597	718.161	115	548.75	336.286	394
382.467	370.827	190.776	496.442	301	823.692		392.452	383.53	165.293	290.988	203.266	602.867			363.281	643.02	166.295	621	218.389	155.18
157.594	649	151.737	360.867	136	157.198		328.923	353.587	152.683	250.594	178.965	437.4			273.774	918.5	128.764	245.62	352.896	123.5
889.75	370	132.187	590.272	150.5	160.294		428.714	396.185	202.878	267.285	186.477	554.96			401.891	1286	185.238	347.132	245.404	356.698
501.501	180.498	116.167	280.143	132.784	378.667		318.815	396.904	223.633	268.031	167.566	1091			357.429	1105.9	159.796	469	244.896	2518
302.628	222.477	152.53	182.95	299	233.118		389	418.395	221.309	350.237	307	222.733			239.28	630.089	146.577	266.553	217.375	153
367.416	150.823	253.931	240.112	204	123.805		395.076	393.31	225.497	282.865	197.675	286.869			342.393	590.285	192.5	745	230.23	52.5
222.574	151.954	121.435	490.449	226.5	217.636		300.867	423.397	276.606	419.895	231.234	779.509			272.981	2075	124.4	218.438	200.577	2055
327.07	235.174	101.8	536.272	326	164.358		269.653	419.046	265.375	683.229	269.364	508.269			197.775	1211	162.186	575.748	392	212.522
332.86	486.733	63.857	307	703	171.509		352.964	551.291	268	629.238	188.403	256.4			1187.78	630.5	206.573	89	202.364	1533.75
291.5	287.944	102.75	331.143	270	208.013		467	447.172	231.999	460.671	204.347	876.591			198.549	1368.92	162.468	1460	215.705	1195
420.167	213.515	211.048	102.447	108	80.567		299.231	434.788	195.829	347.238	414.577	342.333			237.935	436.381	134.5	244.235	248.256	1652
305.959	425	193.511	114	213	144.306		355.615	463.533	204.742	580.909	471	440.75			373.855	200.053	172.319	978	211.541	234.477
251.425	431.522	102.429	302.129	110	278.587		337.4	472.526	227.603	584.463	570	888			229.262	2071.33	84	540.182	202.344	159.286
399.763	168.113	239.846	418.601	219	369.474		261.034	404.127	227.104	295.847	365	844			260.387	189.625	141	791.5	231.647	228.94
260.611	457.744	137.641	552.944	71	311.418		350.422	394.381	212.931	407.663	167.184	1824.25			245.187	187.468	130.933	191.254	124	415.943
276	319.636	96.169	802.429	152	247.461		381.111	379.161	202.626	232.6	234.347	222.889			89	936.75	119	200.242	238.813	336.075
248.2	239.398	71.5	689.019	110	210.116		302.5	387.8	295	278.322	284	2220			246.557	1375.43	147.235	237	208.531	400
1123.6	411	195.818	719.929	145	171		294.524	808.98	241.105	814.121	146.829	1394.67			213.35	924	135.645	305.347	210.658	259.35
198.669	196.152	154.241	516.52	99	251.01		421.349	965.858	179.142	284.933	176.126	1483			253.555	776.444	81	436	218.833	194.189
449.718	405.15	94.824	574.207	129	357.142		283.704	652.15	164.9	357.323	198.45	849			347	1114.6	200.02	561.5	204.69	393.618
62.576	291.244	260.25	338.729	58	284.322		347.083	431.759	152.354	401.784	260.186	317.709			174.857	749.64	157.214	1049.67	279.462	137
46.667	370	169.593	780.889	109	317.177		424.797	596.868	211.879	539.27	235.876	245.522			331.402	768.8	125	374	394	617
256.249	301	198.571	356.5	92	194.694		314	399.435	179.337	295.436	237.4	352.81			306.542	1711.21	148.829	947.312	307.667	349.662
368.921	335.833	99.872	446.172	132	56.288		278.469	405.031	202.386	413.503	305.401	609.763			287.472	562.5	140	931.5	216.444	333
258.387	406.4	139	509.75	165.5	159.721		930.714	346.229	170.187	304.326	249.215	397.895			475	1074	133.5	689.667	214.724	304.831
489	341.771	238.305	972.556	103.375	404.607		870.5	511.382	200.188	313.984	189.482	548.026			1521.52	1045	97.5	857.214	244.063	410.581
531	541.794	217.042	325.058	166	319.947		593	447.765	185.542	815.208	210.122	312.157			296	500.333	160.333	328.205	206	132.454
1263.67	302.667	155.479	276.4	98	108.081		1109	368.9	268.526	489.19	212.531	806.4			373.401	977.042	129	890.4	292.977	320.741
1386.48	188.82	154.772	311	532	293.405		678.5	539.394	182.211	331.965	114	1275.33			1738.5	871	92	727.5	272.822	1657
258.769	178.575	140.338	550.091	485	471.511		915.971	2226.5	228.864	393.097	187.481	391.8			312	1714	130	566.4	220.181	419.977
1550.2	389.982	112.65	221.302	323	300.292		673	1328	210.352	491.632	221.355	536			313.347	617.24	212	955	213.699	160.272
1101	246.986	120.25	265.936	650.5	357.201		544.8	1091	480.924	387.601	219.584	640.5			235.143	523.5	89	594.867	249.216	222.043
318.956	407	201.769	175.059	380	58		1401	1762	371.167	386.306	252.208	917			317.618	651.5	161	508.5	197.032	159.958
684	352.333	180.588	346.562	807	486		335.848	439.377	207.134	521.3	195.063	687			482.355	1989.5	108	865	219.455	197
100.333	211.565	130.844	592.273	350	349		433.128	357.578	213.815	280.117	307.776	602.04			747.5	977	170.795	300.606	240.148	1004
191	391	117	802.955	373	117.113		376.778	507.996	210.008	1064.21	228.318	417.8			1313.2	1439.33	172.802	196.229	279	139.462
488.649	384	141.159	743.13	457.667	817.136		621	448.976	235.243	297.433	184.723	531.556			1039	870.8	212	1096	259.667	899.235
84.053	172	267.273	570.127	324.722	611		682	484.63	219.164	507.278	218.111	951.333			1745	1097	180.875	270	317.687	314.947
419.667	207	209.5	181	708	437.576		800.35	351.614	215.502	275.181	245.64	1193.5			1081.2	1054.3	92	204.75	215.25	617.545
485.42	321	193.75	608.94	140	254.683		367.708	682.074	204.08	361.304	179.825	479.733			579	934	134	309	282.359	612.998
409	982	162.037	614.922	329	138.363		270.125	536.145	162.511	340.604	195.564	1000			464.5	1698	164.061	62.083	247.444	963.2
474.5	371.473	174.412	481.248	95.551	57.685		506	612.414	217.418	295.458	368.072	614.5			508	413.667	207	467	463.845	143.604
817.22	322	153.912	1551.25	136.698	98.149		918		187.111	431.324	286.803	777.182			267.5	994.895	133	421	199.159	511
347.097	284	434	88.542	103.742	69.077		922		210.256	607.7	201.51	382.933			193	1214.92	181.5	1015	509	755.667
1569.53	566	277.401	129.333	176.978	351.753		827		179.072	620.326	205.578	1792			229.684	967	263.455	1312	175	435.5
461.385	218.077	334.423	274.808	91.228	311.333		621		218.56	839.498	200.363	538.909			730.096	773	423	399.25	219.741	190
138.5	165.669	147.446	149.191	169	340		743		481	948.085	201.203	1492			194.934	1397	254.714	1272.07	241.432	605.667
579.577	431.5	197.763	388.792	214.326	245.5		706		168.333	514.263	174.825	2084			98	896.5	98	467.5	246.837	341
267.914	752	390.018	368.022	103.018	231		606.333		154.514	709.272	215.745	133.875			54	1877	309	226	296	387
506	593	298.347	565.333	186.088	315.364		906.6			641.898	218.077	515.957			534.052	736	172.267	343	251	739.5
371.471	473	210.007	247.657	129.241	341.25		823.714			368.298	311.822	262.667			291	234.667	153.486	973.5	300	342
216.546	306.6	202.752	222.319	109.667	241		694.667			380.579	208.63	660.598			436.619	204.5	138.272	559	209.667	436.645
374.941	46	136.229	234.151	55.5	350.667		700			424.363	118.273	1376.44			359.049	806.658	198.277	110.857	281.583	1930
309.727	201.223	224.712	215.035	87.178	284.5		716			334.74	189.511	1502.15			441.549	341.059	139.563	89	179	349.977
440.803	182.552	76.825	390.093	87.531	322.433		589.5			394.734	174.742	2473.4			194.38	1155	186.979	212.18	87	293
263.431	182.321	84.076	201.88	131.524	360.029		406.942			481.373	164.154	1545			231.652	367.901	198.022	46	286.844	656.25
227.868	253.455	77.133	412.558	92.94	271.772		255.991			316.285	211.08	1346.6			542	812.5	141.088	152	273	923
448.985	238.864	120.613	662.794	97	295.842		657.25			584.483	481.038	179.929			2186	1012	389	401.667	260.5	659
1022.28	151.67	149.876	278.602	114	200.976		812			439.335	178.773	732.538			235.585	432.831	167.592	221	610.667	871.116
701.2	238.722	79.25	387.286	119.636	246.721		319.919				357.438	1022			189.259	1031.51	201	183	189.719	211.239
860.538	162.18	99	645.018	150.108	273.294		624				219.626	330.545			278.287	2035.5	212.947	301.75	127	1391
629	257.626	103	279.843	116.578	351.079		1051.17				191.787	433.948			207.733	990	135.783	208.725	203.159	998.059
229.835	771.667	193	434.492	53.729	219.352		266.707				268.559	346.59			263.958	1784	129.663	310.436	259.342	1366.67
265.963	815.5	180.385	335.333	74.301	507.972		295.263				232.85	706.32			405.024	1552.29	167.476	218	230.956	1036.16
345.427	341.595	114.4	580.956	65.909	166.816		377.427				192.088	305.54			272	1805	151.414	585	190.206	397.723
338.514	239.333	157.259	1124.89	63	58.404		442.609				176.426	304.679			544	1967	184.939	445	350.746	823
96.88	678	160.333	269.112	225.558	389.416		887				189.907	573.6			230.769	979.071	148.824	64	248	602.064
204.059	478.333	136.688	349.75	91.154	213.586		303.793				174.172	566.16			261.597	1579.67	149.249	270	391.5	405.972
118.308	313.013	141.017	379.969	119.444	809.889		484.952				240.9	710.828			258.525	1446.92	431	270	438	58.5
724.767	231.743	136	288.51	96.186	750		850.333				208.744	158.957			209.852	1665.62	193.874	446	212.646	515.752
459.365	209.636	174	421.781	108.027	52.826		295.3				418	881.324			321.553	1233	144.897	200	342.667	392.282
449.455	183.071	51.5	673.933	123.518	738.556		496.801				405.917	772.5			283.452	1840	173.479	216.063	246.447	1019.67
1207	352.33	46	273.468	117.773	128.927		463.167				291.6	476.84			235.936	1248.94	330	367	216.361	848.429
173.82	140.901	149.775	888.647	100	319.872		298.045				372.955	456.385			215.12	2406.88	271	701	382.308	532.667
245.5	170.698	57.5	632.439	139.396	329.521		473.632				204.534	3404.5			224.067	2607.78	107	401	287.841	430.517
327	280.953	145.172	339.1	106.282	440.662		577.161				229.197	2487.5			424.095	2669.33	148.341	278	383	476
483	171.578	129.629	976	171	100.193		1163				522.867	2160.5			279.869	1689	135.11	401	304	446.25
190	384.238	154.043	669	233.3	948.182		275.878				150.682	2561			209.917	643.461	183.722	289	217	945.429
355	1083.46	148.242	335.002	112.015	53.741		283.935				164.4	755			256.171	2770.5	141.83	260	244.13	425.519
346.582	361.25	122.573	708	89.327	137.219		285.923				189.684	449.087			314.486	1528	187.412	226	294.5	359.603
438	555.275	166.737	362	61	387.991		303.848				225.2	766.801			263.112	3001.5	153.645	169	191.08	546.766
306	290.699	173.772	563	162	1304		337.942				222.8	995.642			261.826	345.773	235.021	504.5	280	558.243
362.2	473.665	143.821	500.75	125.688	382.923		580.5				157.492	513.333			310.769	442.619	135.772	530	111	661
458.2	192.595	143.184	341.875	170.514	72.167		472.333				201.87	683.308			258.963	3078.5	181.213	556	342.667	150.416
425	305.118	150.636	278	99.338	149.686		277.182				190.107	744			234.626	518.05	200.825	246.583	300	1418
59	867.22	171	444.753	68.658	241.674		349				194.049	456.388			289.292	459.667	188.054	588	194.486	658.214
108.333	466.585	207.155	279.392	139.839	433.794		277.374				285	960.5			248.716	620.151	177.311	852.5	404.238	2203
459.774	245.695	57.5	409.551	109.701	148.231		281.33				305.744	1264			329.74	974.208	439	666.532	350.016	475.808
163.14	225.081	147.047	141.009	105.312	276.118		585.923				573.3	1290			271.786	2776	231.442	680	342	151.991
288	401.047	258.091	301.097	55.446	265.576		598				271.514	1703			297.577	2770.5	245	1564	452.5	274.557
315.436	749.25	176.667	686.647	516.4	162.327		404				164.961	1017.84			273.956	2346.2	160.564	724.5	299.273	504
1641.5	265.96	127.338	670	123	136.137		427				242.3	1222			251.508	907.724	162.107	657	243.937	148.247
1671	320.512	266.226	451.357	54.386	235.669		275.936				233.243	735			238.729	684	151.95	326.5	218.239	483.949
1686.33	199.212	119.559	995	55.297	109.464		358.074				206.092	1023.18			396.258	869	170.253	3315	231.327	160.426
560	126.476	136.907	402.052	54.55	74		500				543.794	471			312.246	2426.91	140.631	756.5	119	105
219	494.405	150.357	341.741	77.556	125.119		186				193.399	1227			237.275	461.922	159.436	2302	125	400
1376	1161	155.917	589	58.25	179.032		260.581				298	288.579			278.548	251.333	179.037	409.317	371	268.008
1000	300.08	150.231	247.917	155.714	378.026		296.96				226.5	505.507			259.995	1490.2	134.521	1200.75	211.292	138.444
230.5	224.777	95	491.123	93.177	76.622		293.677				253.301	320.289			395.817	905	145.797	1114	230.889	178.783
456	317.611	119.727	294.694	45.333	148.917		305.252				152	490.429			267.034	1218	134.244	253.38	193.925	1199
269.618	65.8	127.313	786.25	79.524	98.8		245.873				290.3	998.5			233.223	681.75	134.076	692.5	295	161.32
521	305.814	170.26	465.263	77.078	423.75		264.859				321.647	994.8			302.407	1119	190.642	630	219.626	105.5
453	180.326	115.296	1182.33	73.452	132.333		321.295				344	876.7			541.75	950	333	603.167	295.615	125.175
333.275	372.32	229.5	467.362	108.551	145.513		361.919				444	1783.5			310.428	871	72	812	223.892	452.692
628	601.462	145.08	485.385	95.736	160.444		252.568				284	1224.5			308.525	373.719	76	371	362.659	252.069
751	770.333	60.121	398.914	106	124.022		348.943				266.667	396.147			254.667	1110	192.857	924	235.268	340
1005	522	121.247	897.852	62	110.563		262.699				347.8	477.541			289.327	1420	141.692	488	309.093	193
657	180.705	141.607	450.808	86.106	114.733		275.251				500	586.565			233.419	960	146.5	515	237.654	66
861	181.004	63.25	1365.67	59	189.405		292.857				456.062	376.512			56	1197	113.333	525.431	209	238.042
199	341.008	148	378.71	128.909	256.593		268.053				797	298.288			249.765	762	164.28	346.623	333.286	65
182	200.651	153.347	538.326	144.333	334.189		302.613				310.438	281.198			234.404	1469	138.734	216	250.787	100
615	584.5	112.06	44.544	306	477.176		305.288				317	687.574			232.752	703	154.333	1078.67	279.238	355.232
263	279.308	162.724	709.022	102.894	323		318.54				645	469			194.75	911	110.667	1646	225.31	618
45.167	486	184.841	400.458	100.615	256		247.641				410	317.796			226.507	832.382	325.8	1736	374	1038
203	203.627	45.667	719.584	117.176	374.873		319.662				229.5	1521			236.901	629.609	157	201.994	311.729	1028.75
199.75	455	78	912.333	82.563	292.345		294.898				237.46	1294			214.383	541	199	189	263.272	938
80.381	294.837	665.353	453.753	59	396.709		256.654				239.509	840			225.931	1141.94	136.928	462.667	286.569	303.752
827	148.609	479.523	602	63	1283.6		276.963				207.5	977.6			215.647	1440.5	181.168	308.571	269.799	358.328
85	233.295	189.411	480.855	111.5	385.783		306.162				218.667	952.25			134	2539.5	135.804	346	229.749	459.259
86	152.833	403.884	494.213	298.796	269.214		287.624				218.55	585.358			467.5	980	153.709	743	338.725	529
85.8	352.731	359	1049.71	128.207	571.476		264.248				314.5	1207.5			314.716	1443.33	138.869	193	250.527	279.644
59.667	232.302	320.03	759.824	232.143	444.211		390.205				190.808	874.404			435	747	138.905	523	208	523
318	235.846	448.355	276.614	88.681	224.483		585.343				319.276	261			229.164	627.099	150.475	770	251.75	1189.33
213.333	535.222	470	663.056	468.95	207.624		441.427				341.333	519.359			259.071	753.947	142.849	188.997	254	258.754
260	271.19	369.913	416.71	347.429	679.944		275.379				260	441.697			229.104	1176	156.232	434.5	263.785	904.8
282	266.563	117.672	706.526	120.957	123.65		277.49				243	1107.17			275.825	414	146.048	368	298.749	62
169	534	148.958	227.533	83.177	185.734		449.296				335.083	617.1			179.603	2727.88	175.94	406	284.336	730.667
209	265.212	86.75	758.588	136.4	109.612		312.711				280	561.8			230.916	1497.75	142.746	801	201.777	1505
229	253	74.629	492.727	89.258	319.473		285.651				340	647.333			213.523	3568	167.938	269	349.611	696
815.158	225.888	170.389	218.286	99.661	317.615		307.612				199.559	814			227.736	3414	154.8	265	267.5	365.311
746	436.277	438.357	175.091	125.605	327.78		356.459				161.973	1492			878	1116.86	142.721	1124	851	401.923
615	387	111.783	1099	78.826	268.537		339.058				185.606	215			240.617	2581.37	165.394	593	309	221
587	185.641	145.333	1057.54	54.322	346.257		272.591				377.06	190			258.587	1204.5	262.5	402	354.869	634
311.514	276.995	293.571	1500.33	54.062	421.907		290.004				259.313	154.404			264.78	2653	268	1035	337.133	336
1205	265.889	162.412	713.548	84.733	309.673		262.91				471.451	284.875			314.477	1018.67	145.143	263	498	299.386
555	240.136	86.588	1195.75	89.875	290.235		266.629				314.317	600.319			445.881	2519	172.061	188	200	361
1050.25	230.41	194.778	331.147	132.923	190.295		518				839.356	296			436.424	1093	207.872	211	419.182	255.8
787.5	374.667	381	712	205	237.672		255.64				791.667	134.081			293.724	2118	151.107	649	538.667	182.195
1087	232.175	427	254.804	209.75	199.33		266.623				395.054	148			369.903	1489	292	231	247	492
1017.67	484.777	197.765	330.34	106.754	523.945		265.29				551.828	506.091			233.468	522.375	460.323	116	528	586.5
295	345.987	143.344	89.25	131.407	296.23		330.783				685	360.524			221.855	575	307	450	863.143	256.322
1042	543.526	63	203.041	292.333	200.057		284.902				494	390.178			405	473.968	181.787	319.905	201.355	560
311	421.947	55	156.609	78.613	483		331.905				235.276	468.206			528.5	690.667	640	145	323.106	295.471
1020.4	269	53	359.64	69.25	481.421		278.544				578	416.064			248.652	1314.33	172.734	428	221	256.47
803	327	338.379	482.558	116.273	831		268.318				820.8	250.888			584.333	943	177.812	194	247.95	345.5
1006	253.805	300.886	217.956	50.5	256.028		655.708				536.214	362			349	1029.9	351.5	398	230.646	166.676
1488	136.426	319.111	1036.89	137.316	291.912		738				444	813.37			304.722	843.91	250.652	279	253.157	242.45
906	211.293	119.05	1001.45	147.174	427.329		269.54				187.715	620.667			1055	1148.62	167.604	182	179.433	164.608
216.831	177.949	100.692	1002.25	111.5	406.917		493.667				174.163	585			217.877	1244.33	143.245	174.333	227.739	142
1704	396.4	124.459	565.681	248.6	393.767		249.355				150.986	607			238.569	1224.6	141.129	327	320.333	403
1342	254.637	105.029	511.985	175.778	854.954		239.725				184.1	446.769			208.241	1516	153.117	202	321	320.701
357	315.818	183.392	1181	211.734	1098.25		268.358				187.866	633			408.687	1492	133.361	270.6	413	321
405	226.932	244.91	1862	158	445.964		261.711				211.303	610			223.185	1233	177.956	571	588	146.5
441	163.129	146.697	160.454	67.889	250.803		284.02				166.614	572.783			344.147	478.958	417	194.429	502	376.5
332	264.751	388.786	361.192	73.866	199.49		248.254				212.402	527.163			425	1032	174.137	137	235.293	176
506	272.644	126	109.368	96.802	319.982		234.92				257.777	591.298			327.743	718.547	168.379	278.847	532	187.231
575	570.5	49.462	177.5	139	296.623		266.115				210.08	486.767			656	1496.5	291.333	159	459.5	318.027
810	182.236	157.819	466.203	129.283	635.5		315.567				281.804	335.526			306.88	679	48	190	365.5	528.333
395	181.163	131.675	245.579	150.063	382.441		349.271				173.123	644			272.065	552	149.066	272.5	368.083	444
153	479.5	190.717	661.103	215	502.741		294.827				206.36	2053			329.409	741	147.604	277	242.974	483
412.75	485.152	163.328	468.901	106.602	75.905		364.203				222.163	748.835			244.135	428.325	169.213	83	288.8	377
1131	246.732	132.4	441	95.228	168.875		261.875				174.998	554.047			332.7	515.66	171.23	162	226.8	745.556
912	471.75	149.514	113.667	103.277	309.444		299.457				211.956	519.667			446.614	1498	167.469	167.646	279.082	167
780	269.711	55	347.027	106.773	244.589		325.111				146.812	402.422			387	1762	175.226	2012	256.225	395.363
1056.8	167.402	51	330.34	123.286	363.019		285.505				206.129	344.682			485	1982	177.455	752	434	180.937
1147	188.384		89.25	100.692	324.848		283.008				167.787	530.891			254.939	631.767	186.859	285	216.025	344.19
1179	317.835		203.041	116.875	64.267		257.741				170.183	1220			257.333	2706	251.517	218.723	193.166	417.828
580	329.568		156.609	119.286	60.643		291.573				308.317	779			481.023	1943	275	269.667	217.619	154.555
1463	330.171		359.64	91.88	94		317.067				214.85	1398			559.184	1970	264.027	735	247.698	146.77
729	386.743		482.558	85.126	56		315.565				172.955	330.087			294.815	602.579	144.214	1023	239.908	338.383
1369.5	210.882		217.956	107.978	71		248.46				166.628	760.507			238.911	1681.38	183.925	462	248.134	157.88
1201	219.111		1036.89	86.156	276.892		330.755				173.781	366.21			299.907	756.963	153.157	1221	484	289
872	292.041		1001.45	83.209	67.333		281.642				255.888	727			220.718	1048	153	395	384	2227
565	240.561		1002.25	118.738	271.507		280.511				237.963	660.04			233.384	999	159	544	216.565	331.192
885	218.228		565.681	86.613	130.583		252.562				194.611	410.984			314.445	1791.75	235.457	138	225.702	891
1379	207.036		511.985	109.595	62.931		240.173				236.524	751.129			396.664	815.343	217.729	303.057	177.84	367.586
852	816.167		1181	112.792	108.577		332.563				297.947	481.866			272.914	995	174.273	380	194.187	233.735
400	439		1862	69.6	133		262.91				239.277	318.543			243.972	1613.1	185.172	869	182.173	341.969
714	261.872		160.454	141.19	337.906		377.901				243.077	915.471			347.877	2173.08	263	453	269.552	572
297.854	209.241		361.192	273	95.82		318.468				287.6	1060			362	2366.5	251	418	221.183	234.959
287.256	160.931		109.368	156.4	682.593		307.401				146.625	326.074			280.271	1021	170.883	826	178.762	304.351
1381	185.654		177.5	247.75	187.843		231.762				235.141	326.242			409.486	895	436	417	178.321	403.5
578	178.565		466.203	112.694	287.115		257.246				142.845	563.537			271.528	1195	267.8	160.631	190.027	386
712	257.931		245.579	118.263	126.061		328.458				155.934	307.399			357	1983.79	224.515	673.667	331.75	623
623	175.799		661.103	359.667	82.375		269.873				156.407	287.154			507.457	2205.61	427	215	205.622	434
858.5	223.447		468.901	105	167.481		247.874				160.062	951.963			388	1182	245	860	207.337	447
859	305.567		441		64.857		267.505				204.083	217.5			187	2122.75	163.256	331.073	190.938	423.318
1029	193.013		113.667		204.549		265.993				196.004	461.667			470.4	863.533	368	1333.14	309.846	344.833
981	200.2		347.027		487		289.33				169.258	256.614			529.167	2057.4	198	140.219	320	327.333
1234	222.03		65.267		334.046		411.617				193.39	520.71			553	2137.33	326	1178	190.661	379.625
451	183.46		331.82		250.91		639				291.5	521.398			255	1998	729	976	285.5	264.069
348.983	253.12		543.484		267.776		268.806				219.345	319.788			706.75	852.057	210.565	165.667	207.202	785
1427	531		552.403		335.924		300.675				187.398	305.484			997	1761.16	238	807	372	642.333
788	171.838		229.5		439.011		267				202.387	1342.49			253	1605	170.939	1056	186.85	341.823
1032	393.366		295.15		323.101		268.811				164.059	518.721			649	439.258	159.814	159	212.079	429.645
1024	176.596		60.5		329.74		310.352				132.561	618.167			315.2	1197	170.325	293	189.482	267
675	186.584		70.49		242.706		272.226				170.807	251			768.2	220.235	66.5	167.643	178	271.5
546	245.91		72.244		188.25		319.815				148.878	270.63			378.616	170.5	111.8	137	262	401
790	288.036		548.286				407.945				161.557	475			490	1788	195.55	143.996	531.95	286
592.5	219.505		65.652				302.786				172.426	360.473			380.147	838	150.455	551	203.364	269.669
504	231.899		127.301				296.606				160.578	325.112			300.586	1733.5	160.742	282.811	247	191
490.085	365.864		63.75				775.5				130.297	394.018			385.888	2270	62.5	493	401	221.513
507	305.695		56.583				408.941				190.384	785.594			384	1675.97	80.5	119	226.25	495
715	184.865		480				302.589				194.099	440.849			604	1826.67	145.705	105	384.663	412.6
701	180.583		80.578				264.046				190.618	626.5			459.797	506.442	134.14	379	197.751	286.995
321.315	251.571		57.75				98				190.023	642.917			237.648	1463	132.153	1361.5	311	274.615
421	209.791		177				331.624				167.947	556.25			381.546	2032	211.237	969.667	207.889	304.602
50	413.798		127.272				257.717				160.408	553.405			732	88	596	1270	403.4	571.595
79.545	275.439		312.938				671.75				215.278	927			525.602	665.07	175.831	489.378	328	653.23
924	423.733		431				587.385				200.66	929.429			372	509.556	134.153	1004	219.846	363.831
315.287	203.852		385.583				492.667				176.581	396.451			406	286	188.398	844	187.85	297
597	198.11		186.241				327.743				171.348	129.615			674	1332	202	389	432.5	381
270.171	162.178		82				381.029				263.63	845.5			813	527.926	152	1579	189.442	851.778
525.143	242.4		99.375				305.045				247.617	173.194			1082	1347	120.062	610	210.996	745.469
320	377.644		286.032				289.804				273.397	216.818			689	1236.23	147.669	1443.5	187.851	629.544
345.6	172.623		114				320.113				191.833	702.913			254.336	1970.25	159.263	768	204	1306
427	204.896		74				279.637				197.923	499.873			114	191	160.643	1146	448	320.182
347.625	657		81.167				288.122				234.5	446.762			337.826	964	207.03	1143.33	262	284.043
265	342.564		263.181				264.806				257	1311.5			346.022	1103.3	137	619	229.964	182
475	235.079		77.126				304.613				514	658.85			249.661	990.2	159.502	787	191.296	1371
484	335.398		478.598				279.121				162.297	2033.3			305.387	521	134.268	696	185.669	500.959
423	250.505		292				312.527				163.291	2034.33			477.81	419.704	128.78	495	193.437	643
347	226.842		322				327.634				179.531	3349			297.285	579.633	183.062	692	190.292	466
476	317.619		350				275.537				157.838	808.25			209.03	1806.5	176.903	121	186.845	487
466	215.883		408.263				294.388				174.935	1904			282.057	1014	177.253	634	184.971	1264.33
292.67	412.03		149.373				353.3				163.066	1167.62			583.357	1112	154.592	132.047	224.741	712
778	293.75		612.538				337.778				217.971	837.851			436	2357	151.159	137	196.323	294
442.167	392.556		706				350.918				159.886	3822.29			267.359	1202	147.6	176	266	363.738
820	818.667		58.8				354.488				230.69	1904			461.065	775	206.302	360	201.787	362
210.1	425		598.542				292.389				262.649	1993.43			429.118	1322.17	204.447	154	288	307
598	1048		522.333				338.912				214.847	3287			200.452	1647	136.565	359	252	192.707
363	239.637		50				374.878				162.109	2295			586.315	748	100	149.235	254.5	474
238	216.257		49.857				285.144				164.223	2396.14			225.244	1107.33	115	135.188	200.021	218.333
507	309.592		692.5				280.778				310.557	1524.67			321.117	812	83	153.4	190.362	828
457	260.084		55.371				304.837				189.808	1843.36			287.165	955.431	156.205	105.667	194.833	293
635	236.976		58.734				344.358				208.055	352.69			496.251	1167	102.667	136.922	194.337	281
305	216.412		189.533				271.151				189.633	637.293			233.014	1176.25	131.545	121.8	324	208.933
842.4	210.401		457.375				264.982				201.894	474			290.802	608.084	159	375	257.5	291
1119	184.619		406.077				267.57				202.159	469.478			357.412	1082.67	90.143	55	248	1551
349	257.571		649.724				297.251				226.348	677			330.378	580.764	72.182	179.5	189.935	740
812	151.235		350.294				275.011				171.872	349.301			346.434	539	70	153.312	195.779	1199
656	357.5		299.838				242.83				191.709	750			296.648	381.63	82	101.222	243.5	294
379.667	218.088		83.286				389.205					662			224.631	1218.38	182.517	172	203.907	1006
315	311.625		84.468				269.269					384.852			436.967	1160.93	142.536	99	104	668.8
590	221.387		251.412				362.787					544.306			851.27	2142.8	171.031	207.801	239	316
514.5	1100.06		147.417				388.993					512			1355.5	1766.57	132.286	250	310	507
270.333	741.721		265.007				385.669					420			276.829	1987.33	175.789	155.5	227.916	1140.83
419.5	212.363		395.09				539					587.763			379.795	935	144.305	523.027	323.154	422.719
470	222.019		91.773				342.963					533			781.463	2130.85	148.06	423.5	211.2	832
603	508		169.5				575.167					567.53			294	2054.67	159.842	431.124	260.722	1075
677	149.901		532.984				464.369					226			312.387	572.884	183.304	436	311.833	1290
476	330.64		269.846				303.022					291.407			231.442	1192.73	214.937	451	189.092	1358
489	580.8		400				491.042					112.5			115	2015	164.694	179	197.287	1249
578	271.837		238.238				1289					724.887			375.588	1999.25	253	416	260.625	335.352
789	235.597		287.508				394.761					519.95			306.114	1556	162.583	1359	225	177.213
610	327.784		290.439				1020					257.128			1031	2185.5	148.304	837.333	371.5	397.808
775	226.698		302.73				461.849					693.6			252.35	1166.5	156.617	217.7	409.8	275.951
487.5	348.573		158.329				523.365					1551.86			320.745	1364.15	155.165	221.099	140.5	168.761
457	193.472		679.357				399.609					1966			616.263	1522.83	93	475	318	155.015
407.541	325.513		333.633				527.332					268.944			2133	909.3	156.244	671	294	514.5
265	367		54.231				498.153					1274			213.391	1383.28	186.702	296	229.833	453.667
228.75	203.672		327.615				343.609					1171.11			214.517	1320	170.461	271.764	162.5	718
260	439.907		514.283				869.333					1234			199.527	1279.77	153.015	878	198	332.326
795	191.643		661.728				734.875					994			467.137	1290	81	1543	272.25	535.728
353	197.543		416				322.906					578			519.063	1779	157.53	328.587	361.905	764
427.5	200.259		711.257				747					313.231			133.182	1877.33	147.932	908	216.326	211.609
293.547	229.624		634.01				386.979					250.904			303.056	1112.5	183.34	673	192.12	495.043
320	217.727		262.179				350.609					353.353			194.644	780.833	167.106	467	520.892	962
597	424.856		277.659				459.142					637.91			244.6	1216	257	735	208.159	370.648
623	504.8		151.763				364.628					565.333			230	1310.5	162.974	344.667	224.297	235.995
602	271.072		98.231				716					415.468			216.667	593	111.5	338.833	275.655	242.5
242	203.308		206				357.601					563.346			175.333	788.4	233.938	324	205.014	117
732	266.699		375.367				327.645					325.869			166	909.514	162	449.5	217.355	477
809	220.356		631.5				522					881			409	1008	157.714	389	216	287.154
815	710		180.325				450.203					865			141	1151	242.8	597	490	332
396	299.351		83.438				1104					526.083			297.146	1805	277.2	316	236.175	297
959	205.065		333.412				375.856					480.56			136	1087	73	310	202.075	328
2997.44	305.422		794.667				1106					986.557			249.877	1603.5	125	295.459	196.291	288.587
320	227.402		573.566				1780.5					613.8			179.54	533	103	251.88	197.395	254.153
4095	461.886		1569.82				375.173					469.667			275.445	1417.67	179	981	331	811
298.25	348		893.502				372.176					1065			183	987	285	1104	293.312	382
723	277.091		2346				391.355					605			189.203	1038.33	328	673	267.613	992
583.5	130.833		74.964				326.53					652			212	961.618	156.5	827	314	392.519
313.5	225.44		65.917				417.639					806.5			241.463	1173	213	1000	167	270.321
245.75	254.185		113.857				382.8					426				1275	70.667	872	217.007	288
354	292.902		91				381.475					428.667				454.736	197	644.5	121	321.863
317	340.025		211.905				376.617					488				667.6	97	878	217.823	254.929
446	268.303		181				345.166					870.588				1292	190.452	1476	192.429	323.203
204	207.66		112.507				341.981					1065.89				1404	149.156	1042.5	249.5	978
212	283.918		194.989				416.683					760.667				1297	197.022	852.5	160.75	884
576.4	399.745		233.125				241.302					1406.5				1192	139.652	2040.67	289.639	513.333
507	519.667		197				333.783					274.667				803.333	186.29	1667.8	152	369.333
209	224.438		325.6				560					1121.85				934.833	175	734.5	218.5	257.707
451	280.347		206.939				490.313					864.667				799	137.728	479.011	126	370
461	217.445		269.777				299.601					388				525.112	149.91	1327	249.5	353.305
638	196.956		345.351				397.501					628				922	166.769	1315	213.273	224
924	298.783		395				353.5					426.774				1111.12	79	625	202.821	167.8
388	307.027		93.966				647.626					1500				699	70	566.5	320.75	486
829	306.175		209.429				359.12					2323				754	174.2	467	380	304.223
308	211.799		239.029				279.5					673.06				1172.44	206	710	205.654	202.152
439	308.477		297.768				315.826					481.12				831.091	120.294	178	194.334	89
714	281.943		350.076				318.737					691.75				639	69	429	220.181	263
412	204.923		224.718				439.2					567.11				511	312	371.255	228.418	636.988
446	241.192		180.7				529.344					461.247				864.556	142	492	296.664	261
532	306.21		449.565				615.984					420.857				902.812	120.167	490	186	780
525.5	245.133		207				311					531.623				1055.83	148.174	592	212.33	406.5
536.489	274.356		340.649				365.889					446.715				1023.78	164.217	426.4	187.986	904
532	442.642		547.5				330.011					433.746				1532	120.4	422.857	81	427.07
363	384.768		436.938				466.808					300				994.1	77	690	211.443	559.044
496	1513		60.595				294.222					736				856.333	100	338	223.579	438.431
319	320.358		279.941				355.411					767.264				1151.5	194	178.202	202.054	206
408	494.588		53.026				400.292					676				349.576	111.4	284.175	209.247	328
672	180.853		60				369.555					510.764				788	135.699	204	218.134	939
446	194.762		322.624				333.7					611				367.916	325	773	287.893	414.908
510	155.004		256.555				692.5					493.004				258.418	213.615	719.333	283	184.5
163	201.504		295.714				422.116					535.8				562.541	182.5	1585	288.586	130
512.312	401.712		251				470.149					824.614				464.218	132	191	276	68
657	413.16		330.196				477.203					439.676				807.333	136.742	742	233.981	150
421.667	336.76		264.308				353.979					550.444				1104	124.47	303	322	68
418	411		297.619				503.937					375.032				447	166.53	258.5	220.158	157.6
493	588.667		137.291				473.857					480.649				713.5	57	801	232.899	160
485	395.05		244.899				297.349					436.788				589.042	136.474	540.5	469	129.5
396	309		386.979				358.622					344.646				925.6	161.667	736	228.815	146.333
805	175.686		336.333				472.09					379.696				453.616	246.717	1162		99.5
638.5	282.89		357				789					450.335				668	160.085	829		243
380.667	173.698		316.569				346.357					750.214				1500	131.807	537.4		308
366.2	1343.87		388.129				778.3					603.623				959	155.397	840		185
593	347.5		431.457				314.37					522.176				821.333	214	738		124.286
567.5	322.542		1432.37				416.205					801				674	137.336	414.5		141.333
315.5	203		1392.94				389.206					580				267.887	132.256	2038		139
463.5	451		479.399				341.285					1263.83				828	138.405	3615		103.786
481.793	540.328		353.185				338.615					732.725				538	44	1282		95.5
506	1255.5		203.714				317.804					999.79				611	129.26	1495		230.25
400.5	123.774		641.615				539.706					954				759.667	159.483	1455		65
476	364.907		431.801				411.102					838				344.101	139.175	1721		85.5
394	329.581		178.553				358.572					475.751				762.381	210.484	254		74
292	397.691		298.531				581.065					637.5				315.999	151.129	170.333		156.5
201	441.652		75.655				314.166					476.021				726.123	178.639	737		109.803
629	331.472		236				190					1610.73				631	148.073	221.333		273.942
315	449.307		958.417				356.359					390.977				402.333	125.932	925.8		194.5
421	389.818		591.972				349.261					425.2				514	144.436	953		191.606
689	220.2		490.389				455.667					500.309				651.429	137.882	423		386
520.333	311.652		701.828				366.086					376				384.333	144.221	882		352
456	223.938		253.509				237.589					281.278				259.406	175.367	800		268.588
545	458.926		169.225				321.552					399.019				195	139.461	1079		197.037
381	463		69.4				1291					362				589.8	143.74	904		180
960	551.875		300.515				195					387.441				1169.67	178.818	598
970	402.875		355.529				320.471					272.324				996.267	161.809	342
347	335.667		959.111				533					356.122				320.833	82	1223
500	1218.82		238.023				716					998.667				295.5	145.888	560
278.8	416.624		169				503					1172				1024.5	253.5	273
1296	383.909		280.368				452					395				962.462	421.7	1232
501	434.3		92.381				514					1547				1736.23	300.96	304
448	333.413		677.143				741					2626				514.822	311.548	483
585.5	245.046		225.132				304.199					1331.4				1291.33	249	801
219	315.426		226.035				392					450.021				535.663	163	841
338	280.45		415.402				571					464.357				903	251.619	373.846
357.5	1105.55		133.621				805					783.792				560	207	1061
670	686.814		253				374.546					531.413				617.333	266.7	249.784
652.2	342.925		80.5				470					544.683				369	285.316	408.154
703	255.988		157.542				564					452.769				1851.5	249	331.5
536.207	237.5		70.773				287.428					846.587				562	457	555.2
370	460.72		231				375.842					957.6				526.571	273	392.052
429	482.11		185				634.5					303.054				653.999	312.833	787
359	392.77		102.932				686					346.06				1567	240	781
2168	686.361		108.7				380.241					545.788				1184.23	195.114	408.5
559	1272.44		195.193				825					284				1059.43	142.344	486.5
371	375.824		539.775				325.709					585.682				737.5	591	435
1456	276		495.714				791.68					498.333				516.875	536.5	339.667
124	416.112		96.143				1358					427.166				264.638	259.987	400.668
149.487	336.221		111.978				1519					891				266	290.787	407.412
170.188	1360.47		145.714				1087					407.667				523.512	174.158	473.844
188.027	490.75		87.923				1384					278.635				453	397	347.797
219.842	488.857		91.853				343.161					454				536.4	270	642
407.477	406.389		330.286				833.667					267				667.828	192.087	2052
510.958	464.821		258.8				315.203					351.92				367.327	187.047	563.412
419.938	464.231		450				384.43					330.959				522.421	153.187	834
251.9	758.333		260.053				1204					351.612				349.765	174.896	555.475
266.723	364.442		135				387.861					697.8				698.855	161	896.5
159.648	380.887		500.54				599					245.399				577	160.278	957
193.472	568.923		601.917				717					506.061				848.289	140.43	248.956
284.5	836.125		359.15				415.79					456.765				384	142.658	267.429
184	663.892		873				291.661					213.229				372	162.602	3490.67
146.048	717.817						569.285					456.35				359.019	151.023	1911
172.653	500.223						565.862					362.634				761	161.013	565
294.318	499.745						313.72					286.4				559.5	138.321	792.13
651.5	683.723						782.545					552.013				365.727	180.079	422.062
350.308	742.208						408.014					367.721				594.621	228.28	365
200.292	654.846						596.995					930.5				327.5	162.717	342.533
179.2	618.953						433.56					381.588				2451	141.537	564
237.627	712.23						507.812					493.184				1065.4	136.754	281
396.927	427.883						533.473					451.826				1320	167.807	272
425.929	1397.09						1419					252.878				1948.78	142.931	545.611
405.57	511.25						564.715					507				653	136.505	251.054
216.994	391.57						1318					376.696				2039.5	144.52	517.356
541.125	438.204						1182					257				767.4	183	268.997
324.093	693						1180					135				895	179.684	2296
249.375	327.466						777					173.913				1073	141.948	290.892
326.48	362.665						1036					483.317				2341	164.202	286.614
142.4	524.288						484.745					192.966				834	140.289	1570
526.301	617.435						940.667					939.176				2040	132.3	828.214
326.276	644.529						475					130.667				262.667	184.953	271.072
542.333	442.23						396.827					356.538				599	208.05	362
437	471.191						448.083					692.095				555.51	169.315	271.936
607	624.486						888					448.1				1392.71	156.574	338.298
244.5	659.283						314.419					286.863				786.943	153.957	252.155
497	698.985						614					1144				962	136.045	207.863
289	582.454						721					593.077				751	124.747	216.632
549.125	370.406						1515					506.861				482.172	133.604	640
239.642	1374.48						551					763.923				656	141.798	517.215
509.673	340.425						494.718					433.256				762	160.616	200.415
273.364	424.651						665					692.723				835	134.84	204
381.595	296.802						484					505.098				501.5	126.499	279
113	305.896						790.75					976				589	166.921	228.537
277.57	382.274						452.079					659.201				252	177.403	291
695.745	408.558						737					446.615				952	159.079	283.477
916.235	436.106						488.464					618.342				350.3	172.65	437.795
207.333	480.878						385.5					637.667				793	141.438	275
467.095	824						1016					875.375				563.333	151.954	268.152
597	332.676						843					817.947				565	81.5	334.323
418.314	458.729						485.632					637.053				245	189.498	676
174.444	629.967						541.297					527.363				912	154.713	258.639
388.182	347.652						657					455.909				578.645	154.256	312
464.273	325.121						547					1768.5				724.857	233.993	524
228.222	341.364						440.954					2412.7				638.095	339	288
680.929	321.374						1222.2					487.036				629	132.304	239.783
527.227	633.909						389.508					687.333				670	245	426.258
274.197	253.085						743					325				539.261	160.686	904
361.783	428.225						794					1815.81				304.84	152.017	254.347
335.868	259.562						804					1826.7				314	151.282	291.362
222.714	964.5						1103					1055				1080	154.464	379
242.321	226.447						642					497.715				419.864	190.208	522.787
318.501	286.276						753					837.667				1835	164.056	223.36
338.954	417.065						331.949					443				557	244.5	302.208
1629	463.833						879					448.434				372	411	288.5
249.549	92.391						1287					747.08				600	179	565.387
288.19	88						1052					769				679.5	201	490.5
78.744	244						341					484.475				434.25	297	393.294
225.5	241.979						346.008					320.056				441	205.982	1615
240.415	372.273						308.375					965				803.25	162.88	1313.75
196	493.694						280					587.654				564	133.068	752
671.588	163.879						389.253					519				551	130.7	642.667
364	303.789						381.895					584.905				624.871	175.494	245.2
555.667	370.016						393.544					336.907				606.3	151.781	430.667
547.011	301.075						905					441.768				2000.67	198.435	380.204
447.263	243.743						1160					454.5				1477	158.117	562.509
370.601	430.639						487.52					366.444				1229.71	141.248	259.148
219.613	383.654						410.843					1280.67				1567.28	146.273	2454
197	479.279						299.14					347.862				404	184.083	176.523
323.69	245.562						440.779					1038				1992.68	291.786	300.149
191.933	248.171						1319					405.811				1847.33	130.384	1774
305.824	128.076						1619					1353				1804.17	136.084	369
252.146	102.978						495.977					1174.86				1131.71	218.5	1167.5
528.25	360.089						1215					309.389				1216.62	214.103	993.167
213.462	222.473						523.314					877.396				1318.67	141.075	668
216.743	91.935						216					361.824				1393.24	151.879	274.663
770	121.484						271.333					218.053				431.437	146.894	641.5
861	88.992						519.301					408.341				1313	150.786	353.975
241.75	127.416						405.977					844.491				1019.66	140.643	448
224.771	66.333						406.77					328.667				2067	154.402	720
268.827	795.167						921					440.122				1611.33	152.962	217.5
505.333	283.413						515.828					833.831				1361	54	402.5
92.36	312						788.101					350.091				1959	117.093	463
541.333	247.464						635.262					1433				1100	164.966	437.211
199.701	197.268						449.875					2210				2413	151.726	272.591
295.942	218.252						510.114					539				778.043	151.468	1671
343.073	224.7						748.2					264.833				865.667	107	1488.5
381.5	279.707						611					1360.5				856.8	175.012	259.866
481	452.965						525.267					683				1845	129.403	450.596
329.833	365.624						563.548					922				2555	152.66	297.088
514.506	210.119						981.314					1207.33				692	158.255	755
547.5	327.356						528.862					1154.2				1042	180.689	205
211.748	248.409						783.111					165.667				741	170.215	441.072
259.901	175.705						701.143					332.467				1015	162.981	309.499
344.25	478.822						553.623					868.979				1397	142.1	602
112.44	318.084						1033.07					399.958				1051.67	141.568	320.25
83	280.669						834.6					416.75				1470	669	176.692
304.935	528.712						430.568					792				1770.5	154.836	205.226
853.667	379.494						487.165					636				1110	137.81	1802
164.167	280.18						680.169					187.5				1068	122	165.5
107							489.473					599.344				1383.33	171.718	572
274.795							600.512					845.333				1434	199.25	174.344
211.627							655.522					1342				949	162	765
294.318							696.972					879.222				401	147.599	298.778
273.25							750.657					751.75				629.911	394	1047
336.571							869					903				1171.25	123	848.824
307.12							523					866.5				1367	147.236	277.667
905.357							503.696					848.326				1102.71	160.587	1120
271.92							568.982					601.357				956	91	2320
447.191							948.948					1644.62				1267	164.738	179.795
369.557							1095					1395				1155.69	111	366
285.745							490.135					2373				881.909	63	205.997
296.234							725.23					1730.43				981.25	147.304	420.387
314.432							521.73					1570				949.263	145.885	293.301
399.424							707.406					754				535.283	148.221	327.063
654.6							742.635					856.533				767	58	243.365
1245.31							488.785					674.82				829	160.021	245.068
282.382							521.386					397.479				397.166	166.173	375.905
265.071							671					568.786				443.505	81.333	362.96
368.051							570.958					412.626				560.523	130	274.394
312.16							622.114					805				451.686	72	187.706
329.226							600.87					670.5				1755.3	263	317.262
916.38							799					336				1570.71	156.019	283.579
810							634.46					332.983				1074.25	142	240.76
326.167							413.167					331.367				769	239	426.085
301.633												509.617				957.3	92	201.792
1202.67												497.98				958.367	115.5	200.581
389.038												548.137				1328	124	257.128
461.366												821				1310	81	199.391
359.11												1499				1147	177.224	166.818
935												490.491				827	103	198.896
380.874												1150				912.378	145.068	290.621
215.182												601.805				923.88	174.452	205.454
274.6												667.194				1228.1	215.213	326
794.882												657.644				937.429	136.636	257.523
270.937												399.75				1594	139.377	242.655
410.844												566.321				595.357	150.934	263.203
271.061												469.875				908	188.563	376.784
313.308												2701				874.5	170.087	132.027
237.235												415				1447	107	136.897
241.657												660.991				1207.33	51	330.749
481.167												851.5				1276.5	137.749	318.958
434.571												851.44				549.273	80.333	440.022
906.238												1145.67				1368.45	110.636	176.909
322.77												1038				1152	176.641	1929
320.75												351.839				1329.85	115.154	926
311.536												373.217				1100.09	126.533	522.26
331.5												449.5				542	126	317.359
1258.44												633.042				246.367	49.5	473.36
275.487												493				1917.67	113	126.259
268.17												417.065				1020	116.829	263.393
278.15												373.25				689.541	132.436	233.926
354.917												200.25				513	116.105	403.063
325.639												218				557	106	359.402
265.438												219.8				670.353	142	435.15
261.396												580.442				483.667	124.818	511.059
783.692												389.795				500	123.25	195.695
834.75												233.446				675	123.957	274.013
290.325												638.282				1039.6	82	260.753
153.919												328				691	89.727	280.587
179.812												561.42				484	113.553	185.44
158.867												408				748	262.437	227.039
836.2												338.507				631	419.967	201.284
304												959				675.214	474	109.111
503.364												429.679				471	91.333	89
124.792												551.064				1071.62	413	85.408
78.5												1481				1753.12	142.553	122.866
224.905												1028				952	192	291.966
428.278												484.126				1551.5	578	225.256
366.777												1554.5				221	265.5	183.333
399.962												928				263	81.333	191.327
1049.36												314				1451.2	95.667	156.619
52												439.5				238	127	1028
231.586												296.38				1702	245	582
423.404												413.5				725.2	206.487	444
210.56												381.211				1653.21	125.125	649
250												567.467				827.236	125.242	166.975
222.985												554.563				2275	165	153.449
277.429												448.625				2357	134.351	302.32
572.571												579				604.632	250.619	319
494.625												644.929				1035	117.683	787
197.381												454.653				726.19	184	485.5
358.167												779.675				523	115.028	242.523
702.444												842.5				533	162.703	174.48
337												987				731	126.941	440.403
234.907												908				585	83	356.5
217.903												690.397				664	265	497
350.545												953				647.667	159.008	481.562
251.824												1143				653.267	131.037	338.601
277.008												449.24				640.359	142.802	176.437
238.55												900.347				426.979	154.218	341.6
348.445												1162				547.409	156.003	207.515
254.9												1925				682	137.906	680
278.263												396.02				805	148.241	647.976
329.438												496.818				829.556	132.88	277.652
489.692												1412				1218	148.531	213.4
279.915												516.766				389.778	172.243	157.125
267.394												913.81				997	141.512	243.964
409.571												1106.67				1392.13	158.377	487.733
260.37												574.5				1733	180.154	195.5
203.008												298.198				776.596	150.465	382
271.403												2041				689	205.937	208.907
959.5												1242.25				941.428	240.759	223.553
819.181												1386				894.5	150.8	1011.88
635.763												442.864				1192.5	149.667	1049.8
308.371												542.659				599		164.765
652.854												765.643				845.667		405.356
302.667												504.202				499		602.698
230.2												636.016				1359.4		1577
194.25												417.058				513		301.894
190.647												381.411				738.34		278.308
200.1												607.529				1348.17		622
293.222												482.483				2329.43		286.643
209.6												361.839				1407		282.515
855.333												296.12				2125		306.295
310												2420				1732		193.065
410.425												736.702				1141.33		168
257.904												107.286				1689		108
357.556												1419.14				356.332		510.333
677												1973.33				1794		266.025
334												529				567.258		90
399.872												321				503.5		370.965
554.741												502.714				811		211.831
65.143												372.1				756		406.625
352.8												330.779				856.8		235.667
283												973.388				424		2227
862.895												2685				763		228.614
659.008												995.618				1430		421
487.127												753.543				707.5		454.143
340.709												677.828				1495		288.157
581.73												837.916				1243		414.25
264.357												239				856.438		327.212
268												276.817				1775		254.846
278.687												866.875				964		235.667
289												2284				2753		205.823
155												264				1203.43		186.714
746.337												476.842				1224.5		212
221.596												1835				996.5		151
352												587.221				883.833		233.8
349.5												874.451				291.84		329.673
393												330				1882.5		221.162
214.696												187				1825.5		284.278
94.933												285				1550.5		714
438												729				630.784		221.895
327												1450				1334.92		180
495.333												731.961				1441.43		474
292.867												523.074				995		697
139												257.4				1545.43		113
466.5												1628.33				2542.83		217.333
506												318				1468		702.667
296.667												264.636				1942.75		193.002
144.8												835.731				1794.33		339.833
235.96												288.905				1554		311
425.375												4012.67				2131.71		280
352.5												4095				2260		193
577.5												2637				1217		167
288												3659				2003.5		158
488												4095				909		200
313												283.898				2032.5		320
314.757												659.631				827.345		257.469
193.714												308.5				1936.33		290.026
319.889												166.909				2537		318
954.064												182				789.867		360.1
257.021												841.571				816.887		419.708
728.943												714.721				983		482.184
219.5												635.75				2743.1		253
49.062												781.653				2234		1570.33
191.181												784.191				1821.29		371
267												701.111				2155.36		756.65
266.2												617.275				1603.5		719.579
188.062												1260				328.093		1384
180.75												914				311.848		784.849
395.817												340.818				608		970.333
256.836												1587				578		515.432
313.336												450				558.5		175.178
324.214												952				738.07		334.171
394.429												1212				868.667		326.1
202.292												1047.5				1996		631.125
374												1055.75				444.673		726.769
646												671.15				1873.73		227.997
281.753												1715.62				2059.67		246.916
323.692												1917.5				1656.5		652.864
175.449												1258				2965		1072.86
403.917												2291				2241		764.111
279.382												1875				2464.12		1278
257.593												271.259				1164.6		1138
267.909												879.5				2098.3		1763
282.199												479				2446.5		686
351.522												486.757				1550		828
806.973												476				1059.14		271
900.667												531.951				1961		177.59
381.961												323.673				1435.5		511.4
304.316												352.783				1436.81		660.75
688.846												551.5				1923.86		671
347.899												888				994.174		873.833
295.815												814.667				1234.33		310.98
346.742												591.828				634.711		204.087
377.873												994				658		270.072
339.809												556.762				474.401		206.817
351.228												540.175				864.235		250.869
286.438												603.506				809		307.012
341.579												674.892				845		202.5
813.5												592.79				520.295		276.667
457.476												1228.5				588.167		212.701
720.12												1207				448.307		265.305
382.561												1371.14				1311.73		487.849
324.552												1451				903.463		365.5
359.555												937.167				452.195		407.375
306.123												1274.6				387.071		166
207.413												1104.33				1134		253.228
1759.25												975.625				1325.2		371.949
885.667												656.318				955.667		279.079
468												418.993				923.327		274.52
580.508												429.939				582.511		1156
551												479.857				1092.46		296.444
904.071												869.525				754.839		1025
325.578												862.535				606.505		274.528
553.46												788.486				2926		387.352
292.579												1231.75				2290		230.617
535.615												304.5				1074.67		887
418												727.017				1979		682.384
334.973												567.14				4022		1860
1228.5												530.372				4095		1345
331												466				876		332.894
591.143												2086.36				3051.5		477.248
682.891												566.756				1312		1273
268.211												833.86				495.204		332.673
199.415												842				875.062		274.286
278.667												543.147				869.75		338
242.25												266.695				956		836.5
224.163												105.421				1018.56		415
996.533												63.4				990.05		328.517
513.868												351.354				820.943		369.78
532.1												796.24				1423		304.01
551.639												1007				513.882		291.179
351.146												1254.66				1730.5		293.251
705.291												1191.27				1277.5		368.548
354.754												391.738				854.5		325
241.29												789.803				1395		496
492.82												1160.25				425.822		746
481.154												247				697.516		321.667
292.463																392.5		282.731
233.873																1614		570
357.56																1084.2		538
382.237																1236.88		438
199.462																1873		288.846
236.268																1975		87
409.162																1021		166.333
354.919																1377.63		925
427.418																1282.47		282.55
1165.12																150		202.217
413.153																689.625		282.069
345.135																1665		181.25
417.741																1374.4		458.706
1014.07																457.453		178.064
361.084																1438.5		160.443
470.4																449.178		457.902
311.562																1428.3		436.196
75.746																1521.4		205.534
280.01																1266.07		265
45																654.536		383.509
169																1623		1223
602.089																1030		1197.09
316.993																1432		238.563
712.451																954.995		173
403.299																1391.6		355.668
552.886																1248.89		119.454
318.881																1465.5		100.165
304.864																1464		109
377.342																954		266.754
292.827																1587.5		81.159
324.71																1833.27		423
281																624.672		183.402
149																847.552		340.265
180.983																2079.17		535.606
143																2413		381.912
238.533																2359		206.673
538.934																1721		459.624
870																1912		505
618.836																2475		3569.5
468.014																2326		521.408
347.241																2199		2135
517.154																1336		662
451.361																1671		1319.67
531.892																1649		257.413
417.822																481.191		298.126
671.892																581.973		1416.3
486.255																502.245		409.636
437																1422.33		608.433
552																844.748		622.689
147																721.527		752
309																1032		826
332																1384.5		691
293.231																2305		910.5
408.719																1720.11		861
295.038																1506.37		983.667
484.013																497.327		522.373
479.786																566.774		547.085
345.014																1313		488
638.213																1566.4		1761.5
633.222																790		275.393
652.991																1410		174.058
309.323																1766		160.257
221.76																720.646		263.244
762.6																1423		170.057
386.359																636		225.313
297.529																599		155.252
552.565																700.142		307.423
421.646																945		186.714
582.096																508.996		596.818
1085.67																430.835		791.5
544.154																680		477.5
322.111																972		937.667
522.368																673		1332
343.006																724.5		245.985
1006.5																706.583		337.735
311.545																860		267.228
481.522																490.29		254.147
380.944																1027.5		313.712
533																1225.2		318.882
285.187																880		423.641
435.344																857		209.493
1261.87																1371.36		327.683
2140.33																735.851		279.283
1951																1034.75		317.694
1282																604.399		266.475
1330.25																1218		154.66
330.118																1817		262.408
264.167																887.5		188.471
191.034																1147		181.42
388.679																1071		119.5
391.018																543.139		67
444.488																729		180.303
165.958																494.567		260.221
386.803																730.5		279.165
352.4																1370		451.078
367.148																818.2		264.75
361.569																841		311.012
451.392																		262.885
																		219.882
																		408.691
																		267.329
																		350.541
																		273.453
																		199.501
																		170.057
																		225.313
																		155.252
																		307.423
																		186.714
																		596.818
																		791.5
																		477.5
																		937.667
																		1332
																		245.985
																		337.735
																		267.228
																		254.147
																		313.712
																		318.882
																		423.641
																		209.493
																		327.683
																		279.283
																		317.694
																		266.475
																		154.66
																		262.408
																		188.471
																		181.42
																		119.5
																		67
																		180.303
																		260.221
																		279.165
																		451.078
																		264.75
																		311.012
																		262.885
																		219.882
																		408.691
																		267.329
																		350.541
																		273.453
																		199.501
																		350.062
																		245.83
																		280.276
																		378.716
																		493.073
																		285.187
																		365.362
																		256.409
																		345.595
																		695
																		305.486
																		332.3
																		376.846
																		582
																		525
																		237.269
																		316.895
																		455.433
																		177.572
																		158.013
																		173.458
																		263.588
																		333
																		240.625
																		130.5
																		138.5
																		594.507
																		402.767
																		245.34
																		307.253
																		244.721
																		329.674
																		481.411
																		814
																		233
																		397.277
																		201.761
																		451.195
																		170.469
