# Supplementary material for: Hypoxia promotes tumor immune evasion by suppressing MHC-I expression and antigen presentation
Source: EMBO J. 2025 Jan 3;44(3):903–22. doi: 10.1038/s44318-024-00319-7 (PMC11790895; doi:10.1038/s44318-024-00319-7)
Supplement: Supplementary file 6 — Source data Fig. 4 [file 44318_2024_319_MOESM6_ESM.zip › EMBOJ-2024-117498-T-SourceDataForFigure4A-H/Figure 4 G/Numerical data quantification of the percentage of colocalization MHC I and LAMP1.xlsx]

## Sheet: Sheet1
Experiment details: HT29 cells were treated with bafilomycin A1 (50 nM) and exposed to hypoxia for 16 and 24 hours, Immunofluorescence staining for MHC I and LAMP1 was performed and the percentage of colocalization was analyzed using Fiji software. A minimum of 100 cells were analysed in each condition and the numbers presented are the percentage of pearson correlation.
Biological replicate n1							Biological replicate n2							Biological replicate n3
Conditions							Conditions							Conditions
Nx veh	Nx Baf A1	0% 16h veh	0% 16h Baf A1	0% 24h veh	0% 24h Baf A1		Nx veh	Nx Baf A1	0% 16h veh	0% 16h Baf A1	0% 24h veh	0% 24h Baf A1		Nx veh	Nx Baf A1	0% 16h veh	0% 16h Baf A1	0% 24h veh	0% 24h Baf A1
26	37	17	60	21	57.4009		62	37	25	71	47	70		11	49	24	65	43	65
30	42	27	40	24	47		58	36	20	70	49	67		13	28	21	69	40	67
29	43	26	50	26	49		54	32	26	60	49	57		15	36	18	49	33	67
28	40	22	38	18	48		53	35	25	38	52	44		9	28	18	69	24	75
29	45	40	46	28	49		50	36	2	76	50	66		16	47	18	75	40	68
34	47	32	42	17	44		59	34	34	64	51	58		18	27	18	69	30	73
32	54	23	52	29	59		48	34	32	59	37	77		21	30	19	57	49	68
43	51	22	100	17	53		55	37	18	42	40	73		22	44	23	64	45	69
32	41		53	20	50		56	34	28	100	44	34		23	30	18	55	39	75
25			40	19	40.4		57	36	31	50	39	60		28	36	22	66	33	58
			52							65	30	52		30			58		77
			57							66	30	61		19			72		66
			54							75	25	66
			56							63	30
										55
										63
										75
										68
