# Supplementary material for: Hypoxia promotes tumor immune evasion by suppressing MHC-I expression and antigen presentation
Source: EMBO J. 2025 Jan 3;44(3):903–22. doi: 10.1038/s44318-024-00319-7 (PMC11790895; doi:10.1038/s44318-024-00319-7)
Supplement: Supplementary file 7 — Source data Fig. 5 [file 44318_2024_319_MOESM7_ESM.zip]

Archive with 56 entries (41 files):
- EMBOJ-2024-117498-T-SourceDataForFigure5B-H/
- EMBOJ-2024-117498-T-SourceDataForFigure5B-H/Figure 5 B/
- EMBOJ-2024-117498-T-SourceDataForFigure5B-H/Figure 5 B/Numerical data total number of peptides .xlsx
- EMBOJ-2024-117498-T-SourceDataForFigure5B-H/Figure 5 D/
- EMBOJ-2024-117498-T-SourceDataForFigure5B-H/Figure 5 D/Numerical data lengh distribution of peptides .xlsx
- EMBOJ-2024-117498-T-SourceDataForFigure5B-H/Figure 5 E/
- EMBOJ-2024-117498-T-SourceDataForFigure5B-H/Figure 5 E/Numerical data allele binding distribution of peptides .xlsx
- EMBOJ-2024-117498-T-SourceDataForFigure5B-H/Figure 5 F/
- EMBOJ-2024-117498-T-SourceDataForFigure5B-H/Figure 5 F/HT29_Biological replicate_n1_western/
- EMBOJ-2024-117498-T-SourceDataForFigure5B-H/Figure 5 F/HT29_Biological replicate_n1_western/HT29 IPP hypoxia time course 21.05.2023.xlsx
- EMBOJ-2024-117498-T-SourceDataForFigure5B-H/Figure 5 F/HT29_Biological replicate_n1_western/HT29_HIF1 actin_Western1.tif
- EMBOJ-2024-117498-T-SourceDataForFigure5B-H/Figure 5 F/HT29_Biological replicate_n1_western/HT29_LMP2_Western.tif
- EMBOJ-2024-117498-T-SourceDataForFigure5B-H/Figure 5 F/HT29_Biological replicate_n1_western/HT29_LMP7_Western.tif
- EMBOJ-2024-117498-T-SourceDataForFigure5B-H/Figure 5 F/HT29_Biological replicate_n1_western/HT29_TAP2_Western.tif
- EMBOJ-2024-117498-T-SourceDataForFigure5B-H/Figure 5 F/HT29_Biological replicate_n2_western/
- EMBOJ-2024-117498-T-SourceDataForFigure5B-H/Figure 5 F/HT29_Biological replicate_n2_western/HT29_ LMP2 TAP2_Western.tif
- EMBOJ-2024-117498-T-SourceDataForFigure5B-H/Figure 5 F/HT29_Biological replicate_n2_western/HT29_HIF1 actin_Western.tif
- EMBOJ-2024-117498-T-SourceDataForFigure5B-H/Figure 5 F/HT29_Biological replicate_n2_western/HT29_LMP7_Western.tif
- EMBOJ-2024-117498-T-SourceDataForFigure5B-H/Figure 5 F/HT29_Biological replicate_n3_western/
- EMBOJ-2024-117498-T-SourceDataForFigure5B-H/Figure 5 F/HT29_Biological replicate_n3_western/HT29_HIF1 actin_Western.tif
- EMBOJ-2024-117498-T-SourceDataForFigure5B-H/Figure 5 F/HT29_Biological replicate_n3_western/HT29_LMP2 TAP2_Western.png.tif
- EMBOJ-2024-117498-T-SourceDataForFigure5B-H/Figure 5 F/HT29_Biological replicate_n3_western/HT29_LMP7_Western.tif
- EMBOJ-2024-117498-T-SourceDataForFigure5B-H/Figure 5 F/README/
- EMBOJ-2024-117498-T-SourceDataForFigure5B-H/Figure 5 F/README/HT29_western_all biological repeats.pdf
- EMBOJ-2024-117498-T-SourceDataForFigure5B-H/Figure 5 F/README/HT29_western_all biological repeats.pptx
- EMBOJ-2024-117498-T-SourceDataForFigure5B-H/Figure 5 G/
- EMBOJ-2024-117498-T-SourceDataForFigure5B-H/Figure 5 G/Core 1 TAP2 LMP2 CAIX.tiff
- EMBOJ-2024-117498-T-SourceDataForFigure5B-H/Figure 5 G/Core 2 TAP2 LMP2 CAIX.tiff
- EMBOJ-2024-117498-T-SourceDataForFigure5B-H/Figure 5 G/Core 3 TAP2 LMP2 CAIX.tiff
- EMBOJ-2024-117498-T-SourceDataForFigure5B-H/Figure 5 G/Core 4 TAP2 LMP2 CAIX.tiff
- EMBOJ-2024-117498-T-SourceDataForFigure5B-H/Figure 5 G/Core 5 TAP2 LMP2 CAIX.tiff
- EMBOJ-2024-117498-T-SourceDataForFigure5B-H/Figure 5 G/Core 6 TAP2 LMP2 CAIX.tiff
- EMBOJ-2024-117498-T-SourceDataForFigure5B-H/Figure 5 G/README/
- EMBOJ-2024-117498-T-SourceDataForFigure5B-H/Figure 5 G/README/CAIX staining only/
- EMBOJ-2024-117498-T-SourceDataForFigure5B-H/Figure 5 G/README/CAIX staining only/Core 1 CAIX.tiff
- EMBOJ-2024-117498-T-SourceDataForFigure5B-H/Figure 5 G/README/CAIX staining only/Core 2 CAIX.tiff
- EMBOJ-2024-117498-T-SourceDataForFigure5B-H/Figure 5 G/README/CAIX staining only/Core 3 CAIX .tiff
- EMBOJ-2024-117498-T-SourceDataForFigure5B-H/Figure 5 G/README/CAIX staining only/Core 4 CAIX.tiff
- EMBOJ-2024-117498-T-SourceDataForFigure5B-H/Figure 5 G/README/CAIX staining only/Core 5 CAIX.tiff
- EMBOJ-2024-117498-T-SourceDataForFigure5B-H/Figure 5 G/README/CAIX staining only/Core 6 CAIX.tiff
- EMBOJ-2024-117498-T-SourceDataForFigure5B-H/Figure 5 G/README/LMP2 staining only/
- EMBOJ-2024-117498-T-SourceDataForFigure5B-H/Figure 5 G/README/LMP2 staining only/Core 1 LMP2.tiff
- EMBOJ-2024-117498-T-SourceDataForFigure5B-H/Figure 5 G/README/LMP2 staining only/Core 2 LMP2.tiff
- EMBOJ-2024-117498-T-SourceDataForFigure5B-H/Figure 5 G/README/LMP2 staining only/Core 3 LMP2.tiff
- EMBOJ-2024-117498-T-SourceDataForFigure5B-H/Figure 5 G/README/LMP2 staining only/Core 4 LMP2.tiff
- EMBOJ-2024-117498-T-SourceDataForFigure5B-H/Figure 5 G/README/LMP2 staining only/Core 5 LMP2.tiff
- EMBOJ-2024-117498-T-SourceDataForFigure5B-H/Figure 5 G/README/LMP2 staining only/Core 6 LMP2.tiff
- EMBOJ-2024-117498-T-SourceDataForFigure5B-H/Figure 5 G/README/TAP2 staining only/
- EMBOJ-2024-117498-T-SourceDataForFigure5B-H/Figure 5 G/README/TAP2 staining only/Core 1 TAP2.tiff
- EMBOJ-2024-117498-T-SourceDataForFigure5B-H/Figure 5 G/README/TAP2 staining only/Core 2 TAP2.tiff
- EMBOJ-2024-117498-T-SourceDataForFigure5B-H/Figure 5 G/README/TAP2 staining only/Core 3 TAP2.tiff
- EMBOJ-2024-117498-T-SourceDataForFigure5B-H/Figure 5 G/README/TAP2 staining only/Core 4 TAP2.tiff
- EMBOJ-2024-117498-T-SourceDataForFigure5B-H/Figure 5 G/README/TAP2 staining only/Core 5 TAP2.tiff
- EMBOJ-2024-117498-T-SourceDataForFigure5B-H/Figure 5 G/README/TAP2 staining only/Core 6 TAP2.tiff
- EMBOJ-2024-117498-T-SourceDataForFigure5B-H/Figure 5 H/
- EMBOJ-2024-117498-T-SourceDataForFigure5B-H/Figure 5 H/Numerical data Halo analysis quantification.xlsx
