# Supplementary material for: Hypoxia promotes tumor immune evasion by suppressing MHC-I expression and antigen presentation
Source: EMBO J. 2025 Jan 3;44(3):903–22. doi: 10.1038/s44318-024-00319-7 (PMC11790895; doi:10.1038/s44318-024-00319-7)
Supplement: Supplementary file 7 — Source data Fig. 5 [file 44318_2024_319_MOESM7_ESM.zip › EMBOJ-2024-117498-T-SourceDataForFigure5B-H/Figure 5 B/Numerical data total number of peptides .xlsx]

## Sheet: Sheet1
Experiment details	Total number of peptides exported from the immunopeptidomics experiment performed on HCT116 cells treated either under normoxia or hypoxia (< 0.1% O2) for 24 hours
Conditions	number of peptides
HCT116 Nx veh replicate n=1	3442
HCT116 Nx veh replicate n=2	3421
HCT116 Nx veh replicate n=3	3111
HCT116 0% 24h veh replicate n=1	1046
HCT116 0% 24h veh replicate n=2	1390
HCT116 0% 24h veh replicate n=3	1618
