# Supplementary material for: Hypoxia promotes tumor immune evasion by suppressing MHC-I expression and antigen presentation
Source: EMBO J. 2025 Jan 3;44(3):903–22. doi: 10.1038/s44318-024-00319-7 (PMC11790895; doi:10.1038/s44318-024-00319-7)
Supplement: Supplementary file 7 — Source data Fig. 5 [file 44318_2024_319_MOESM7_ESM.zip › EMBOJ-2024-117498-T-SourceDataForFigure5B-H/Figure 5 D/Numerical data lengh distribution of peptides .xlsx]

## Sheet: Sheet1
Experiment details	Length distributions of peptides exported from the immunopeptidomics experiment performed on HCT116 cells treated under normoxia or hypoxia (< 0.1% O2) for 24 hours
	Conditions
Length	HCT116 Nx veh replicate n=1	HCT116 Nx veh replicate n=2	HCT116 Nx veh replicate n=3	HCT116 0% 24h veh replicate n=1	HCT116 0% 24h veh replicate n=2	HCT116 0% 24h veh replicate n=3
8	473	531	452	139	199	249
9	2063	2075	1906	676	895	1027
10	527	497	449	141	178	203
11	236	203	191	63	77	94
12	94	75	72	19	26	27
13	37	31	32	6	13	14
14	9	6	5	2	1	1
