# Supplementary material for: Hypoxia promotes tumor immune evasion by suppressing MHC-I expression and antigen presentation
Source: EMBO J. 2025 Jan 3;44(3):903–22. doi: 10.1038/s44318-024-00319-7 (PMC11790895; doi:10.1038/s44318-024-00319-7)
Supplement: Supplementary file 7 — Source data Fig. 5 [file 44318_2024_319_MOESM7_ESM.zip › EMBOJ-2024-117498-T-SourceDataForFigure5B-H/Figure 5 E/Numerical data allele binding distribution of peptides .xlsx]

## Sheet: Sheet1
Experiment details	Allele binding distributions of peptides exported from the immunopeptidomics experiment performed on HCT116 cells treated under normoxia or hypoxia (< 0.1% O2) for 24 hours
Conditions	HCT116 Nx veh replicate n=1	HCT116 Nx veh replicate n=2	HCT116 Nx veh replicate n=3	HCT116 0% 24h veh replicate n=1	HCT116 0% 24h veh replicate n=2	HCT116 0% 24h veh replicate n=3
HLA-A*0101	830	777	718	266	317	349
HLA-A*0201	888	851	838	336	468	479
HLA-B*1801	781	871	729	243	350	417
HLA-B*4501	738	720	631	184	222	307
HLA-C*0501	160	153	144	8	18	35
HLA-C*0701	42	46	47	9	14	28
