# Supplementary material for: Hypoxia promotes tumor immune evasion by suppressing MHC-I expression and antigen presentation
Source: EMBO J. 2025 Jan 3;44(3):903–22. doi: 10.1038/s44318-024-00319-7 (PMC11790895; doi:10.1038/s44318-024-00319-7)
Supplement: Supplementary file 7 — Source data Fig. 5 [file 44318_2024_319_MOESM7_ESM.zip › EMBOJ-2024-117498-T-SourceDataForFigure5B-H/Figure 5 F/HT29_Biological replicate_n1_western/HT29 IPP hypoxia time course 21.05.2023.xlsx]

## Sheet: Sheet1
											HT29 hypoxia samples 05.05.2023 n3 Nx 0% 8h 16h 24h
