# Supplementary material for: Hypoxia promotes tumor immune evasion by suppressing MHC-I expression and antigen presentation
Source: EMBO J. 2025 Jan 3;44(3):903–22. doi: 10.1038/s44318-024-00319-7 (PMC11790895; doi:10.1038/s44318-024-00319-7)
Supplement: Supplementary file 7 — Source data Fig. 5 [file 44318_2024_319_MOESM7_ESM.zip › EMBOJ-2024-117498-T-SourceDataForFigure5B-H/Figure 5 H/Numerical data Halo analysis quantification.xlsx]

## Sheet: Sheet1
Experiment details	Human colorectal cancer tissue were stained for CAIX ( hypoxia marker), LMP2, TAP2. Data was analysed using Halo software, the data presented here is the percentage of dapi positive CAIX cells, LMP2 and TAP2.
Conditions	% CAIX positive cells	% LMP2 positive cells	% TAP2 positive cells
Core 1 E3	72.7905	13.0089	15.32
Core 2 F1	49.4997	0.279007	5.31076
Core 3 F3	69.2325	20.2583	5.02583
Core 4 F4	64.9199	85.2116	29.5514
Core 5 E5	88.3919	46.9621	20.5895
Core 6 D2	72.7905	13.0089	15.32
