# Supplementary material for: Hypoxia promotes tumor immune evasion by suppressing MHC-I expression and antigen presentation
Source: EMBO J. 2025 Jan 3;44(3):903–22. doi: 10.1038/s44318-024-00319-7 (PMC11790895; doi:10.1038/s44318-024-00319-7)
Supplement: Supplementary file 8 — Source data Fig. 6 [file 44318_2024_319_MOESM8_ESM.zip]

Archive with 9 entries (4 files):
- EMBOJ-2024-117498-T-SourceDataForFigure6B-E/
- EMBOJ-2024-117498-T-SourceDataForFigure6B-E/Figure 6 B/
- EMBOJ-2024-117498-T-SourceDataForFigure6B-E/Figure 6 B/Numerical data total number of peptides .xlsx
- EMBOJ-2024-117498-T-SourceDataForFigure6B-E/Figure 6 C/
- EMBOJ-2024-117498-T-SourceDataForFigure6B-E/Figure 6 C/Numerical data length distribution of peptides .xlsx
- EMBOJ-2024-117498-T-SourceDataForFigure6B-E/Figure 6 D/
- EMBOJ-2024-117498-T-SourceDataForFigure6B-E/Figure 6 D/Numerical data HLA subtypes bindings distribution of peptides .xlsx
- EMBOJ-2024-117498-T-SourceDataForFigure6B-E/Figure 6 E/
- EMBOJ-2024-117498-T-SourceDataForFigure6B-E/Figure 6 E/Numerical data unique peptides .xlsx
