# Supplementary material for: Hypoxia promotes tumor immune evasion by suppressing MHC-I expression and antigen presentation
Source: EMBO J. 2025 Jan 3;44(3):903–22. doi: 10.1038/s44318-024-00319-7 (PMC11790895; doi:10.1038/s44318-024-00319-7)
Supplement: Supplementary file 8 — Source data Fig. 6 [file 44318_2024_319_MOESM8_ESM.zip › EMBOJ-2024-117498-T-SourceDataForFigure6B-E/Figure 6 B/Numerical data total number of peptides .xlsx]

## Sheet: Sheet1
Experiment details	Total number of peptides exported from the immunopeptidomics experiment performed on HT29 cells treated either in normoxia or hypoxia (< 0.1% O2) in the presence or absence of autophagy inhibitor bafilomycin A1
Conditions	number of peptides
HT29 Nx veh replicate n=1	1973
HT29 Nx veh replicate n=2	1862
HT29 Nx veh replicate n=3	1908
HT29 Nx Baf A1 replicate n=1	3458
HT29 Nx Baf A1 replicate n=2	3823
HT29 Nx Baf A1 replicate n=3	3435
HT29 0% 24h veh replicate n=1	676
HT29 0% 24h veh replicate n=2	566
HT29 0% 24h veh replicate n=3	630
HT29 0% 24h Baf A1 replicate n=1	1597
HT29 0% 24h Baf A1 replicate n=2	1525
HT29 0% 24h Baf A1 replicate n=3	1323
