# Supplementary material for: Hypoxia promotes tumor immune evasion by suppressing MHC-I expression and antigen presentation
Source: EMBO J. 2025 Jan 3;44(3):903–22. doi: 10.1038/s44318-024-00319-7 (PMC11790895; doi:10.1038/s44318-024-00319-7)
Supplement: Supplementary file 8 — Source data Fig. 6 [file 44318_2024_319_MOESM8_ESM.zip › EMBOJ-2024-117498-T-SourceDataForFigure6B-E/Figure 6 C/Numerical data length distribution of peptides .xlsx]

## Sheet: Sheet1
Experiment details	Length distribution of peptides exported from the immunopeptidomics experiment performed on HT29 cells treated either in normoxia or hypoxia (< 0.1% O2) in the presence or absence of autophagy inhibitor bafilomycin A1
Conditions	HT29 Nx veh replicate n=1	HT29 Nx veh replicate n=2	HT29 Nx veh replicate n=3	HT29 Nx Baf A1 replicate n=1	HT29 Nx Baf A1 replicate n=2	HT29 Nx Baf A1 replicate n=3	HT29 0% 24h veh replicate n=1	HT29 0% 24h veh replicate n=2	HT29 0% 24h veh replicate n=3	HT29 0% 24h Baf A1 replicate n=1	HT29 0% 24h Baf A1 replicate n=2	HT29 0% 24h Baf A1 replicate n=3
8	112	94	96	168	205	166	20	15	20	55	55	47
9	1346	1283	1317	2305	2657	2318	501	423	466	1125	1071	946
10	353	329	339	658	696	636	103	82	91	280	261	218
11	118	117	119	248	263	232	43	37	44	102	109	84
12	34	29	28	55	66	59	7	6	6	28	22	23
13	6	6	7	19	20	18	1	2	2	6	6	3
