# Supplementary material for: Hypoxia promotes tumor immune evasion by suppressing MHC-I expression and antigen presentation
Source: EMBO J. 2025 Jan 3;44(3):903–22. doi: 10.1038/s44318-024-00319-7 (PMC11790895; doi:10.1038/s44318-024-00319-7)
Supplement: Supplementary file 8 — Source data Fig. 6 [file 44318_2024_319_MOESM8_ESM.zip › EMBOJ-2024-117498-T-SourceDataForFigure6B-E/Figure 6 D/Numerical data HLA subtypes bindings distribution of peptides .xlsx]

## Sheet: Sheet1
Experiment details	HLA binding of peptides exported from the immunopeptidomics experiment performed on HT29 cells treated either in normoxia or hypoxia (< 0.1% O2) in the presence or absence of autophagy inhibitor bafilomycin A1
Conditions	HT29 Nx veh replicate n=1	HT29 Nx veh replicate n=2	HT29 Nx veh replicate n=3	HT29 Nx Baf A1 replicate n=1	HT29 Nx Baf A1 replicate n=2	HT29 Nx Baf A1 replicate n=3	HT29 0% 24h veh replicate n=1	HT29 0% 24h veh replicate n=2	HT29 0% 24h veh replicate n=3	HT29 0% 24h Baf A1 replicate n=1	HT29 0% 24h Baf A1 replicate n=2	HT29 0% 24h Baf A1 replicate n=3
HLA-A*0101	530	495	510	690	835	752	188	192	173	425	357	395
HLA-A*2403	1054	1024	1035	2075	2160	1948	402	310	390	912	935	705
HLA-B*3501	52	45	51	119	157	133	19	13	13	41	33	33
HLA-B*4403	44	30	33	96	126	105	23	18	16	63	47	53
HLA-C*0401	290	265	277	474	541	493	43	32	37	155	152	135
