# Supplementary material for: Hypoxia promotes tumor immune evasion by suppressing MHC-I expression and antigen presentation
Source: EMBO J. 2025 Jan 3;44(3):903–22. doi: 10.1038/s44318-024-00319-7 (PMC11790895; doi:10.1038/s44318-024-00319-7)
Supplement: Supplementary file 8 — Source data Fig. 6 [file 44318_2024_319_MOESM8_ESM.zip › EMBOJ-2024-117498-T-SourceDataForFigure6B-E/Figure 6 E/Numerical data unique peptides .xlsx]

## Sheet: Sheet1
Experiment details	number of unique peptides that have appeared in at least 1 replicate for each condition in comparison with the other conditions exported from the immunopeptidomics experiment performed on HT29 cells treated either in normoxia or hypoxia (< 0.1% O2) in the presence or absence of autophagy inhibitor bafilomycin A1
Conditions	number of unique peptides
HT29 Nx veh	39
HT29 Nx Baf A1	1564
HT29 0% 24h veh	1
HT29 0% 24h Baf A1	46
	number of common peptides
HT29 Nx veh + HT29 Nx Baf A1	764
HT29 Nx veh + HT29 0% 24h Baf A1	716
HT29 0% 24h veh + HT29 0% 24h Baf A1	7
HT29 Nx Baf A1 + HT29 0% 24h Baf A1	292
HT29 Nx Baf A1 + HT29 0% 24h veh	40
all conditions	728
