# Supplementary material for: Hypoxia promotes tumor immune evasion by suppressing MHC-I expression and antigen presentation
Source: EMBO J. 2025 Jan 3;44(3):903–22. doi: 10.1038/s44318-024-00319-7 (PMC11790895; doi:10.1038/s44318-024-00319-7)
Supplement: Supplementary file 9 — Source data Fig. 7 [file 44318_2024_319_MOESM9_ESM.zip]

Archive with 11 entries (5 files):
- EMBOJ-2024-117498-T-SourceDataForFigure7B-G/
- EMBOJ-2024-117498-T-SourceDataForFigure7B-G/Figure 7 B/
- EMBOJ-2024-117498-T-SourceDataForFigure7B-G/Figure 7 B/Numerical data total number of peptides .xlsx
- EMBOJ-2024-117498-T-SourceDataForFigure7B-G/Figure 7 C/
- EMBOJ-2024-117498-T-SourceDataForFigure7B-G/Figure 7 C/Numerical data intensity values total peptides  .xlsx
- EMBOJ-2024-117498-T-SourceDataForFigure7B-G/Figure 7 D/
- EMBOJ-2024-117498-T-SourceDataForFigure7B-G/Figure 7 D/Numerical data MHC I binding alleles distribution .xlsx
- EMBOJ-2024-117498-T-SourceDataForFigure7B-G/Figure 7 F/
- EMBOJ-2024-117498-T-SourceDataForFigure7B-G/Figure 7 F/Numerical data uniques peptides .xlsx
- EMBOJ-2024-117498-T-SourceDataForFigure7B-G/Figure 7 G/
- EMBOJ-2024-117498-T-SourceDataForFigure7B-G/Figure 7 G/Numerical data cell titer blue T cell assay .xlsx
