# Supplementary material for: Hypoxia promotes tumor immune evasion by suppressing MHC-I expression and antigen presentation
Source: EMBO J. 2025 Jan 3;44(3):903–22. doi: 10.1038/s44318-024-00319-7 (PMC11790895; doi:10.1038/s44318-024-00319-7)
Supplement: Supplementary file 9 — Source data Fig. 7 [file 44318_2024_319_MOESM9_ESM.zip › EMBOJ-2024-117498-T-SourceDataForFigure7B-G/Figure 7 C/Numerical data intensity values total peptides .xlsx]

## Sheet: Sheet1
Experiment details	Intensity value of the total number of peptides exported from the immunopeptidomics experiment performed on tumors collected from mice treated with either vehicle or papaverine
Conditions	Control 1	Control 2	Control 3	PPV 1	PPV 2	PPV 3		M=mouse
Intensity values	17980472500	2122253700	17467538700	40194975800	27570133000	66904565000
