# Supplementary material for: Hypoxia promotes tumor immune evasion by suppressing MHC-I expression and antigen presentation
Source: EMBO J. 2025 Jan 3;44(3):903–22. doi: 10.1038/s44318-024-00319-7 (PMC11790895; doi:10.1038/s44318-024-00319-7)
Supplement: Supplementary file 9 — Source data Fig. 7 [file 44318_2024_319_MOESM9_ESM.zip › EMBOJ-2024-117498-T-SourceDataForFigure7B-G/Figure 7 D/Numerical data MHC I binding alleles distribution .xlsx]

## Sheet: Sheet1
Experiment details	the allele binding distribution of MHC I peptides after analysis through NetMHC Pan exported from the immunopeptidomics experiment performed on tumors collected from mice treated with either vehicle or papaverine
Conditions	Control 1	Control 2	Control 3	PPV 1	PPV 2	PPV 3
H-2-Dd	958	677	868	1144	1118	1155
H-2-Kd	899	686	801	1120	1040	1177
H-2-Ld	151	101	151	295	224	283
H-2-Qa1	39	19	19	42	43	31
H-2-Qa2	11	5	13	17	22	14
