# Supplementary material for: Hypoxia promotes tumor immune evasion by suppressing MHC-I expression and antigen presentation
Source: EMBO J. 2025 Jan 3;44(3):903–22. doi: 10.1038/s44318-024-00319-7 (PMC11790895; doi:10.1038/s44318-024-00319-7)
Supplement: Supplementary file 9 — Source data Fig. 7 [file 44318_2024_319_MOESM9_ESM.zip › EMBOJ-2024-117498-T-SourceDataForFigure7B-G/Figure 7 F/Numerical data uniques peptides .xlsx]

## Sheet: Sheet1
Experiment details	combined number of the unique binders peptides that have appeared in one condition compard to the other exported from the immunopeptidomics experiment performed on tumors collected from mice treated with either vehicle or papaverine
Conditions	Control	PPV	common peptides
uniques peptides	130	808	2380
