# Supplementary material for: Hypoxia promotes tumor immune evasion by suppressing MHC-I expression and antigen presentation
Source: EMBO J. 2025 Jan 3;44(3):903–22. doi: 10.1038/s44318-024-00319-7 (PMC11790895; doi:10.1038/s44318-024-00319-7)
Supplement: Supplementary file 9 — Source data Fig. 7 [file 44318_2024_319_MOESM9_ESM.zip › EMBOJ-2024-117498-T-SourceDataForFigure7B-G/Figure 7 G/Numerical data cell titer blue T cell assay .xlsx]

## Sheet: Sheet1
Experiment details: MC38 Ova were treated under hypoxia for 16 hours with Baf A1 or PERK AMG44- after incubation they were co-cultured with OT-1 T cells for 6 hours under hypoxia - cell titer blue assay was performed to determine cell proliferation.
	MC38 Ova Nx	MC38 Ova NX 1:3	MC38 Ova NX 1:3 Baf	MC38 Ova NX 1:3 PERKi	MC38 Ova 0%	MC38 0% 1:3	MC38 0% 1:3 Baf	MC38 0% 1:3 PERKi
Biological repeat n1	100	80.3921	16.0759	69.9925	100	66.0087	42.5132	32.4025
Biological repeat n2	100	67.5935	51.8229	53.7502	100	52.2213	15.3917	38.8549
Biological repeat n3	100	67.5935	51.8229	53.7502	100	54.6604	28.6575	39.681
Biological repeat n4	100	109.308	93.5262	51.8532	100	106.433	31.7976	59.3033
