# Supplementary material for: Hypoxia promotes tumor immune evasion by suppressing MHC-I expression and antigen presentation
Source: EMBO J. 2025 Jan 3;44(3):903–22. doi: 10.1038/s44318-024-00319-7 (PMC11790895; doi:10.1038/s44318-024-00319-7)
Supplement: Supplementary file 10 — Appendix Figure Source Data [file 44318_2024_319_MOESM10_ESM.zip]

Archive with 148 entries (83 files):
- EMBOJ-2024-117498-T_SourceDataForAppendix/
- EMBOJ-2024-117498-T_SourceDataForAppendix/EMBOJ-2024-117498-T_SourceDataForAppendixFig. S1/
- EMBOJ-2024-117498-T_SourceDataForAppendix/EMBOJ-2024-117498-T_SourceDataForAppendixFig. S10/
- EMBOJ-2024-117498-T_SourceDataForAppendix/EMBOJ-2024-117498-T_SourceDataForAppendixFig. S10/Supplementary Figure 10A/
- EMBOJ-2024-117498-T_SourceDataForAppendix/EMBOJ-2024-117498-T_SourceDataForAppendixFig. S10/Supplementary Figure 10A/Numerical data peptides length distribution .xlsx
- EMBOJ-2024-117498-T_SourceDataForAppendix/EMBOJ-2024-117498-T_SourceDataForAppendixFig. S10/Supplementary Figure 10B/
- EMBOJ-2024-117498-T_SourceDataForAppendix/EMBOJ-2024-117498-T_SourceDataForAppendixFig. S10/Supplementary Figure 10B/Numerical data source proteins .xlsx
- EMBOJ-2024-117498-T_SourceDataForAppendix/EMBOJ-2024-117498-T_SourceDataForAppendixFig. S1/Supplementary Figure 1A/
- EMBOJ-2024-117498-T_SourceDataForAppendix/EMBOJ-2024-117498-T_SourceDataForAppendixFig. S1/Supplementary Figure 1A/Core 1.png
- EMBOJ-2024-117498-T_SourceDataForAppendix/EMBOJ-2024-117498-T_SourceDataForAppendixFig. S1/Supplementary Figure 1A/Core 2.png
- EMBOJ-2024-117498-T_SourceDataForAppendix/EMBOJ-2024-117498-T_SourceDataForAppendixFig. S1/Supplementary Figure 1A/Core 3.png
- EMBOJ-2024-117498-T_SourceDataForAppendix/EMBOJ-2024-117498-T_SourceDataForAppendixFig. S1/Supplementary Figure 1A/Core 4.png
- EMBOJ-2024-117498-T_SourceDataForAppendix/EMBOJ-2024-117498-T_SourceDataForAppendixFig. S1/Supplementary Figure 1A/Core 5.png
- EMBOJ-2024-117498-T_SourceDataForAppendix/EMBOJ-2024-117498-T_SourceDataForAppendixFig. S1/Supplementary Figure 1A/Core 6.png
- EMBOJ-2024-117498-T_SourceDataForAppendix/EMBOJ-2024-117498-T_SourceDataForAppendixFig. S1/Supplementary Figure 1B/
- EMBOJ-2024-117498-T_SourceDataForAppendix/EMBOJ-2024-117498-T_SourceDataForAppendixFig. S1/Supplementary Figure 1B/Numerical data .xlsx
- EMBOJ-2024-117498-T_SourceDataForAppendix/EMBOJ-2024-117498-T_SourceDataForAppendixFig. S1/Supplementary Figure 1C/
- EMBOJ-2024-117498-T_SourceDataForAppendix/EMBOJ-2024-117498-T_SourceDataForAppendixFig. S1/Supplementary Figure 1C/Numerical data CD4 proximity analysis.xlsx
- EMBOJ-2024-117498-T_SourceDataForAppendix/EMBOJ-2024-117498-T_SourceDataForAppendixFig. S1/Supplementary Figure 1D/
- EMBOJ-2024-117498-T_SourceDataForAppendix/EMBOJ-2024-117498-T_SourceDataForAppendixFig. S1/Supplementary Figure 1D/Numerical data macrophages proximity analysis .xlsx
- EMBOJ-2024-117498-T_SourceDataForAppendix/EMBOJ-2024-117498-T_SourceDataForAppendixFig. S1/Supplementary Figure 1E/
- EMBOJ-2024-117498-T_SourceDataForAppendix/EMBOJ-2024-117498-T_SourceDataForAppendixFig. S1/Supplementary Figure 1E/Numerical data % of positive CD4 +T cells and macrophages .xlsx
- EMBOJ-2024-117498-T_SourceDataForAppendix/EMBOJ-2024-117498-T_SourceDataForAppendixFig. S2/
- EMBOJ-2024-117498-T_SourceDataForAppendix/EMBOJ-2024-117498-T_SourceDataForAppendixFig. S2/Supplementary Figure 2A/
- EMBOJ-2024-117498-T_SourceDataForAppendix/EMBOJ-2024-117498-T_SourceDataForAppendixFig. S2/Supplementary Figure 2A/Numerical data MHC I expression.xlsx
- EMBOJ-2024-117498-T_SourceDataForAppendix/EMBOJ-2024-117498-T_SourceDataForAppendixFig. S2/Supplementary Figure 2B/
- EMBOJ-2024-117498-T_SourceDataForAppendix/EMBOJ-2024-117498-T_SourceDataForAppendixFig. S2/Supplementary Figure 2B/Numerical data MHC I expression.xlsx
- EMBOJ-2024-117498-T_SourceDataForAppendix/EMBOJ-2024-117498-T_SourceDataForAppendixFig. S2/Supplementary Figure 2C/
- EMBOJ-2024-117498-T_SourceDataForAppendix/EMBOJ-2024-117498-T_SourceDataForAppendixFig. S2/Supplementary Figure 2C/README/
- EMBOJ-2024-117498-T_SourceDataForAppendix/EMBOJ-2024-117498-T_SourceDataForAppendixFig. S2/Supplementary Figure 2C/README/HCT116_all biological replicates_western.pdf
- EMBOJ-2024-117498-T_SourceDataForAppendix/EMBOJ-2024-117498-T_SourceDataForAppendixFig. S2/Supplementary Figure 2C/README/HCT116_all biological replicates_western.pptx
- EMBOJ-2024-117498-T_SourceDataForAppendix/EMBOJ-2024-117498-T_SourceDataForAppendixFig. S2/Supplementary Figure 2D/
- EMBOJ-2024-117498-T_SourceDataForAppendix/EMBOJ-2024-117498-T_SourceDataForAppendixFig. S2/Supplementary Figure 2D/HT29_MHC I Dapi IF staining_ hypoxia 16h time point  .tif
- EMBOJ-2024-117498-T_SourceDataForAppendix/EMBOJ-2024-117498-T_SourceDataForAppendixFig. S2/Supplementary Figure 2D/HT29_MHC I Dapi IF staining_ hypoxia 24h time point  .tif
- EMBOJ-2024-117498-T_SourceDataForAppendix/EMBOJ-2024-117498-T_SourceDataForAppendixFig. S2/Supplementary Figure 2D/HT29_MHC I Dapi IF staining_Normoxia .tif
- EMBOJ-2024-117498-T_SourceDataForAppendix/EMBOJ-2024-117498-T_SourceDataForAppendixFig. S2/Supplementary Figure 2E/
- EMBOJ-2024-117498-T_SourceDataForAppendix/EMBOJ-2024-117498-T_SourceDataForAppendixFig. S2/Supplementary Figure 2E/Numerical data MHC I expression IF quantification .xlsx
- EMBOJ-2024-117498-T_SourceDataForAppendix/EMBOJ-2024-117498-T_SourceDataForAppendixFig. S2/Supplementary Figure 2F/
- EMBOJ-2024-117498-T_SourceDataForAppendix/EMBOJ-2024-117498-T_SourceDataForAppendixFig. S2/Supplementary Figure 2F/Numerical data HCT116 MHC I subtypes qPCR .xlsx
- EMBOJ-2024-117498-T_SourceDataForAppendix/EMBOJ-2024-117498-T_SourceDataForAppendixFig. S2/Supplementary Figure 2G/
- EMBOJ-2024-117498-T_SourceDataForAppendix/EMBOJ-2024-117498-T_SourceDataForAppendixFig. S2/Supplementary Figure 2G/Numerical data MHC I expression RKO WT and HIF KO FACS experiment .xlsx
- EMBOJ-2024-117498-T_SourceDataForAppendix/EMBOJ-2024-117498-T_SourceDataForAppendixFig. S2/Supplementary Figure 2H/
- EMBOJ-2024-117498-T_SourceDataForAppendix/EMBOJ-2024-117498-T_SourceDataForAppendixFig. S2/Supplementary Figure 2H/README/
- EMBOJ-2024-117498-T_SourceDataForAppendix/EMBOJ-2024-117498-T_SourceDataForAppendixFig. S2/Supplementary Figure 2H/README/RKO WT and HIF KO_all biological replicates_western.pdf
- EMBOJ-2024-117498-T_SourceDataForAppendix/EMBOJ-2024-117498-T_SourceDataForAppendixFig. S2/Supplementary Figure 2H/README/RKO WT and HIF KO_all biological replicates_western.pptx
- EMBOJ-2024-117498-T_SourceDataForAppendix/EMBOJ-2024-117498-T_SourceDataForAppendixFig. S2/Supplementary Figure 2I/
- EMBOJ-2024-117498-T_SourceDataForAppendix/EMBOJ-2024-117498-T_SourceDataForAppendixFig. S2/Supplementary Figure 2I/Numerical data MHC I expression HT29 siARNt experiment .xlsx
- EMBOJ-2024-117498-T_SourceDataForAppendix/EMBOJ-2024-117498-T_SourceDataForAppendixFig. S3/
- EMBOJ-2024-117498-T_SourceDataForAppendix/EMBOJ-2024-117498-T_SourceDataForAppendixFig. S3/Supplementary Figure 3A/
- EMBOJ-2024-117498-T_SourceDataForAppendix/EMBOJ-2024-117498-T_SourceDataForAppendixFig. S3/Supplementary Figure 3A/README/
- EMBOJ-2024-117498-T_SourceDataForAppendix/EMBOJ-2024-117498-T_SourceDataForAppendixFig. S3/Supplementary Figure 3A/README/HCT116_all biological replicates_Western.pdf
- EMBOJ-2024-117498-T_SourceDataForAppendix/EMBOJ-2024-117498-T_SourceDataForAppendixFig. S3/Supplementary Figure 3A/README/HCT116_all biological replicates_Western.pptx
- EMBOJ-2024-117498-T_SourceDataForAppendix/EMBOJ-2024-117498-T_SourceDataForAppendixFig. S3/Supplementary Figure 3B/
- EMBOJ-2024-117498-T_SourceDataForAppendix/EMBOJ-2024-117498-T_SourceDataForAppendixFig. S3/Supplementary Figure 3B/Numerical data HCT116 MHC I expression FACS experiment hypoxia PERKi.xlsx
- EMBOJ-2024-117498-T_SourceDataForAppendix/EMBOJ-2024-117498-T_SourceDataForAppendixFig. S3/Supplementary Figure 3C/
- EMBOJ-2024-117498-T_SourceDataForAppendix/EMBOJ-2024-117498-T_SourceDataForAppendixFig. S3/Supplementary Figure 3C/Numercial data MHC I expression HT29 UPRi FACS experiment.xlsx
- EMBOJ-2024-117498-T_SourceDataForAppendix/EMBOJ-2024-117498-T_SourceDataForAppendixFig. S3/Supplementary Figure 3D/
- EMBOJ-2024-117498-T_SourceDataForAppendix/EMBOJ-2024-117498-T_SourceDataForAppendixFig. S3/Supplementary Figure 3D/HCT116 Nx Thaps.fcs
- EMBOJ-2024-117498-T_SourceDataForAppendix/EMBOJ-2024-117498-T_SourceDataForAppendixFig. S3/Supplementary Figure 3D/HCT116 Nx Tuni.fcs
- EMBOJ-2024-117498-T_SourceDataForAppendix/EMBOJ-2024-117498-T_SourceDataForAppendixFig. S3/Supplementary Figure 3D/HCT116 Nx.fcs
- EMBOJ-2024-117498-T_SourceDataForAppendix/EMBOJ-2024-117498-T_SourceDataForAppendixFig. S3/Supplementary Figure 3E/
- EMBOJ-2024-117498-T_SourceDataForAppendix/EMBOJ-2024-117498-T_SourceDataForAppendixFig. S3/Supplementary Figure 3E/Numerical data HCT116 MHC I expression Thaps Tuni treatment .xlsx
- EMBOJ-2024-117498-T_SourceDataForAppendix/EMBOJ-2024-117498-T_SourceDataForAppendixFig. S3/Supplementary Figure 3F/
- EMBOJ-2024-117498-T_SourceDataForAppendix/EMBOJ-2024-117498-T_SourceDataForAppendixFig. S3/Supplementary Figure 3F/Numerical data MHC I mRNA expression HT29 Thaps experiment .xlsx
- EMBOJ-2024-117498-T_SourceDataForAppendix/EMBOJ-2024-117498-T_SourceDataForAppendixFig. S3/Supplementary Figure 3G/
- EMBOJ-2024-117498-T_SourceDataForAppendix/EMBOJ-2024-117498-T_SourceDataForAppendixFig. S3/Supplementary Figure 3G/Numerical data MHC I subtypes mRNA expression HT29 Tuni experiment .xlsx
- EMBOJ-2024-117498-T_SourceDataForAppendix/EMBOJ-2024-117498-T_SourceDataForAppendixFig. S4/
- EMBOJ-2024-117498-T_SourceDataForAppendix/EMBOJ-2024-117498-T_SourceDataForAppendixFig. S4/Supplementary Figure 4A/
- EMBOJ-2024-117498-T_SourceDataForAppendix/EMBOJ-2024-117498-T_SourceDataForAppendixFig. S4/Supplementary Figure 4A/Numerical data SUSD6 mRNA expression qPCR data  .xlsx
- EMBOJ-2024-117498-T_SourceDataForAppendix/EMBOJ-2024-117498-T_SourceDataForAppendixFig. S4/Supplementary Figure 4B/
- EMBOJ-2024-117498-T_SourceDataForAppendix/EMBOJ-2024-117498-T_SourceDataForAppendixFig. S4/Supplementary Figure 4B/Numerical data TMEM127 mRNA expression qPCR data .xlsx
- EMBOJ-2024-117498-T_SourceDataForAppendix/EMBOJ-2024-117498-T_SourceDataForAppendixFig. S4/Supplementary Figure 4C/
- EMBOJ-2024-117498-T_SourceDataForAppendix/EMBOJ-2024-117498-T_SourceDataForAppendixFig. S4/Supplementary Figure 4C/README/
- EMBOJ-2024-117498-T_SourceDataForAppendix/EMBOJ-2024-117498-T_SourceDataForAppendixFig. S4/Supplementary Figure 4C/README/HT29_all biological replicates_Western.pdf
- EMBOJ-2024-117498-T_SourceDataForAppendix/EMBOJ-2024-117498-T_SourceDataForAppendixFig. S4/Supplementary Figure 4C/README/HT29_all biological replicates_Western.pptx
- EMBOJ-2024-117498-T_SourceDataForAppendix/EMBOJ-2024-117498-T_SourceDataForAppendixFig. S4/Supplementary Figure 4D/
- EMBOJ-2024-117498-T_SourceDataForAppendix/EMBOJ-2024-117498-T_SourceDataForAppendixFig. S4/Supplementary Figure 4D/Numerical data SUSD6 mRNA expression qPCR data.xlsx
- EMBOJ-2024-117498-T_SourceDataForAppendix/EMBOJ-2024-117498-T_SourceDataForAppendixFig. S4/Supplementary Figure 4E/
- EMBOJ-2024-117498-T_SourceDataForAppendix/EMBOJ-2024-117498-T_SourceDataForAppendixFig. S4/Supplementary Figure 4E/HT29_all biological replicates_western.pdf
- EMBOJ-2024-117498-T_SourceDataForAppendix/EMBOJ-2024-117498-T_SourceDataForAppendixFig. S4/Supplementary Figure 4E/HT29_all biological replicates_western.pptx
- EMBOJ-2024-117498-T_SourceDataForAppendix/EMBOJ-2024-117498-T_SourceDataForAppendixFig. S4/Supplementary Figure 4G/
- EMBOJ-2024-117498-T_SourceDataForAppendix/EMBOJ-2024-117498-T_SourceDataForAppendixFig. S4/Supplementary Figure 4G/Numerical data SUSD6 mRNA expression qPCR data .xlsx
- EMBOJ-2024-117498-T_SourceDataForAppendix/EMBOJ-2024-117498-T_SourceDataForAppendixFig. S4/Supplementary Figure 4H/
- EMBOJ-2024-117498-T_SourceDataForAppendix/EMBOJ-2024-117498-T_SourceDataForAppendixFig. S4/Supplementary Figure 4H/README/
- EMBOJ-2024-117498-T_SourceDataForAppendix/EMBOJ-2024-117498-T_SourceDataForAppendixFig. S4/Supplementary Figure 4H/README/HT29_all biological replicates_western.pdf
- EMBOJ-2024-117498-T_SourceDataForAppendix/EMBOJ-2024-117498-T_SourceDataForAppendixFig. S4/Supplementary Figure 4H/README/HT29_all biological replicates_western.pptx
- EMBOJ-2024-117498-T_SourceDataForAppendix/EMBOJ-2024-117498-T_SourceDataForAppendixFig. S4/Supplementary Figure 4I/
- EMBOJ-2024-117498-T_SourceDataForAppendix/EMBOJ-2024-117498-T_SourceDataForAppendixFig. S4/Supplementary Figure 4I/Numerical data MHC I expression HT29 hypoxia siTMEM127 FACS data .xlsx
- EMBOJ-2024-117498-T_SourceDataForAppendix/EMBOJ-2024-117498-T_SourceDataForAppendixFig. S4/Supplementary Figure 4J/
- EMBOJ-2024-117498-T_SourceDataForAppendix/EMBOJ-2024-117498-T_SourceDataForAppendixFig. S4/Supplementary Figure 4J/Numerical data hypoxia score TCGA datasets STUB1 WWP2.xlsx
- EMBOJ-2024-117498-T_SourceDataForAppendix/EMBOJ-2024-117498-T_SourceDataForAppendixFig. S4/Supplementary Figure 4K/
- EMBOJ-2024-117498-T_SourceDataForAppendix/EMBOJ-2024-117498-T_SourceDataForAppendixFig. S4/Supplementary Figure 4K/Numerical data MHC I expression HT29 siTUB1 FACS experiment.xlsx
- EMBOJ-2024-117498-T_SourceDataForAppendix/EMBOJ-2024-117498-T_SourceDataForAppendixFig. S5/
- EMBOJ-2024-117498-T_SourceDataForAppendix/EMBOJ-2024-117498-T_SourceDataForAppendixFig. S5/Supplementary Figure 5A/
- EMBOJ-2024-117498-T_SourceDataForAppendix/EMBOJ-2024-117498-T_SourceDataForAppendixFig. S5/Supplementary Figure 5A/HCT116_biological replicate_n1/
- EMBOJ-2024-117498-T_SourceDataForAppendix/EMBOJ-2024-117498-T_SourceDataForAppendixFig. S5/Supplementary Figure 5A/HCT116_biological replicate_n1/Anti-actinHCT116 hypoxia-baf samples 12.04.2023 good exp.png
- EMBOJ-2024-117498-T_SourceDataForAppendix/EMBOJ-2024-117498-T_SourceDataForAppendixFig. S5/Supplementary Figure 5A/HCT116_biological replicate_n1/Anti-LC3 HCT116 hypoxia-baf samples 12.04.2023 good exp.png
- EMBOJ-2024-117498-T_SourceDataForAppendix/EMBOJ-2024-117498-T_SourceDataForAppendixFig. S5/Supplementary Figure 5A/HCT116_biological replicate_n1/Anti-p625 HCT116 hypoxia-baf samples 12.04.2023 good exp.png
- EMBOJ-2024-117498-T_SourceDataForAppendix/EMBOJ-2024-117498-T_SourceDataForAppendixFig. S5/Supplementary Figure 5A/README/
- EMBOJ-2024-117498-T_SourceDataForAppendix/EMBOJ-2024-117498-T_SourceDataForAppendixFig. S5/Supplementary Figure 5A/README/HCT116_all biological replicates_western.pdf
- EMBOJ-2024-117498-T_SourceDataForAppendix/EMBOJ-2024-117498-T_SourceDataForAppendixFig. S5/Supplementary Figure 5A/README/HCT116_all biological replicates_western.pptx
- EMBOJ-2024-117498-T_SourceDataForAppendix/EMBOJ-2024-117498-T_SourceDataForAppendixFig. S5/Supplementary Figure 5B/
- EMBOJ-2024-117498-T_SourceDataForAppendix/EMBOJ-2024-117498-T_SourceDataForAppendixFig. S5/Supplementary Figure 5B/Numerical data HCT116 MHC I expression hypoxia and Bafilomycin A1 conditions  .xlsx
- EMBOJ-2024-117498-T_SourceDataForAppendix/EMBOJ-2024-117498-T_SourceDataForAppendixFig. S5/Supplementary Figure 5C/
- EMBOJ-2024-117498-T_SourceDataForAppendix/EMBOJ-2024-117498-T_SourceDataForAppendixFig. S5/Supplementary Figure 5C/HCT116_MHC I LAMP1 DAPI IF staining_hypoxia 16h time point .tif
- EMBOJ-2024-117498-T_SourceDataForAppendix/EMBOJ-2024-117498-T_SourceDataForAppendixFig. S5/Supplementary Figure 5C/HCT116_MHC I LAMP1 DAPI IF staining_hypoxia 16h time point BafA1 .tif
- EMBOJ-2024-117498-T_SourceDataForAppendix/EMBOJ-2024-117498-T_SourceDataForAppendixFig. S5/Supplementary Figure 5C/HCT116_MHC I LAMP1 DAPI IF staining_hypoxia 24h time point .tif
- EMBOJ-2024-117498-T_SourceDataForAppendix/EMBOJ-2024-117498-T_SourceDataForAppendixFig. S5/Supplementary Figure 5C/HCT116_MHC I LAMP1 DAPI IF staining_hypoxia 24h time point BafA1 .tif
- EMBOJ-2024-117498-T_SourceDataForAppendix/EMBOJ-2024-117498-T_SourceDataForAppendixFig. S5/Supplementary Figure 5C/HCT116_MHC I LAMP1 DAPI IF staining_normoxia BafA1.tif
- EMBOJ-2024-117498-T_SourceDataForAppendix/EMBOJ-2024-117498-T_SourceDataForAppendixFig. S5/Supplementary Figure 5C/HCT116_MHC I LAMP1 DAPI IF staining_normoxia veh .tif
- EMBOJ-2024-117498-T_SourceDataForAppendix/EMBOJ-2024-117498-T_SourceDataForAppendixFig. S5/Supplementary Figure 5D/
- EMBOJ-2024-117498-T_SourceDataForAppendix/EMBOJ-2024-117498-T_SourceDataForAppendixFig. S5/Supplementary Figure 5D/Numerical data MHC I expression HT29 hypoxia chloroquine FACS experiment.xlsx
- EMBOJ-2024-117498-T_SourceDataForAppendix/EMBOJ-2024-117498-T_SourceDataForAppendixFig. S5/Supplementary Figure 5E/
- EMBOJ-2024-117498-T_SourceDataForAppendix/EMBOJ-2024-117498-T_SourceDataForAppendixFig. S5/Supplementary Figure 5E/README/
- EMBOJ-2024-117498-T_SourceDataForAppendix/EMBOJ-2024-117498-T_SourceDataForAppendixFig. S5/Supplementary Figure 5E/README/HT29_all biological replicates_western.pdf
- EMBOJ-2024-117498-T_SourceDataForAppendix/EMBOJ-2024-117498-T_SourceDataForAppendixFig. S5/Supplementary Figure 5E/README/HT29_all biological replicates_western.pptx
- EMBOJ-2024-117498-T_SourceDataForAppendix/EMBOJ-2024-117498-T_SourceDataForAppendixFig. S5/Supplementary Figure 5F/
- EMBOJ-2024-117498-T_SourceDataForAppendix/EMBOJ-2024-117498-T_SourceDataForAppendixFig. S5/Supplementary Figure 5F/README/
- EMBOJ-2024-117498-T_SourceDataForAppendix/EMBOJ-2024-117498-T_SourceDataForAppendixFig. S5/Supplementary Figure 5F/README/HT29_all biological replicates_western.pdf
- EMBOJ-2024-117498-T_SourceDataForAppendix/EMBOJ-2024-117498-T_SourceDataForAppendixFig. S5/Supplementary Figure 5F/README/HT29_all biological replicates_western.pptx
- EMBOJ-2024-117498-T_SourceDataForAppendix/EMBOJ-2024-117498-T_SourceDataForAppendixFig. S5/Supplementary Figure 5G/
- EMBOJ-2024-117498-T_SourceDataForAppendix/EMBOJ-2024-117498-T_SourceDataForAppendixFig. S5/Supplementary Figure 5G/Numerical data MHC I expression HT29 siATG5 siATG12 FACS experiment .xlsx
- EMBOJ-2024-117498-T_SourceDataForAppendix/EMBOJ-2024-117498-T_SourceDataForAppendixFig. S5/Supplementary Figure 5H/
- EMBOJ-2024-117498-T_SourceDataForAppendix/EMBOJ-2024-117498-T_SourceDataForAppendixFig. S5/Supplementary Figure 5H/Numerical data MHC I expression HT29 siNBR1 FACS data .xlsx
- EMBOJ-2024-117498-T_SourceDataForAppendix/EMBOJ-2024-117498-T_SourceDataForAppendixFig. S6/
- EMBOJ-2024-117498-T_SourceDataForAppendix/EMBOJ-2024-117498-T_SourceDataForAppendixFig. S6/Supplementary Figure 6B/
- EMBOJ-2024-117498-T_SourceDataForAppendix/EMBOJ-2024-117498-T_SourceDataForAppendixFig. S6/Supplementary Figure 6B/seqlogo HCT116 MHC I subtypes .pdf
- EMBOJ-2024-117498-T_SourceDataForAppendix/EMBOJ-2024-117498-T_SourceDataForAppendixFig. S6/Supplementary Figure 6C/
- EMBOJ-2024-117498-T_SourceDataForAppendix/EMBOJ-2024-117498-T_SourceDataForAppendixFig. S6/Supplementary Figure 6C/README/
- EMBOJ-2024-117498-T_SourceDataForAppendix/EMBOJ-2024-117498-T_SourceDataForAppendixFig. S6/Supplementary Figure 6C/README/Calu6_all biological repeats_western.pdf
- EMBOJ-2024-117498-T_SourceDataForAppendix/EMBOJ-2024-117498-T_SourceDataForAppendixFig. S6/Supplementary Figure 6C/README/Calu6_all biological repeats_western.pptx
- EMBOJ-2024-117498-T_SourceDataForAppendix/EMBOJ-2024-117498-T_SourceDataForAppendixFig. S6/Supplementary Figure 6C/README/DLD1_all biological repeats_western.pdf
- EMBOJ-2024-117498-T_SourceDataForAppendix/EMBOJ-2024-117498-T_SourceDataForAppendixFig. S6/Supplementary Figure 6C/README/DLD1_all biological repeats_western.pptx
- EMBOJ-2024-117498-T_SourceDataForAppendix/EMBOJ-2024-117498-T_SourceDataForAppendixFig. S7/
- EMBOJ-2024-117498-T_SourceDataForAppendix/EMBOJ-2024-117498-T_SourceDataForAppendixFig. S7/seqlogo.png
- EMBOJ-2024-117498-T_SourceDataForAppendix/EMBOJ-2024-117498-T_SourceDataForAppendixFig. S8/
- EMBOJ-2024-117498-T_SourceDataForAppendix/EMBOJ-2024-117498-T_SourceDataForAppendixFig. S8/Supplementary Figure 8B/
- EMBOJ-2024-117498-T_SourceDataForAppendix/EMBOJ-2024-117498-T_SourceDataForAppendixFig. S8/Supplementary Figure 8B/Hypo_BAF_vs_Hypo_volcano.png
- EMBOJ-2024-117498-T_SourceDataForAppendix/EMBOJ-2024-117498-T_SourceDataForAppendixFig. S8/Supplementary Figure 8B/Hypo_BAF_vs_Norm_BAF_volcano.png
- EMBOJ-2024-117498-T_SourceDataForAppendix/EMBOJ-2024-117498-T_SourceDataForAppendixFig. S8/Supplementary Figure 8B/Hypo_BAF_vs_Norm_volcano.png
- EMBOJ-2024-117498-T_SourceDataForAppendix/EMBOJ-2024-117498-T_SourceDataForAppendixFig. S8/Supplementary Figure 8B/Hypo_vs_Norm_volcano.png
- EMBOJ-2024-117498-T_SourceDataForAppendix/EMBOJ-2024-117498-T_SourceDataForAppendixFig. S8/Supplementary Figure 8B/Norm_BAF_vs_Hypo_volcano.png
- EMBOJ-2024-117498-T_SourceDataForAppendix/EMBOJ-2024-117498-T_SourceDataForAppendixFig. S8/Supplementary Figure 8B/Norm_BAF_vs_Norm_volcano.png
- EMBOJ-2024-117498-T_SourceDataForAppendix/EMBOJ-2024-117498-T_SourceDataForAppendixFig. S9/
- EMBOJ-2024-117498-T_SourceDataForAppendix/EMBOJ-2024-117498-T_SourceDataForAppendixFig. S9/correlationplot_hypobaf_v_norm.png
- EMBOJ-2024-117498-T_SourceDataForAppendix/EMBOJ-2024-117498-T_SourceDataForAppendixFig. S9/correlationplot_hypobaf_v_normbaf.png
- EMBOJ-2024-117498-T_SourceDataForAppendix/EMBOJ-2024-117498-T_SourceDataForAppendixFig. S9/correlationplot_normbaf_v_hypo.png
- EMBOJ-2024-117498-T_SourceDataForAppendix/EMBOJ-2024-117498-T_SourceDataForAppendixFig. S9/correlationplot_normbaf_v_norm.png
