# Supplementary material for: Hypoxia promotes tumor immune evasion by suppressing MHC-I expression and antigen presentation
Source: EMBO J. 2025 Jan 3;44(3):903–22. doi: 10.1038/s44318-024-00319-7 (PMC11790895; doi:10.1038/s44318-024-00319-7)
Supplement: Supplementary file 10 — Appendix Figure Source Data [file 44318_2024_319_MOESM10_ESM.zip › EMBOJ-2024-117498-T_SourceDataForAppendix/EMBOJ-2024-117498-T_SourceDataForAppendixFig. S10/Supplementary Figure 10A/Numerical data peptides length distribution .xlsx]

## Sheet: Sheet1
Experiment details : length distribution of peptides exported from the immunopeptidomics experiment performed on tumors collected from mice treated with either vehicle or papaverine
Conditions	Control 1	Control 2	Control 3	PPV 1	PPV 2	PPV 3
8	181	130	158	237	224	237
9	1631	1201	1466	2044	1887	2057
10	171	115	163	228	227	236
11	50	29	44	76	70	83
12	19	8	16	21	25	30
13	5	4	5	11	11	13
