# Supplementary material for: Hypoxia promotes tumor immune evasion by suppressing MHC-I expression and antigen presentation
Source: EMBO J. 2025 Jan 3;44(3):903–22. doi: 10.1038/s44318-024-00319-7 (PMC11790895; doi:10.1038/s44318-024-00319-7)
Supplement: Supplementary file 10 — Appendix Figure Source Data [file 44318_2024_319_MOESM10_ESM.zip › EMBOJ-2024-117498-T_SourceDataForAppendix/EMBOJ-2024-117498-T_SourceDataForAppendixFig. S10/Supplementary Figure 10B/Numerical data source proteins .xlsx]

## Sheet: Sheet1
Experiment details: Source proteins for the peptides detected in both conditions control and papaverine from the immunopeptidomics experiment are identified
Conditions	Control	Papaverine	shared between control and Papaverine
	45	429	1719
