# Supplementary material for: Hypoxia promotes tumor immune evasion by suppressing MHC-I expression and antigen presentation
Source: EMBO J. 2025 Jan 3;44(3):903–22. doi: 10.1038/s44318-024-00319-7 (PMC11790895; doi:10.1038/s44318-024-00319-7)
Supplement: Supplementary file 10 — Appendix Figure Source Data [file 44318_2024_319_MOESM10_ESM.zip › EMBOJ-2024-117498-T_SourceDataForAppendix/EMBOJ-2024-117498-T_SourceDataForAppendixFig. S1/Supplementary Figure 1B/Numerical data .xlsx]

## Sheet: Sheet1
Human colorectal cancer tissue were stained for CAIX ( hypoxia marker) and CD8. Data was analysed using Halo software, the data presented here is the percentage of dapi positive CAIX cells and CD8 in hypoxic areas
Conditions	% CAIX positive cells	% CD8 positive cells
Core 1	69.1429	5.14286
Core 2	85.7143	0
Core 3	82.6087	0
Core 4	80.7626	1.21317
Core 5	75	0.431034
Core 6	77.6709	1.17521
Core 7	95.8333	0
Core 8	77.1962	0.601685
Core 9	80.7018	0.350877
Core 10	84.1155	1.17328
