# Supplementary material for: Hypoxia promotes tumor immune evasion by suppressing MHC-I expression and antigen presentation
Source: EMBO J. 2025 Jan 3;44(3):903–22. doi: 10.1038/s44318-024-00319-7 (PMC11790895; doi:10.1038/s44318-024-00319-7)
Supplement: Supplementary file 10 — Appendix Figure Source Data [file 44318_2024_319_MOESM10_ESM.zip › EMBOJ-2024-117498-T_SourceDataForAppendix/EMBOJ-2024-117498-T_SourceDataForAppendixFig. S1/Supplementary Figure 1C/Numerical data CD4 proximity analysis.xlsx]

## Sheet: Sheet1
Experiment details: Data was exported from Halo software, analysis was performed on the same cores presented in Figure 1 A. the number of CD4+T cells was calculated within 50 μm of CAIX positive cells the number presnted in the heatmap are the sum of the number of CD4 + T cells within 0-10 μm , 10-20 μm, 20-30 μm, 30-40 μm,40-50 μm.
Core 1			Core 2			Core 3			Core 4			Core 5			Core 6
Name	Value		Name	Value		Name	Value		Name	Value		Name	Value		Name	Value
([CD4 T helper] = 1) Count	2734		([CD4 T helper] = 1) Count	472		([CD4 T helper] = 1) Count	6745		([CD4 T helper] = 1) Count	127		([CD4 T helper] = 1) Count	166		([CD4 T helper] = 1) Count	2920
Ca9 positive cells Count	4933		Ca9 positive cells Count	255		Ca9 positive cells Count	6447		Ca9 positive cells Count	990		Ca9 positive cells Count	3308		Ca9 positive cells Count	3107
([CD4 T helper] = 1) within 50μm of Ca9 positive cells	2728		([CD4 T helper] = 1) within 50μm of Ca9 positive cells	250		([CD4 T helper] = 1) within 50μm of Ca9 positive cells	6737		([CD4 T helper] = 1) within 50μm of Ca9 positive cells	105		([CD4 T helper] = 1) within 50μm of Ca9 positive cells	166		([CD4 T helper] = 1) within 50μm of Ca9 positive cells	2818
% ([CD4 T helper] = 1) within 50μm of Ca9 positive cells	99.78		% ([CD4 T helper] = 1) within 50μm of Ca9 positive cells	52.97		% ([CD4 T helper] = 1) within 50μm of Ca9 positive cells	99.88		% ([CD4 T helper] = 1) within 50μm of Ca9 positive cells	82.68		% ([CD4 T helper] = 1) within 50μm of Ca9 positive cells	100		% ([CD4 T helper] = 1) within 50μm of Ca9 positive cells	96.51
Average Distance (μm) to Ca9 positive cells	12.21		Average Distance (μm) to Ca9 positive cells	54.24		Average Distance (μm) to Ca9 positive cells	11.42		Average Distance (μm) to Ca9 positive cells	26.5		Average Distance (μm) to Ca9 positive cells	11		Average Distance (μm) to Ca9 positive cells	17.87
Number of Unique Ca9 positive cells	1819		Number of Unique Ca9 positive cells	168		Number of Unique Ca9 positive cells	3785		Number of Unique Ca9 positive cells	44		Number of Unique Ca9 positive cells	152		Number of Unique Ca9 positive cells	1474
Average number of ([CD4 T helper] = 1) within 50μm of Ca9 positive cells	1.49973		Average number of ([CD4 T helper] = 1) within 50μm of Ca9 positive cells	1.4881		Average number of ([CD4 T helper] = 1) within 50μm of Ca9 positive cells	1.77992		Average number of ([CD4 T helper] = 1) within 50μm of Ca9 positive cells	2.38636		Average number of ([CD4 T helper] = 1) within 50μm of Ca9 positive cells	1.09211		Average number of ([CD4 T helper] = 1) within 50μm of Ca9 positive cells	1.9118
([CD4 T helper] = 1) within 0-2.5μm of Ca9 positive cells	0		([CD4 T helper] = 1) within 0-2.5μm of Ca9 positive cells	0		([CD4 T helper] = 1) within 0-2.5μm of Ca9 positive cells	2		([CD4 T helper] = 1) within 0-2.5μm of Ca9 positive cells	0		([CD4 T helper] = 1) within 0-2.5μm of Ca9 positive cells	2		([CD4 T helper] = 1) within 0-2.5μm of Ca9 positive cells	0
([CD4 T helper] = 1) within 2.5-5μm of Ca9 positive cells	85		([CD4 T helper] = 1) within 2.5-5μm of Ca9 positive cells	10		([CD4 T helper] = 1) within 2.5-5μm of Ca9 positive cells	221		([CD4 T helper] = 1) within 2.5-5μm of Ca9 positive cells	1		([CD4 T helper] = 1) within 2.5-5μm of Ca9 positive cells	9		([CD4 T helper] = 1) within 2.5-5μm of Ca9 positive cells	41
([CD4 T helper] = 1) within 5-7.5μm of Ca9 positive cells	512		([CD4 T helper] = 1) within 5-7.5μm of Ca9 positive cells	23		([CD4 T helper] = 1) within 5-7.5μm of Ca9 positive cells	1325		([CD4 T helper] = 1) within 5-7.5μm of Ca9 positive cells	13		([CD4 T helper] = 1) within 5-7.5μm of Ca9 positive cells	30		([CD4 T helper] = 1) within 5-7.5μm of Ca9 positive cells	374
([CD4 T helper] = 1) within 7.5-10μm of Ca9 positive cells	762		([CD4 T helper] = 1) within 7.5-10μm of Ca9 positive cells	31		([CD4 T helper] = 1) within 7.5-10μm of Ca9 positive cells	2182		([CD4 T helper] = 1) within 7.5-10μm of Ca9 positive cells	21		([CD4 T helper] = 1) within 7.5-10μm of Ca9 positive cells	42		([CD4 T helper] = 1) within 7.5-10μm of Ca9 positive cells	535
([CD4 T helper] = 1) within 10-12.5μm of Ca9 positive cells	535		([CD4 T helper] = 1) within 10-12.5μm of Ca9 positive cells	24		([CD4 T helper] = 1) within 10-12.5μm of Ca9 positive cells	1322		([CD4 T helper] = 1) within 10-12.5μm of Ca9 positive cells	11		([CD4 T helper] = 1) within 10-12.5μm of Ca9 positive cells	32		([CD4 T helper] = 1) within 10-12.5μm of Ca9 positive cells	430
([CD4 T helper] = 1) within 12.5-15μm of Ca9 positive cells	269		([CD4 T helper] = 1) within 12.5-15μm of Ca9 positive cells	20		([CD4 T helper] = 1) within 12.5-15μm of Ca9 positive cells	528		([CD4 T helper] = 1) within 12.5-15μm of Ca9 positive cells	6		([CD4 T helper] = 1) within 12.5-15μm of Ca9 positive cells	22		([CD4 T helper] = 1) within 12.5-15μm of Ca9 positive cells	254
([CD4 T helper] = 1) within 15-17.5μm of Ca9 positive cells	170		([CD4 T helper] = 1) within 15-17.5μm of Ca9 positive cells	12		([CD4 T helper] = 1) within 15-17.5μm of Ca9 positive cells	333		([CD4 T helper] = 1) within 15-17.5μm of Ca9 positive cells	9		([CD4 T helper] = 1) within 15-17.5μm of Ca9 positive cells	12		([CD4 T helper] = 1) within 15-17.5μm of Ca9 positive cells	213
([CD4 T helper] = 1) within 17.5-20μm of Ca9 positive cells	99		([CD4 T helper] = 1) within 17.5-20μm of Ca9 positive cells	7		([CD4 T helper] = 1) within 17.5-20μm of Ca9 positive cells	231		([CD4 T helper] = 1) within 17.5-20μm of Ca9 positive cells	11		([CD4 T helper] = 1) within 17.5-20μm of Ca9 positive cells	6		([CD4 T helper] = 1) within 17.5-20μm of Ca9 positive cells	169
([CD4 T helper] = 1) within 20-22.5μm of Ca9 positive cells	64		([CD4 T helper] = 1) within 20-22.5μm of Ca9 positive cells	10		([CD4 T helper] = 1) within 20-22.5μm of Ca9 positive cells	144		([CD4 T helper] = 1) within 20-22.5μm of Ca9 positive cells	6		([CD4 T helper] = 1) within 20-22.5μm of Ca9 positive cells	3		([CD4 T helper] = 1) within 20-22.5μm of Ca9 positive cells	149
([CD4 T helper] = 1) within 22.5-25μm of Ca9 positive cells	53		([CD4 T helper] = 1) within 22.5-25μm of Ca9 positive cells	9		([CD4 T helper] = 1) within 22.5-25μm of Ca9 positive cells	121		([CD4 T helper] = 1) within 22.5-25μm of Ca9 positive cells	6		([CD4 T helper] = 1) within 22.5-25μm of Ca9 positive cells	1		([CD4 T helper] = 1) within 22.5-25μm of Ca9 positive cells	144
([CD4 T helper] = 1) within 25-27.5μm of Ca9 positive cells	46		([CD4 T helper] = 1) within 25-27.5μm of Ca9 positive cells	15		([CD4 T helper] = 1) within 25-27.5μm of Ca9 positive cells	73		([CD4 T helper] = 1) within 25-27.5μm of Ca9 positive cells	6		([CD4 T helper] = 1) within 25-27.5μm of Ca9 positive cells	4		([CD4 T helper] = 1) within 25-27.5μm of Ca9 positive cells	92
([CD4 T helper] = 1) within 27.5-30μm of Ca9 positive cells	29		([CD4 T helper] = 1) within 27.5-30μm of Ca9 positive cells	11		([CD4 T helper] = 1) within 27.5-30μm of Ca9 positive cells	74		([CD4 T helper] = 1) within 27.5-30μm of Ca9 positive cells	3		([CD4 T helper] = 1) within 27.5-30μm of Ca9 positive cells	1		([CD4 T helper] = 1) within 27.5-30μm of Ca9 positive cells	82
([CD4 T helper] = 1) within 30-32.5μm of Ca9 positive cells	24		([CD4 T helper] = 1) within 30-32.5μm of Ca9 positive cells	12		([CD4 T helper] = 1) within 30-32.5μm of Ca9 positive cells	56		([CD4 T helper] = 1) within 30-32.5μm of Ca9 positive cells	2		([CD4 T helper] = 1) within 30-32.5μm of Ca9 positive cells	1		([CD4 T helper] = 1) within 30-32.5μm of Ca9 positive cells	79
([CD4 T helper] = 1) within 32.5-35μm of Ca9 positive cells	15		([CD4 T helper] = 1) within 32.5-35μm of Ca9 positive cells	4		([CD4 T helper] = 1) within 32.5-35μm of Ca9 positive cells	33		([CD4 T helper] = 1) within 32.5-35μm of Ca9 positive cells	3		([CD4 T helper] = 1) within 32.5-35μm of Ca9 positive cells	1		([CD4 T helper] = 1) within 32.5-35μm of Ca9 positive cells	54
([CD4 T helper] = 1) within 35-37.5μm of Ca9 positive cells	17		([CD4 T helper] = 1) within 35-37.5μm of Ca9 positive cells	7		([CD4 T helper] = 1) within 35-37.5μm of Ca9 positive cells	26		([CD4 T helper] = 1) within 35-37.5μm of Ca9 positive cells	0		([CD4 T helper] = 1) within 35-37.5μm of Ca9 positive cells	0		([CD4 T helper] = 1) within 35-37.5μm of Ca9 positive cells	54
([CD4 T helper] = 1) within 37.5-40μm of Ca9 positive cells	17		([CD4 T helper] = 1) within 37.5-40μm of Ca9 positive cells	11		([CD4 T helper] = 1) within 37.5-40μm of Ca9 positive cells	23		([CD4 T helper] = 1) within 37.5-40μm of Ca9 positive cells	1		([CD4 T helper] = 1) within 37.5-40μm of Ca9 positive cells	0		([CD4 T helper] = 1) within 37.5-40μm of Ca9 positive cells	39
([CD4 T helper] = 1) within 40-42.5μm of Ca9 positive cells	8		([CD4 T helper] = 1) within 40-42.5μm of Ca9 positive cells	12		([CD4 T helper] = 1) within 40-42.5μm of Ca9 positive cells	28		([CD4 T helper] = 1) within 40-42.5μm of Ca9 positive cells	3		([CD4 T helper] = 1) within 40-42.5μm of Ca9 positive cells	0		([CD4 T helper] = 1) within 40-42.5μm of Ca9 positive cells	26
([CD4 T helper] = 1) within 42.5-45μm of Ca9 positive cells	4		([CD4 T helper] = 1) within 42.5-45μm of Ca9 positive cells	10		([CD4 T helper] = 1) within 42.5-45μm of Ca9 positive cells	9		([CD4 T helper] = 1) within 42.5-45μm of Ca9 positive cells	1		([CD4 T helper] = 1) within 42.5-45μm of Ca9 positive cells	0		([CD4 T helper] = 1) within 42.5-45μm of Ca9 positive cells	32
([CD4 T helper] = 1) within 45-47.5μm of Ca9 positive cells	12		([CD4 T helper] = 1) within 45-47.5μm of Ca9 positive cells	8		([CD4 T helper] = 1) within 45-47.5μm of Ca9 positive cells	5		([CD4 T helper] = 1) within 45-47.5μm of Ca9 positive cells	1		([CD4 T helper] = 1) within 45-47.5μm of Ca9 positive cells	0		([CD4 T helper] = 1) within 45-47.5μm of Ca9 positive cells	24
([CD4 T helper] = 1) within 47.5-50μm of Ca9 positive cells	7		([CD4 T helper] = 1) within 47.5-50μm of Ca9 positive cells	14		([CD4 T helper] = 1) within 47.5-50μm of Ca9 positive cells	1		([CD4 T helper] = 1) within 47.5-50μm of Ca9 positive cells	1		([CD4 T helper] = 1) within 47.5-50μm of Ca9 positive cells	0		([CD4 T helper] = 1) within 47.5-50μm of Ca9 positive cells	27
Final table
Core	0-10μm	10-20μm	20-30μm	30-40μm	40-50μm
1	1359	1073	192	73	31
2	35	37	21	6	6
3	3730	2414	412	138	43
4	83	72	9	2	0
5	64	63	45	34	44
6	950	1066	467	226	109
