# Supplementary material for: Hypoxia promotes tumor immune evasion by suppressing MHC-I expression and antigen presentation
Source: EMBO J. 2025 Jan 3;44(3):903–22. doi: 10.1038/s44318-024-00319-7 (PMC11790895; doi:10.1038/s44318-024-00319-7)
Supplement: Supplementary file 10 — Appendix Figure Source Data [file 44318_2024_319_MOESM10_ESM.zip › EMBOJ-2024-117498-T_SourceDataForAppendix/EMBOJ-2024-117498-T_SourceDataForAppendixFig. S1/Supplementary Figure 1D/Numerical data macrophages proximity analysis .xlsx]

## Sheet: Sheet1
Experiment details: Data was exported from Halo software, analysis was performed on the same cores presented in Figure 1 A. the number of macrophages cells was calculated within 50 μm of CAIX positive cells the number presnted in the heatmap are the sum of the number of macrophages cells within 0-10 μm , 10-20 μm, 20-30 μm, 30-40 μm,40-50 μm.
Core 1			Core 2			Core 3			Core 4			Core 5			Core 6
Name	Value		Name	Value		Name	Value		Name	Value		Name	Value		Name	Value
([Macrophage] = 1) Count	1260		([Macrophage] = 1) Count	212		([Macrophage] = 1) Count	1294		([Macrophage] = 1) Count	127		([Macrophage] = 1) Count	102		([Macrophage] = 1) Count	5
Ca9 positive cells Count	3107		Ca9 positive cells Count	4933		Ca9 positive cells Count	6447		Ca9 positive cells Count	3308		Ca9 positive cells Count	255		Ca9 positive cells Count	990
([Macrophage] = 1) within 50μm of Ca9 positive cells	1190		([Macrophage] = 1) within 50μm of Ca9 positive cells	211		([Macrophage] = 1) within 50μm of Ca9 positive cells	1292		([Macrophage] = 1) within 50μm of Ca9 positive cells	125		([Macrophage] = 1) within 50μm of Ca9 positive cells	61		([Macrophage] = 1) within 50μm of Ca9 positive cells	4
% ([Macrophage] = 1) within 50μm of Ca9 positive cells	94.44		% ([Macrophage] = 1) within 50μm of Ca9 positive cells	99.53		% ([Macrophage] = 1) within 50μm of Ca9 positive cells	99.85		% ([Macrophage] = 1) within 50μm of Ca9 positive cells	98.43		% ([Macrophage] = 1) within 50μm of Ca9 positive cells	59.8		% ([Macrophage] = 1) within 50μm of Ca9 positive cells	80
Average Distance (μm) to Ca9 positive cells	21.42		Average Distance (μm) to Ca9 positive cells	13.27		Average Distance (μm) to Ca9 positive cells	11.34		Average Distance (μm) to Ca9 positive cells	12.97		Average Distance (μm) to Ca9 positive cells	46.43		Average Distance (μm) to Ca9 positive cells	38.21
Number of Unique Ca9 positive cells	773		Number of Unique Ca9 positive cells	189		Number of Unique Ca9 positive cells	1005		Number of Unique Ca9 positive cells	122		Number of Unique Ca9 positive cells	67		Number of Unique Ca9 positive cells	3
Average number of ([Macrophage] = 1) within 50μm of Ca9 positive cells	1.53946		Average number of ([Macrophage] = 1) within 50μm of Ca9 positive cells	1.1164		Average number of ([Macrophage] = 1) within 50μm of Ca9 positive cells	1.28557		Average number of ([Macrophage] = 1) within 50μm of Ca9 positive cells	1.02459		Average number of ([Macrophage] = 1) within 50μm of Ca9 positive cells	0.910448		Average number of ([Macrophage] = 1) within 50μm of Ca9 positive cells	1.33333
([Macrophage] = 1) within 0-2.5μm of Ca9 positive cells	0		([Macrophage] = 1) within 0-2.5μm of Ca9 positive cells	0		([Macrophage] = 1) within 0-2.5μm of Ca9 positive cells	2		([Macrophage] = 1) within 0-2.5μm of Ca9 positive cells	0		([Macrophage] = 1) within 0-2.5μm of Ca9 positive cells	0		([Macrophage] = 1) within 0-2.5μm of Ca9 positive cells	0
([Macrophage] = 1) within 2.5-5μm of Ca9 positive cells	4		([Macrophage] = 1) within 2.5-5μm of Ca9 positive cells	2		([Macrophage] = 1) within 2.5-5μm of Ca9 positive cells	14		([Macrophage] = 1) within 2.5-5μm of Ca9 positive cells	2		([Macrophage] = 1) within 2.5-5μm of Ca9 positive cells	2		([Macrophage] = 1) within 2.5-5μm of Ca9 positive cells	0
([Macrophage] = 1) within 5-7.5μm of Ca9 positive cells	64		([Macrophage] = 1) within 5-7.5μm of Ca9 positive cells	31		([Macrophage] = 1) within 5-7.5μm of Ca9 positive cells	191		([Macrophage] = 1) within 5-7.5μm of Ca9 positive cells	16		([Macrophage] = 1) within 5-7.5μm of Ca9 positive cells	6		([Macrophage] = 1) within 5-7.5μm of Ca9 positive cells	0
([Macrophage] = 1) within 7.5-10μm of Ca9 positive cells	156		([Macrophage] = 1) within 7.5-10μm of Ca9 positive cells	64		([Macrophage] = 1) within 7.5-10μm of Ca9 positive cells	486		([Macrophage] = 1) within 7.5-10μm of Ca9 positive cells	28		([Macrophage] = 1) within 7.5-10μm of Ca9 positive cells	13		([Macrophage] = 1) within 7.5-10μm of Ca9 positive cells	0
([Macrophage] = 1) within 10-12.5μm of Ca9 positive cells	154		([Macrophage] = 1) within 10-12.5μm of Ca9 positive cells	40		([Macrophage] = 1) within 10-12.5μm of Ca9 positive cells	300		([Macrophage] = 1) within 10-12.5μm of Ca9 positive cells	30		([Macrophage] = 1) within 10-12.5μm of Ca9 positive cells	5		([Macrophage] = 1) within 10-12.5μm of Ca9 positive cells	1
([Macrophage] = 1) within 12.5-15μm of Ca9 positive cells	130		([Macrophage] = 1) within 12.5-15μm of Ca9 positive cells	21		([Macrophage] = 1) within 12.5-15μm of Ca9 positive cells	117		([Macrophage] = 1) within 12.5-15μm of Ca9 positive cells	19		([Macrophage] = 1) within 12.5-15μm of Ca9 positive cells	1		([Macrophage] = 1) within 12.5-15μm of Ca9 positive cells	0
([Macrophage] = 1) within 15-17.5μm of Ca9 positive cells	116		([Macrophage] = 1) within 15-17.5μm of Ca9 positive cells	16		([Macrophage] = 1) within 15-17.5μm of Ca9 positive cells	51		([Macrophage] = 1) within 15-17.5μm of Ca9 positive cells	12		([Macrophage] = 1) within 15-17.5μm of Ca9 positive cells	1		([Macrophage] = 1) within 15-17.5μm of Ca9 positive cells	0
([Macrophage] = 1) within 17.5-20μm of Ca9 positive cells	95		([Macrophage] = 1) within 17.5-20μm of Ca9 positive cells	11		([Macrophage] = 1) within 17.5-20μm of Ca9 positive cells	41		([Macrophage] = 1) within 17.5-20μm of Ca9 positive cells	9		([Macrophage] = 1) within 17.5-20μm of Ca9 positive cells	3		([Macrophage] = 1) within 17.5-20μm of Ca9 positive cells	0
([Macrophage] = 1) within 20-22.5μm of Ca9 positive cells	96		([Macrophage] = 1) within 20-22.5μm of Ca9 positive cells	2		([Macrophage] = 1) within 20-22.5μm of Ca9 positive cells	23		([Macrophage] = 1) within 20-22.5μm of Ca9 positive cells	4		([Macrophage] = 1) within 20-22.5μm of Ca9 positive cells	2		([Macrophage] = 1) within 20-22.5μm of Ca9 positive cells	0
([Macrophage] = 1) within 22.5-25μm of Ca9 positive cells	93		([Macrophage] = 1) within 22.5-25μm of Ca9 positive cells	7		([Macrophage] = 1) within 22.5-25μm of Ca9 positive cells	18		([Macrophage] = 1) within 22.5-25μm of Ca9 positive cells	2		([Macrophage] = 1) within 22.5-25μm of Ca9 positive cells	5		([Macrophage] = 1) within 22.5-25μm of Ca9 positive cells	0
([Macrophage] = 1) within 25-27.5μm of Ca9 positive cells	55		([Macrophage] = 1) within 25-27.5μm of Ca9 positive cells	2		([Macrophage] = 1) within 25-27.5μm of Ca9 positive cells	12		([Macrophage] = 1) within 25-27.5μm of Ca9 positive cells	1		([Macrophage] = 1) within 25-27.5μm of Ca9 positive cells	5		([Macrophage] = 1) within 25-27.5μm of Ca9 positive cells	1
([Macrophage] = 1) within 27.5-30μm of Ca9 positive cells	52		([Macrophage] = 1) within 27.5-30μm of Ca9 positive cells	2		([Macrophage] = 1) within 27.5-30μm of Ca9 positive cells	12		([Macrophage] = 1) within 27.5-30μm of Ca9 positive cells	0		([Macrophage] = 1) within 27.5-30μm of Ca9 positive cells	2		([Macrophage] = 1) within 27.5-30μm of Ca9 positive cells	0
([Macrophage] = 1) within 30-32.5μm of Ca9 positive cells	42		([Macrophage] = 1) within 30-32.5μm of Ca9 positive cells	5		([Macrophage] = 1) within 30-32.5μm of Ca9 positive cells	10		([Macrophage] = 1) within 30-32.5μm of Ca9 positive cells	1		([Macrophage] = 1) within 30-32.5μm of Ca9 positive cells	1		([Macrophage] = 1) within 30-32.5μm of Ca9 positive cells	0
([Macrophage] = 1) within 32.5-35μm of Ca9 positive cells	33		([Macrophage] = 1) within 32.5-35μm of Ca9 positive cells	0		([Macrophage] = 1) within 32.5-35μm of Ca9 positive cells	4		([Macrophage] = 1) within 32.5-35μm of Ca9 positive cells	0		([Macrophage] = 1) within 32.5-35μm of Ca9 positive cells	1		([Macrophage] = 1) within 32.5-35μm of Ca9 positive cells	0
([Macrophage] = 1) within 35-37.5μm of Ca9 positive cells	28		([Macrophage] = 1) within 35-37.5μm of Ca9 positive cells	3		([Macrophage] = 1) within 35-37.5μm of Ca9 positive cells	2		([Macrophage] = 1) within 35-37.5μm of Ca9 positive cells	1		([Macrophage] = 1) within 35-37.5μm of Ca9 positive cells	2		([Macrophage] = 1) within 35-37.5μm of Ca9 positive cells	1
([Macrophage] = 1) within 37.5-40μm of Ca9 positive cells	16		([Macrophage] = 1) within 37.5-40μm of Ca9 positive cells	1		([Macrophage] = 1) within 37.5-40μm of Ca9 positive cells	6		([Macrophage] = 1) within 37.5-40μm of Ca9 positive cells	0		([Macrophage] = 1) within 37.5-40μm of Ca9 positive cells	2		([Macrophage] = 1) within 37.5-40μm of Ca9 positive cells	1
([Macrophage] = 1) within 40-42.5μm of Ca9 positive cells	13		([Macrophage] = 1) within 40-42.5μm of Ca9 positive cells	1		([Macrophage] = 1) within 40-42.5μm of Ca9 positive cells	3		([Macrophage] = 1) within 40-42.5μm of Ca9 positive cells	0		([Macrophage] = 1) within 40-42.5μm of Ca9 positive cells	2		([Macrophage] = 1) within 40-42.5μm of Ca9 positive cells	0
([Macrophage] = 1) within 42.5-45μm of Ca9 positive cells	15		([Macrophage] = 1) within 42.5-45μm of Ca9 positive cells	0		([Macrophage] = 1) within 42.5-45μm of Ca9 positive cells	0		([Macrophage] = 1) within 42.5-45μm of Ca9 positive cells	0		([Macrophage] = 1) within 42.5-45μm of Ca9 positive cells	2		([Macrophage] = 1) within 42.5-45μm of Ca9 positive cells	0
([Macrophage] = 1) within 45-47.5μm of Ca9 positive cells	16		([Macrophage] = 1) within 45-47.5μm of Ca9 positive cells	3		([Macrophage] = 1) within 45-47.5μm of Ca9 positive cells	0		([Macrophage] = 1) within 45-47.5μm of Ca9 positive cells	0		([Macrophage] = 1) within 45-47.5μm of Ca9 positive cells	3		([Macrophage] = 1) within 45-47.5μm of Ca9 positive cells	0
([Macrophage] = 1) within 47.5-50μm of Ca9 positive cells	12		([Macrophage] = 1) within 47.5-50μm of Ca9 positive cells	0		([Macrophage] = 1) within 47.5-50μm of Ca9 positive cells	0		([Macrophage] = 1) within 47.5-50μm of Ca9 positive cells	0		([Macrophage] = 1) within 47.5-50μm of Ca9 positive cells	3		([Macrophage] = 1) within 47.5-50μm of Ca9 positive cells	0
Final table
Core	0-10μm	10-20μm	20-30μm	30-40μm	40-50μm
Core 1	97	88	13	9	4
Core 2	0	1	1	2	0
Core 3	193	509	65	22	3
Core 4	16	70	7	2	0
Core 5	21	10	14	6	10
Core 6	24	495	296	119	56
