# Supplementary material for: Hypoxia promotes tumor immune evasion by suppressing MHC-I expression and antigen presentation
Source: EMBO J. 2025 Jan 3;44(3):903–22. doi: 10.1038/s44318-024-00319-7 (PMC11790895; doi:10.1038/s44318-024-00319-7)
Supplement: Supplementary file 10 — Appendix Figure Source Data [file 44318_2024_319_MOESM10_ESM.zip › EMBOJ-2024-117498-T_SourceDataForAppendix/EMBOJ-2024-117498-T_SourceDataForAppendixFig. S1/Supplementary Figure 1E/Numerical data % of positive CD4 +T cells and macrophages .xlsx]

## Sheet: Sheet1
Experiment details: Data was exported from Halo software, analysis was performed on colorectal tissue microarray cores to determine the percentage of positive cells in CAIX negative and positive areas
Condition	% CD4+T cells in CAIX negative	% CD4+T cells in CAIX positive	% macrophages in CAIX negative	% macrophages in CAIX positive
Core 1	7.40683	6.97674	8.05717	8.13954
Core 2	10.5043	14.2857	9.67436	14.2857
Core 3	5.15651	6.52174	5.49422	21.7391
Core 4	13.932	27	5.69034	9
Core 5	5.01472	9.02778	4.37684	12.5
Core 6	28.1537	58.125	6.5046	15
Core 7	16.2993	41.1429	8.28947	13.1429
Core 8	5.88865	11.7647	3.69379	7.35294
Core 9	2.09863	0.704225	3.53561	7.74648
Core 10	17.0971	19.0141	15.0171	5.98592
Core 11	6.15208	9.09091	2.78945	9.09091
Core 12	23.3152	30	2.9992	3.33333
Core 13	22.2568	65.8579	1.59929	2.25303
Core 14	33.2565	25.9259	8.11978	18.5185
Core 15	25.5426	82.2649	0.982408	4.16667
Core 16	35.5944	89.4942	10.4196	55.642
Core 17	29.623	0	3.41113	0
Core 18	6.0199	9.48276	2.38806	0.431034
Core 19	1.89962	17.5131	6.80113	27.3205
Core 20	14.5601	51.5302	6.17061	3.47395
Core 21	14.8312	77.8228	2.40323	24.557
Core 22	12.3541	83.3333	2.28599	12.5
Core 23	48.0229	68.3514	5.19968	23.4657
Core 24	1.65785	18.2456	0.987654	7.7193
Core 25	6.85343	77.9412	1.334	26.4706
Core 26	74.2508	57.1841	12.1532	8.70036
Core 27	7.89218	5.12821	4.24665	1.9425
