# Supplementary material for: Hypoxia promotes tumor immune evasion by suppressing MHC-I expression and antigen presentation
Source: EMBO J. 2025 Jan 3;44(3):903–22. doi: 10.1038/s44318-024-00319-7 (PMC11790895; doi:10.1038/s44318-024-00319-7)
Supplement: Supplementary file 10 — Appendix Figure Source Data [file 44318_2024_319_MOESM10_ESM.zip › EMBOJ-2024-117498-T_SourceDataForAppendix/EMBOJ-2024-117498-T_SourceDataForAppendixFig. S2/Supplementary Figure 2A/Numerical data MHC I expression.xlsx]

## Sheet: Sheet1
Experiment details: HCT116 cells were exposed to 21, 2 and <0.1% O2 for 24 hours. MHC I expression on the cell surface was determined using flow cytometry. Mean fluorescence intensity of MHC I expression was determined using FloJow software
Conditions						Conditions
Biological replicate n1						Biological replicate n1
HCT116	Geo mean FL1-A	MFI Fold change	%			HCT116	Geo mean FL1-A	MFI Fold change	%
Normoxia	637000	1	100			Normoxia	1210000	1	100
2 % 24 h	343366	0.539036	53.9036			< 0.1 % 24 h	249451	0.206158	20.6158
Biological replicate n2						Biological replicate n2
HCT116	Geo mean FL1-A	MFI Fold change	%			HCT116	Geo mean FL1-A	MFI Fold change	%
Normoxia	428000	1	100			Normoxia	1190000	1	100
2 % 24 h	295996	0.691579	69.1579			< 0.1 % 24 h	464000	0.389916	38.9916
Biological replicate n3						Biological replicate n3
HCT116	Geo mean FL1-A	MFI Fold change	%			HCT116	Geo mean FL1-A	MFI Fold change	%
Normoxia	394810	1	100			Normoxia	880000	1	100
2 % 24 h	303685	0.769193	76.9193			< 0.1 % 24 h	147559	0.167681	16.7681
