# Supplementary material for: Hypoxia promotes tumor immune evasion by suppressing MHC-I expression and antigen presentation
Source: EMBO J. 2025 Jan 3;44(3):903–22. doi: 10.1038/s44318-024-00319-7 (PMC11790895; doi:10.1038/s44318-024-00319-7)
Supplement: Supplementary file 10 — Appendix Figure Source Data [file 44318_2024_319_MOESM10_ESM.zip › EMBOJ-2024-117498-T_SourceDataForAppendix/EMBOJ-2024-117498-T_SourceDataForAppendixFig. S2/Supplementary Figure 2B/Numerical data MHC I expression.xlsx]

## Sheet: Sheet1
Experiment details: Calu 6 and A549 cells were exposed to 21 and <0.1% O2 for 24 hours. MHC I expression on the cell surface was determined using flow cytometry. Mean fluorescence intensity of MHC I expression was determined using FloJow software
Conditions						Conditions
Biological replicate n1						Biological replicate n1
Calu 6	Geo mean FL1-A	MFI Fold change	%			A549	Geo mean FL1-A	MFI Fold change	%
Normoxia	266327	1	100			Normoxia	409000	1	100
< 0.1 % 24 h	81646	0.306563	30.6563			< 0.1 % 24 h	201061	0.491592	49.1592
Biological replicate n2						Biological replicate n2
Calu 6	Geo mean FL1-A	MFI Fold change	%			A549	Geo mean FL1-A	MFI Fold change	%
Normoxia	238480	1	100			Normoxia	865000	1	100
< 0.1 % 24 h	53111	0.222706	22.2706			< 0.1 % 24 h	491000	0.56763	56.763
Biological replicate n3						Biological replicate n3
Calu 6	Geo mean FL1-A	MFI Fold change	%			A549	Geo mean FL1-A	MFI Fold change	%
Normoxia	796000	1	100			Normoxia	211409	1	100
< 0.1 % 24 h	101096	0.127005	12.7005			< 0.1 % 24 h	64072	0.303071	30.3071
