# Supplementary material for: Hypoxia promotes tumor immune evasion by suppressing MHC-I expression and antigen presentation
Source: EMBO J. 2025 Jan 3;44(3):903–22. doi: 10.1038/s44318-024-00319-7 (PMC11790895; doi:10.1038/s44318-024-00319-7)
Supplement: Supplementary file 10 — Appendix Figure Source Data [file 44318_2024_319_MOESM10_ESM.zip › EMBOJ-2024-117498-T_SourceDataForAppendix/EMBOJ-2024-117498-T_SourceDataForAppendixFig. S2/Supplementary Figure 2E/Numerical data MHC I expression IF quantification .xlsx]

## Sheet: Sheet1
Experiment details : HT29 cells were exposed to 21% or < 0.1% O2- MHC I expression was analyzed using Fiji software and the intensity of the green channel refering to MHC I was determined- minimum of 100 cells/condition was analyzed
Biological replicate n1				Biological replicate n2				Biological replicate n3
Conditions				Conditions				Conditions
Nx veh	0% 16h veh	0% 24h veh		Nx veh	0% 16h veh	0% 24h veh		Nx veh	0% 16h veh	0% 24h veh
569.484	246.766	255.736		589.043	278.765	178.02		335.444	128.673	164.538
410.809	366.806	308.428		454.878	225.834	263.768		357.751	183.004	212.515
437.866	225.931	291.547		848.335	286.591	81.191		310.191	241.614	239.195
429.408	236.049	196.24		511.045	155.228	365.81		342.922	146.314	159.142
503.719	258.059	254.292		683.941	189.24	154.309		292.24	136.482	323.542
1000.71	215.446	256.585		622.699	277.223	126.266		410.945	174.696	195.925
400.777	219.877	236.573		739.038	536.472	174.414		249.812	291.486	285.601
365.576	248.435	327.698		536.716	249.954	143.505		428.175	246.398	387.244
723.414	226.69	361.108		480.874	304.384	122.783		201.454	235.297	109.161
397.466	248.209	255.831		662.561	341.288	185.726		211.796	212.345	185.551
216.823	214.795	398.209		473.234	206.139	112.546		210.193	225.252	261.938
343.196	240.716	243.314		521.797	273.379	136.082		232.245	231.054	201.834
610.763	273.873	309.026		456.839	271.455	121.638		177.624	253.178	180.051
755.943	299.302	254.215		648.211	216.69	126.187		233.568	171.289	230.622
398.972	278.793	537.131		474.614	275.392	172.784		222.594	249.378	100.223
782.169		281.247		572.133	186.168	306.571		258.607	271.022	87.887
692.793	252.823	282.563		611.225	315.354	134.192		147.235	195.902	127.175
878.737	213.708	126.37		343.628	155.49	162.431		311.796	153.65	114.375
440.287	335.575	316.465		565.687	199.636	131.885		703.096	188.914	119.179
572.943	330.806	342.367		436.068	203.846	140.328		588.742	192.801	278.559
529.22	538.771	273.716		267.365	227.747	123.736		98.838	166.732	291.69
433.646	280.253	268.964		589.53	200.27	188.686		602.268	219.501	227.047
707.096	277.865	276.423		770.927	204.465	110.064		517.929	233.579	302.238
625.786	248.545	284.417		939.895	298.838	135.214		636.884	213.202	69.324
536.92	299.272	527.27		417.58	257.555	119.541		304.186	210.143	202.219
494.226	179.241	266.442		873.364	170.561	127.816		611.098	190.512	170.258
474.733	235.435	277.775		496.334	246.801	164.71		463.147	198.952	134.948
628.268	278.606	182.763		305.031	140.142	174.284		518.13	192.048	138.802
911.961	206.068	262.671		750.975	325.409	143.94		305.786	179.876	198.428
596.415	185.049	176.175		388.29	281.594	315.616		687.376	184.05	198.547
491.603	179.455	197.682		339.229	250.086	143.964		474.963	162.195	278.678
617.606	276.534	254.798		653.638	138.06	144.637		469.392	333.203	208.889
521.378	251.37	256.64		365.111	213.097	161.138		664.388	151.871	150.207
460.853	246.745	253.338		665.411	236.813	238		434.71	145.956	170.714
495.474	235.011	221.512		249.922	181.322	160.29		756.887	245.529	166.311
355.715	253.046	303.284		629.559	272.634	259.332		680.621	243.462	190.899
618.251	316.328	275.315		934.703	315.077	148.669		371.748	171.173	145.873
514.842	343.035	219.065		635.381	127.071	129.3		550.836	145.312	197.048
1118.63	273.622	312.898		476.18	229.774	194.327		412.66	107.709	214.968
518.666	249.81	412.978		587.885	65.915	139.882		275.836	177.341	356.971
1397.11	301.048	271.089		545.49	236.929	96.07		397.378	150.217	164.143
531.512	361.564	245.136		689.137	303.882	127.3		396.19	145.193	158.554
527.321	235.469	237.997		677.029	231.589	206.49		390.638	175.975	210.824
351.094	178.179	384.219		673.421	250.514	192.774		267.855	345.621	150.526
435.573		231.896		617.546	134.686	139.332		448.129	225.677	369.586
356.561		276.601		907.142	358.986	149.547		661.998	152.498	364.625
667.164		260.894		758.619	280.806	157.935		375.121	167.443	170.25
741.245		281.086		672.14	214.547	181.261		258.644	166.192	193.528
572.394		217.766		576.29	274.824	202.758		349.136	206.964	217.388
708.329		288.136		597.115	275.349	113.108		412.584	279.41	178.887
666.799		355.412		920.468	356.072	115.036		291.509	194.102	172.857
754.187		250.608		650.369	274.263	248.134		266.018	379.89	304.904
797.551		233.966		573.133	215.577	192.586		463.468	147.416	145.24
726.869		234.287		792.776	373.086	161.098		215.835	243.663	177.285
577.544		136.787		909.425	412.308	131.714		349.538	335.11	274.733
630.552		208.151		781.841	201.622	148.587		628.244	189.541	144.365
467.497		242.24		632.886	302.927	150.849		400.719	192.768	173.605
412.685		243.08		650.858	302.966	175.126		691.186	144.67	161.667
290.612		197.88		559.638	225.041	114.608		279.872	149.88	221.204
408.514		351.825		729.61	611.44	116.979		294.979	141.104	116.485
306.708		223.843		625.854	392.885	109.786		306.799	79.577	126.292
443.916		268.586		812.864	278.431	157.629		222.19	142.801	193.495
420.419		312.901		353.681	239.025	169.436		487.043	127.496	151.477
420.006		269.635		440.681	252.361	123.96		430.88	152.345	203.641
379.343		220.479		669.712	268.721			602.286	146.246	163.856
282.785				1039.03	170.776			275.171	446.785	139.888
369.518		221.728		746.254	257.677			291.947	161.277	205.206
354.207		271.663		557.371	187.734			508.35	137.956	216.614
340.143		330.375		437.139	370.957			435.433	166.292	196.524
306.862		232.555		945.477	343.589			372.552	162.46	138.022
395.584		270.299		499.09	262.022			174.135	152.285	152.306
377.063		267.962		843.355	274.189			688.083	143.863	121.819
273.007		245.61		609.369	240.573			457.633	182.828	177.809
321.27		241.028		529.024	203.229			372.364	159.94	182.299
354.86		214.764		472.453	407.287			296.645	266.834	235.312
308.26		299.783		913.508	122.385			518.531	189.42	267.531
356.361		348.888		812.551	301.785			409.146	160.631	216.863
		247.453		526.369	233.458			137.907	181.016	113.582
		220.323		643.26	351.736			393.395	159.726	139.053
		327.143		712.346				462.693	210.452	204.042
		290.187		688.599				484.811	107.594	166.284
		294.986		297.233				431.779	243.47	132.172
		313.406		806.553				391.105	238.924	220.057
		295.738		533.12				443.174	192.531	210.082
		301.58		1950.11				462.489	286.477	114.601
		286.947		530.138				493.082	273.142	157.575
		240.631		990.241				607.012		285.337
		296.571		261.019				366.178		258.288
		254.597		530.465				543.701		192.29
		396.801		505.035				431.108		265.912
		209.934		652.618				280.279		199.496
		206.954		579.509				313.699		179.329
		272.483		469.19				359.129		142.045
		305.905		568.329				409.287		179.552
		343.824		680.674				268.754		213.514
		231.193		493.698				317.683		169.568
		265.643		882.548				433.879		165.123
		348.139		407.547				421.661		160.596
		306.06		643.763				470.758		133.286
		329.187		563.142				287.131		168.661
		266.494		433.162				294.456		164.813
		330.827		835.046				442.948		129.111
		213.16		825.552				393.162		131.064
		254.531		827.408				359.418		126.386
		300.235		565.656				266.736		181.234
		282.578		581.17				275.385		153.867
		361.876		335.912				881.719		214.893
		364.103		1701.16				1160.15		221.602
		331.094		528.349				831.486		206.546
		211.347		484.566				1055.36		191.396
		250.364		558.496				1391.97		167.41
		199.131		273.187				276.424		245.844
		246.791		745.18				283.319		252.93
		312.24		403.255				285.383		168.429
		252.94		252.438				828.95		174.221
		202.184		699.795				746.044		126.081
		363.692		423.141				474.836		273.317
		352.444		600.207				563.394		191.03
		300.482		556.924				648.992		160.124
		292.889		336.567				602.258		237.858
				602.055				611.365		130.65
				501.02				482.663		158.815
				387.411				362.511		177.681
				368.781				631.931		143.178
				587.58				414.08		229.827
				563				437.443		307.347
				368.924				338.17		110.138
				818.019				314.016		181.603
				483.016				486.082		262.32
				860.044				807.749		362.265
				551.434				607.072		171.077
				438.871				367.317		162.975
				780.203				719.668		213.38
				883.88				278.726		256.17
				542.62				345.488		237.678
				768.888				289.072		206.183
				490.843				317.743		355.621
				550.635				320.46		217.715
				455.376				275.737		157.44
				489.339				282.061		181.759
				1128.57				258.529		151.936
				472.347				374.438		297.96
				368.911				427.355		226.578
				565.82				378.992		185.557
				458.827				232.621		235.385
				485.252				365.578		187.6
				427.018				338.317		483.62
				634.345				510.713		263.555
				689.778				383.587		258.735
				716.578				209.568		264.039
				356.892				306.203		558.683
				1020.62				374.468		212.913
				770.776				476.133		310.977
				385.54				191.032		281.188
				861.524				743.286		112.19
				650.108				338.254		185.764
				339.973				309.251		183.214
				1030.97				233.556		221.242
				915.554				267.621
				602.825				183.367
				376.219				390.504
				885.525				282.693
				661.887				193.931
				533.463				324.352
				624.537				192.394
				687.736				216.961
				693.587				340.445
				552.161				209.657
				537.317				222.361
				481.859				490.16
				405.034				420.261
				417.798				291.465
				373.64				441.407
				334.501				289.312
				724.593				222.13
				504.265				305.007
				630.293				245.569
				274.476				476.709
				617.25				390.411
				543.698				333.133
				705.316				413.42
				548.464				514.203
				774.963				409.884
				540.896				447.979
				442.334				293.615
				597.86				258.435
				346.346				322.153
				356.862				635.211
				358.519				455.166
				549.772				424.495
				533.044				272.536
				633.471				862.282
				1140.8				341.529
				89.466				399.931
				660.219				293.668
				663.562				400.354
								531.728
								762.432
								439.878
								280.919
								273.296
								217.009
								428.595
								472.553
								718.944
								246.074
								295.424
								454.661
								439.664
								383.493
								691.959
								355.674
								113.319
								365.074
								291.971
								574.368
								429.439
								173.285
								454.031
								395.693
								401.309
								430.742
								451.245
								560.914
								544.464
								391.475
								449.075
								470.118
								214.85
								414.346
								324.11
								492.734
								306.375
								479.845
								337.006
								368.781
								442.834
								305.522
								307.571
								406.845
								470.065
								332.862
								442.401
								344.395
								236.408
								306.552
								345.335
								270.788
								454.176
								397.597
								630.328
								444.734
								647.035
								301.215
								476.38
								367.745
								542.73
								149.02
								369.789
								685.082
								716.567
								388.277
								431.1
								919.133
								617.07
								636.085
								526.513
								509.703
								505.584
								953.056
								456.22
								542.467
								493.788
								414.144
								266.692
								1307.4
								220.665
								284.795
								525.599
								264.43
								672.478
								394.243
								287.402
								412.211
								269.736
								587.905
								278.451
								333.207
								486.423
								244.61
								348.214
								483.909
								420.291
								316.634
								583.826
								532.667
								324.386
								239.881
								413.656
								408.633
								301.1
								352.923
								421.252
								303.373
								341.925
								635.098
								459.307
								300.436
								445.617
								189.131
								327.508
								309.255
								457.271
								407.463
								593.591
								330.464
								300.304
								362.931
								353.071
								304.079
								333.431
								360.241
								406.352
								276.113
								614.371
								183.986
								295.687
								448.23
								379.314
								235.145
								329.911
								339.662
								172.205
								344.466
								273.261
								337.705
								285.175
								475.827
								260.896
								295.163
								360.829
								308.733
								460.635
								274.225
								241.402
								323.141
								812.466
								666.945
								474.985
								506.015
								494.453
								505.964
								578.543
								293.6
								287.519
								791.311
								453.777
								541.562
								373.38
								269.864
								286.963
								521.937
								404.336
								285.327
								463.754
								366.769
								351.556
								743.856
								548.973
								396.25
								300.364
								371.301
								498.067
								373.162
								401.908
								539.514
								348.405
								287.397
								298.747
								344.044
								316.38
								391.2
								320.262
								364.747
								258.345
								303.776
								314.767
								677.434
								501.572
								443.561
								627.776
								360.677
								620.354
								538.82
								499.746
								345.946
								407.447
								306.669
								454.729
								225.546
								347.107
								339.954
								569.465
								540.009
								395.828
								413.555
								311.984
								391.75
								542.333
								532.395
								328.53
								408.97
								1868.81
								567.541
								450.049
								602.382
								330.083
								411.146
								335.046
								267.775
								361.301
								416.065
								319.759
								432.571
								291.599
								374.552
								456.917
								606.93
								316.878
								658.294
								532.517
								393.844
								724.794
								319.826
								514.129
								405.281
								623.905
								252.316
								386.12
								332.49
								279.357
								407.671
								190.857
								296.649
								368.666
								397.017
								381.281
								572.884
								726.053
								351.133
								272.983
								559.685
								409.531
								626.182
