# Supplementary material for: Hypoxia promotes tumor immune evasion by suppressing MHC-I expression and antigen presentation
Source: EMBO J. 2025 Jan 3;44(3):903–22. doi: 10.1038/s44318-024-00319-7 (PMC11790895; doi:10.1038/s44318-024-00319-7)
Supplement: Supplementary file 10 — Appendix Figure Source Data [file 44318_2024_319_MOESM10_ESM.zip › EMBOJ-2024-117498-T_SourceDataForAppendix/EMBOJ-2024-117498-T_SourceDataForAppendixFig. S2/Supplementary Figure 2F/Numerical data HCT116 MHC I subtypes qPCR .xlsx]

## Sheet: Sheet1
Experiment details: HCT116 cells were exposed to <0.1% O2 for the times indicated. qPCR for HLA*A1 and HLA*A2 genes was carried out. 18S served as a housekeeping gene
HLA*A1 fold change gene expression						HLA*A2 fold change gene expression
Time	0	16	24			Time	0	16	24
	1	2.35272	1.93689				1	1.31014	2.16772
	1	1.40583	2.72675				1	2.45254
	1	2.1557	1.11951				1	1.40937	1.27456
	1	2.23157	2.12941				1	2.2725	1.74658
							1	2.73438
