# Supplementary material for: Hypoxia promotes tumor immune evasion by suppressing MHC-I expression and antigen presentation
Source: EMBO J. 2025 Jan 3;44(3):903–22. doi: 10.1038/s44318-024-00319-7 (PMC11790895; doi:10.1038/s44318-024-00319-7)
Supplement: Supplementary file 10 — Appendix Figure Source Data [file 44318_2024_319_MOESM10_ESM.zip › EMBOJ-2024-117498-T_SourceDataForAppendix/EMBOJ-2024-117498-T_SourceDataForAppendixFig. S2/Supplementary Figure 2G/Numerical data MHC I expression RKO WT and HIF KO FACS experiment .xlsx]

## Sheet: Sheet1
Experiment details: RKO WT and HIF KO cells were exposed to 21 and <0.1% O2 for 24 hours. MHC I expression on the cell surface was determined using flow cytometry. Mean fluorescence intensity of MHC I expression was determined using FloJow software
Conditions						Conditions
Biological replicate n1						Biological replicate n1
RKO WT	Geo mean FL1-A	MFI Fold change	%			RKO HIF KO	Geo mean FL1-A	MFI Fold change	%
Normoxia veh	7568	1	100			Normoxia veh	262847	1	100
< 0.1% 24h veh	4877	0.644424	64.4424			< 0.1% 24h veh	36495	0.138845	13.8845
Biological replicate n2						Biological replicate n2
RKO WT	Geo mean FL1-A	MFI Fold change	%			RKO HIF KO	Geo mean FL1-A	MFI Fold change	%
Normoxia veh	15948	1	100			Normoxia veh	44316	1	100
< 0.1% 24h veh	7563	0.474229	47.4229			< 0.1% 24h veh	22997	0.518932	51.8932
Biological replicate n3						Biological replicate n3
RKO WT	Geo mean FL1-A	MFI Fold change	%			RKO HIF KO	Geo mean FL1-A	MFI Fold change	%
Normoxia veh	20281	1	100			Normoxia veh	561000	1	100
< 0.1% 24h veh	12923	0.637197	63.7197			< 0.1% 24h veh	99181	0.176793	17.6793
