# Supplementary material for: Hypoxia promotes tumor immune evasion by suppressing MHC-I expression and antigen presentation
Source: EMBO J. 2025 Jan 3;44(3):903–22. doi: 10.1038/s44318-024-00319-7 (PMC11790895; doi:10.1038/s44318-024-00319-7)
Supplement: Supplementary file 10 — Appendix Figure Source Data [file 44318_2024_319_MOESM10_ESM.zip › EMBOJ-2024-117498-T_SourceDataForAppendix/EMBOJ-2024-117498-T_SourceDataForAppendixFig. S2/Supplementary Figure 2I/Numerical data MHC I expression HT29 siARNt experiment .xlsx]

## Sheet: Sheet1
Experiment details:HT29 cells were transfected with siARNT and exposed to 21 and <0.1% O2 for 16 hours. MHC I expression on the cell surface was determined using flow cytometry. Mean fluorescence intensity of MHC I expression was determined using FloJow software
Conditions
Biological replicate n1
HT29	Geo mean FL1-A	MFI Fold change	%
Normoxia veh	263754	1	100
Normoxia siARNT	284528	1.07876	107.876
< 0.1% 16h veh	37348	0.141602	14.1602
< 0.1% 16h siARNT	39810	0.150936	15.0936
Biological replicate n2
HT29	Geo mean FL1-A	MFI Fold change	%
Normoxia veh	490000	1	100
Normoxia siARNT	365493	0.745904	74.5904
< 0.1% 16h veh	203541	0.41539	41.539
< 0.1% 16h siARNT	181361	0.370124	37.0124
Biological replicate n3
HT29	Geo mean FL1-A	MFI Fold change	%
Normoxia veh	380634	1	100
Normoxia siARNT	325699	0.855675	85.5675
< 0.1% 16h veh	170522	0.447995	44.7995
< 0.1% 16h siARNT	144969	0.380862	38.0862
