# Supplementary material for: Hypoxia promotes tumor immune evasion by suppressing MHC-I expression and antigen presentation
Source: EMBO J. 2025 Jan 3;44(3):903–22. doi: 10.1038/s44318-024-00319-7 (PMC11790895; doi:10.1038/s44318-024-00319-7)
Supplement: Supplementary file 10 — Appendix Figure Source Data [file 44318_2024_319_MOESM10_ESM.zip › EMBOJ-2024-117498-T_SourceDataForAppendix/EMBOJ-2024-117498-T_SourceDataForAppendixFig. S3/Supplementary Figure 3B/Numerical data HCT116 MHC I expression FACS experiment hypoxia PERKi.xlsx]

## Sheet: Sheet1
Experiment details: HCT116 cells were treated with AMG44 (10μM) and exposed to hypoxia for 16 and 24 hours, mean fluorescence intensity of MHC I expression on the cell surface was determined using flow cytometry and data was analyzed using FlowJo software
Biological replicate n1 for 24h time point
Conditions	Geo mean FL1-A	MFI fold change	%
Normoxia	435000	1	100
Normoxia AMG44	381854	0.877825	87.7825
< 0.1% 24h	105080	0.241563	24.1563
< 0.1% 24h AMG44	194184	0.4464	44.64
Biological replicate n2 for 24h time point
Conditions	Geo mean FL1-A	MFI fold change	%
Normoxia	317308	1	100
Normoxia AMG44	472000	1.48751	148.751
< 0.1% 24h	76230	0.24024	24.024
< 0.1% 24h AMG44	167911	0.529174	52.9174
Biological replicate n3 for 24h time point
Conditions	Geo mean FL1-A	MFI fold change	%
Normoxia	398819	1	100
Normoxia AMG44	337189	0.845469	84.5469
< 0.1% 24h	109933	0.275646	27.5646
< 0.1% 24h AMG44	204706	0.51328	51.328
Biological replicate n2 for 16h time point
Conditions	Geo mean FL1-A	MFI fold change	%
Normoxia	227751	1	100
Normoxia AMG44	189202	0.830741	83.0741
< 0.1% 16h	130332	0.572257	57.2257
< 0.1% 16h AMG44	172813	0.75878	75.878
Biological replicate n3 for 16h time point
Conditions	Geo mean FL1-A	MFI fold change	%
Normoxia	289185	1	100
Normoxia AMG44	234635	0.811366	81.1366
< 0.1% 16h	50799	0.175663	17.5663
< 0.1% 16h AMG44	128275	0.443574	44.3574
Biological replicate n4 for 16h time point
Conditions	Geo mean FL1-A	MFI fold change	%
Normoxia	195619	1	100
Normoxia AMG44	150488	0.769291	76.9291
< 0.1% 16h	43981	0.22483	22.483
< 0.1% 16h AMG44	87560	0.447605	44.7605
