# Supplementary material for: Hypoxia promotes tumor immune evasion by suppressing MHC-I expression and antigen presentation
Source: EMBO J. 2025 Jan 3;44(3):903–22. doi: 10.1038/s44318-024-00319-7 (PMC11790895; doi:10.1038/s44318-024-00319-7)
Supplement: Supplementary file 10 — Appendix Figure Source Data [file 44318_2024_319_MOESM10_ESM.zip › EMBOJ-2024-117498-T_SourceDataForAppendix/EMBOJ-2024-117498-T_SourceDataForAppendixFig. S3/Supplementary Figure 3C/Numercial data MHC I expression HT29 UPRi FACS experiment.xlsx]

## Sheet: Sheet1
Experiment details: HT29 cells were treated with ATF6i and IREi and exposed to hypoxia for 16 and 24 hours, mean fluorescence intensity of MHC I expression on the cell surface was determined using flow cytometry and data was analyzed using FlowJo software
Biological replicate n1
Conditions	Geo mean FL1-A	MFI fold change	%
Normoxia	438000	1	100
Normoxia ATF6i	484000	1.10502	110.502
Normoxia IREi	551000	1.25799	125.799
< 0.1% 16h	116763	0.266582	26.6582
< 0.1% 16h ATF6i	113732	0.259662	25.9662
< 0.1% 16h IREi	144180	0.329178	32.9178
< 0.1% 24h	80944	0.184804	18.4804
< 0.1% 24h ATF6i	84453	0.192815	19.2815
< 0.1% 24h IREi	103318	0.235886	23.5886
Biological replicate n2
Conditions	Geo mean FL1-A	MFI fold change	%
Normoxia	325980	1	100
Normoxia ATF6i	383848	1.17752	117.752
Normoxia IREi	334933	1.02746	102.746
< 0.1% 16h	143372	0.439818	43.9818
< 0.1% 16h ATF6i	108395	0.33252	33.252
< 0.1% 16h IREi	86369	0.264952	26.4952
< 0.1% 24h	76008	0.233168	23.3168
< 0.1% 24h ATF6i	94642	0.290331	29.0331
< 0.1% 24h IREi	136205	0.417832	41.7832
Biological replicate n3
Conditions	Geo mean FL1-A	MFI fold change	%
Normoxia	345926	1	100
Normoxia ATF6i	567000	1.63908	163.908
Normoxia IREi	426000	1.23148	123.148
< 0.1% 16h	147259	0.425695	42.5695
< 0.1% 16h ATF6i	126847	0.366688	36.6688
< 0.1% 16h IREi	73387	0.212147	21.2147
< 0.1% 24h	146614	0.423831	42.3831
< 0.1% 24h ATF6i	118219	0.341747	34.1747
< 0.1% 24h IREi	121816	0.352145	35.2145
