# Supplementary material for: Hypoxia promotes tumor immune evasion by suppressing MHC-I expression and antigen presentation
Source: EMBO J. 2025 Jan 3;44(3):903–22. doi: 10.1038/s44318-024-00319-7 (PMC11790895; doi:10.1038/s44318-024-00319-7)
Supplement: Supplementary file 10 — Appendix Figure Source Data [file 44318_2024_319_MOESM10_ESM.zip › EMBOJ-2024-117498-T_SourceDataForAppendix/EMBOJ-2024-117498-T_SourceDataForAppendixFig. S3/Supplementary Figure 3E/Numerical data HCT116 MHC I expression Thaps Tuni treatment .xlsx]

## Sheet: Sheet1
Experiment details: HCT116 cells were treated with Thapsigargin (Thaps, 2 μM) and Tunicamycin (Tuni, 5 μg/ml) for 24 hours, flow cytometry data of MHC I expression on the cells surface was analyzed using FlowJo software
HCT116 MHC I expression Thaps and Tuni treatment biological replicate n1
Conditions	Geo mean FL1-A	MFI fold change	%
HCT116 Nx ctl	208924	1	100
HCT116 NX Thapsigargin	146805	0.702672	70.2672
HCT116 NX Tunicamycin	73773	0.353109	35.3109
HCT116 MHC I expression Thaps and Tuni biological replicate n2
Conditions	Geo mean FL1-A	MFI fold change	%
HCT116 Nx ctl	404000	1	100
HCT116 NX Thapsigargin	206139	0.510245	51.0245
HCT116 NX Tunicamycin	92849	0.229824	22.9824
HCT116 MHC I expression Thaps and Tuni biological replicate n3
Conditions	Geo mean FL1-A	MFI fold change	%
HCT116 Nx ctl	254416	1	100
HCT116 NX Thapsigargin	76471	0.300575	30.0575
HCT116 NX Tunicamycin	43815	0.172218	17.2218
