# Supplementary material for: Hypoxia promotes tumor immune evasion by suppressing MHC-I expression and antigen presentation
Source: EMBO J. 2025 Jan 3;44(3):903–22. doi: 10.1038/s44318-024-00319-7 (PMC11790895; doi:10.1038/s44318-024-00319-7)
Supplement: Supplementary file 10 — Appendix Figure Source Data [file 44318_2024_319_MOESM10_ESM.zip › EMBOJ-2024-117498-T_SourceDataForAppendix/EMBOJ-2024-117498-T_SourceDataForAppendixFig. S3/Supplementary Figure 3F/Numerical data MHC I mRNA expression HT29 Thaps experiment .xlsx]

## Sheet: Sheet1
Experiment details: HT29 cells were treated with thapsigargin for 24 hours. qPCR for HLA*A1 and HLA*C4 genes was carried out. 18S served as a housekeeping gene
HLA*A1 fold change gene expression						HLA*C4fold change gene expression
condition	Normoxia veh	Normoxia Thaps				condition	Normoxia veh	Normoxia Thaps
Biological replicate n1	1	1.44097				Biological replicate n1	1	1.67696
Biological replicate n2	1	1.57178				Biological replicate n2	1	1.45617
Biological replicate n3	1	2.28485				Biological replicate n3	1	3.10229
