# Supplementary material for: Hypoxia promotes tumor immune evasion by suppressing MHC-I expression and antigen presentation
Source: EMBO J. 2025 Jan 3;44(3):903–22. doi: 10.1038/s44318-024-00319-7 (PMC11790895; doi:10.1038/s44318-024-00319-7)
Supplement: Supplementary file 10 — Appendix Figure Source Data [file 44318_2024_319_MOESM10_ESM.zip › EMBOJ-2024-117498-T_SourceDataForAppendix/EMBOJ-2024-117498-T_SourceDataForAppendixFig. S3/Supplementary Figure 3G/Numerical data MHC I subtypes mRNA expression HT29 Tuni experiment .xlsx]

## Sheet: Sheet1
Experiment details: HT29 cells were treated with tunicamycin for 24 hours. qPCR for HLA*A1 and HLA*C4 genes was carried out. 18S served as a housekeeping gene
HLA*A1 fold change gene expression						HLA*C4fold change gene expression
condition	Normoxia veh	Normoxia Tuni				condition	Normoxia veh	Normoxia Tuni
Biological replicate n1	1	1.59292				Biological replicate n1	1	4.10984
Biological replicate n2	1	1.19374				Biological replicate n2	1	4.84242
Biological replicate n3	1	1.74867				Biological replicate n3	1	1.80149
