# Supplementary material for: Hypoxia promotes tumor immune evasion by suppressing MHC-I expression and antigen presentation
Source: EMBO J. 2025 Jan 3;44(3):903–22. doi: 10.1038/s44318-024-00319-7 (PMC11790895; doi:10.1038/s44318-024-00319-7)
Supplement: Supplementary file 10 — Appendix Figure Source Data [file 44318_2024_319_MOESM10_ESM.zip › EMBOJ-2024-117498-T_SourceDataForAppendix/EMBOJ-2024-117498-T_SourceDataForAppendixFig. S4/Supplementary Figure 4A/Numerical data SUSD6 mRNA expression qPCR data .xlsx]

## Sheet: Sheet1
Experiment details: HT29 cells were exposed to hypoxia for the time indicated. qPCR for SUSD6 mRNA expression was carried out. 18S served as a housekeeping gene
SUSD6 fold change gene expression
condition	Normoxia	16h	24h
Biological replicate n1	1	2.67134	1.53652
Biological replicate n2	1	1.76553	4.58419
Biological replicate n3 for 16h time point	1	3.37588
Biological replicate n3 for 24h time point	1		2.39931
