# Supplementary material for: Hypoxia promotes tumor immune evasion by suppressing MHC-I expression and antigen presentation
Source: EMBO J. 2025 Jan 3;44(3):903–22. doi: 10.1038/s44318-024-00319-7 (PMC11790895; doi:10.1038/s44318-024-00319-7)
Supplement: Supplementary file 10 — Appendix Figure Source Data [file 44318_2024_319_MOESM10_ESM.zip › EMBOJ-2024-117498-T_SourceDataForAppendix/EMBOJ-2024-117498-T_SourceDataForAppendixFig. S4/Supplementary Figure 4B/Numerical data TMEM127 mRNA expression qPCR data .xlsx]

## Sheet: Sheet1
Experiment details: HT29 cells were exposed to hypoxia for the time indicated. qPCR for TMEM127 mRNA expression was carried out. 18S served as a housekeeping gene
TMEM127 fold change gene expression
condition	Normoxia	8h	16h
Biological replicate n1	1	1.6345	1.79017
Biological replicate n2	1	3.35566	3.94286
