# Supplementary material for: Hypoxia promotes tumor immune evasion by suppressing MHC-I expression and antigen presentation
Source: EMBO J. 2025 Jan 3;44(3):903–22. doi: 10.1038/s44318-024-00319-7 (PMC11790895; doi:10.1038/s44318-024-00319-7)
Supplement: Supplementary file 10 — Appendix Figure Source Data [file 44318_2024_319_MOESM10_ESM.zip › EMBOJ-2024-117498-T_SourceDataForAppendix/EMBOJ-2024-117498-T_SourceDataForAppendixFig. S4/Supplementary Figure 4G/Numerical data SUSD6 mRNA expression qPCR data .xlsx]

## Sheet: Sheet1
Experiment details: HT29 cells were transfected with siSUSD6 and exposed to hypoxia for 16 hours. qPCR for SUSD6 mRNA expression was then carried out to confirm the knockdown , 18S was used as a housekeeeping gene.
SUSD6 fold change gene expression
Condition	Normoxia veh	Normoxia siSUSD6	< 0.1% 16h veh	< 0.1% 16h siSUSD6
	1	0.112917	4.41782	0.0191922
