# Supplementary material for: Hypoxia promotes tumor immune evasion by suppressing MHC-I expression and antigen presentation
Source: EMBO J. 2025 Jan 3;44(3):903–22. doi: 10.1038/s44318-024-00319-7 (PMC11790895; doi:10.1038/s44318-024-00319-7)
Supplement: Supplementary file 10 — Appendix Figure Source Data [file 44318_2024_319_MOESM10_ESM.zip › EMBOJ-2024-117498-T_SourceDataForAppendix/EMBOJ-2024-117498-T_SourceDataForAppendixFig. S4/Supplementary Figure 4I/Numerical data MHC I expression HT29 hypoxia siTMEM127 FACS data .xlsx]

## Sheet: Sheet1
Experiment details: HT29 cells were transfected with siTMEM127 and exposed to hypoxia for 16 hours, mean fluorescence intensity of MHC I expression on the cell surface was determined using flow cytometry and data was analyzed using FlowJo software
Biological replicate n1
Conditions	Geo mean FL1-A	MFI fold change	%
Normoxia	446000	1	100
Normoxia siTMEM127	501000	1.12332	112.332
< 0.1% 16h	169800	0.380717	38.0717
< 0.1% 16h siTMEM127	233775	0.524159	52.4159
Biological replicate n2
Conditions	Geo mean FL1-A	MFI fold change	%
Normoxia	483000	1	100
Normoxia siTMEM127	453000	0.937888	93.7888
< 0.1% 16h	206713	0.427977	42.7977
< 0.1% 16h siTMEM127	208246	0.431151	43.1151
Biological replicate n3
Conditions	Geo mean FL1-A	MFI fold change	%
Normoxia	676000	1	100
Normoxia siTMEM127	569000	0.841716	84.1716
< 0.1% 16h	294194	0.435198	43.5198
< 0.1% 16h siTMEM127	326551	0.483064	48.3064
