# Supplementary material for: Hypoxia promotes tumor immune evasion by suppressing MHC-I expression and antigen presentation
Source: EMBO J. 2025 Jan 3;44(3):903–22. doi: 10.1038/s44318-024-00319-7 (PMC11790895; doi:10.1038/s44318-024-00319-7)
Supplement: Supplementary file 10 — Appendix Figure Source Data [file 44318_2024_319_MOESM10_ESM.zip › EMBOJ-2024-117498-T_SourceDataForAppendix/EMBOJ-2024-117498-T_SourceDataForAppendixFig. S4/Supplementary Figure 4J/Numerical data hypoxia score TCGA datasets STUB1 WWP2.xlsx]

## Sheet: Hypoxia score
STUDY_ID	SAMPLE_ID	VEGFA	SLC2A1	PGAM1	ENO1	LDHA	TPI1	P4HA1	MRPS7	CDKN3	ADM	NDRG1	TUBB6	ALDOA	MIF	ACOT7		3114.46	3999.21	3924.31	26123.6	18215.8	11160.8	1221.38	1266.27	370.954	376.322	6323.26	606.991	28655.8	7018.47	1308.82		Hypoxia score	log10
coadread_tcga_pan_can_atlas_2018	TCGA-CA-5256-01	1351.47	3351.74	5714.44	24181.2	28660.4	12062.9	2277.64	3444.86	853.784	183.859	7366.53	462.792	34323.1	28885.8	1658.96		0.433934	0.8381	1.45617	0.925645	1.57338	1.08083	1.86481	2.72048	9.28648	2.26876	0.0290766	0.762437	1.19777	4.11568	1.26752		1.98807	0.298432
coadread_tcga_pan_can_atlas_2018	TCGA-CA-5255-01	2789.68	12387.3	6486.68	25937.8	23452.8	18414.5	1877.36	1275.06	296.337	713.652	17113.8	443.629	46391.2	7140.28	2072.7		0.895718	3.09744	1.65295	0.992887	1.28749	1.64993	1.53708	1.00694	3.43724	0.787456	0.112861	0.730866	1.61891	1.01736	1.58364		1.42725	0.154501
coadread_tcga_pan_can_atlas_2018	TCGA-CA-5254-01	3093.47	2344.92	5914.2	20522	34279	13993	2556.3	1336.65	427.692	1003.13	10872.2	459.032	58634	6115.98	1154.28		0.99326	0.586346	1.50707	0.785573	1.88182	1.25377	2.09296	1.05558	3.60327	1.13651	0.158641	0.756242	2.04615	0.871412	0.881924		1.30737	0.116398
coadread_tcga_pan_can_atlas_2018	TCGA-AZ-6607-01	4498.43	23506.2	4158.61	18529.2	21245.9	11352.9	3471.79	1234.15	247.686	993.735	6539.14	2544.04	20549.5	3501.16	899.805		1.44437	5.87771	1.05971	0.709289	1.16634	1.01722	2.84251	0.974634	3.32696	0.658176	0.157155	4.19123	0.717116	0.49885	0.687493		1.68858	0.227523
coadread_tcga_pan_can_atlas_2018	TCGA-AZ-6606-01	1939.08	4327.27	4061.13	31014	15751.3	9392.66	444.537	1227.66	525.211	573.033	4153.86	421.869	23852.8	5936.44	1298.68		0.622605	1.08203	1.03487	1.1872	0.864703	0.841579	0.363963	0.969509	3.30946	1.39564	0.090623	0.695017	0.832391	0.845831	0.992253		1.00851	0.00368102
coadread_tcga_pan_can_atlas_2018	TCGA-AZ-6605-01	1912.4	5172.24	3824.31	20622	14879.9	9253.94	935.039	1124.58	245.571	277.067	4100.89	1173.05	21346.5	3985.61	1204.72		0.614038	1.29331	0.974519	0.789401	0.816866	0.82915	0.765559	0.888104	3.03159	0.652555	0.0438171	1.93257	0.744929	0.567875	0.920463		0.990983	-0.00393385
coadread_tcga_pan_can_atlas_2018	TCGA-AZ-6603-01	4632.6	2742.85	2248.1	15667.2	14432.8	8088.13	825.304	1046.83	189.78	195.63	5562.85	716.848	18937.4	3962.19	1110.52		1.48745	0.685848	0.572866	0.599733	0.792321	0.724693	0.675714	0.826704	2.82199	0.504302	0.0309382	1.18099	0.660858	0.564538	0.848489		0.865162	-0.0629025
coadread_tcga_pan_can_atlas_2018	TCGA-AZ-6600-01	2072.55	3398.39	4214.26	25579.1	18781.9	11246.1	1202.38	863.339	387.781	348.748	7666.53	1300.51	34230	5938.14	1523.12		0.66546	0.849765	1.07389	0.979156	1.03108	1.00765	0.984444	0.681797	2.32735	1.03045	0.0551532	2.14255	1.19452	0.846074	1.16374		1.06887	0.0289253
coadread_tcga_pan_can_atlas_2018	TCGA-AZ-6599-01	3190.42	3717.74	2840.91	16175.3	10648.8	8476.88	1016.94	1073.52	240.988	228.761	6170.42	218.953	18656.5	7126.89	893.135		1.02439	0.929618	0.723927	0.619183	0.58459	0.759525	0.832616	0.847781	2.89394	0.640377	0.0361777	0.360719	0.651056	1.01545	0.682397		0.840116	-0.0756606
coadread_tcga_pan_can_atlas_2018	TCGA-AZ-6598-01	1453.02	2316.41	3853.67	37694.4	16759.2	18308.9	1758.1	935.302	449.244	793.736	19462.7	556.512	31633.4	9908.16	1226.78		0.466539	0.579217	0.982001	1.44292	0.920034	1.64047	1.43944	0.738628	2.52134	1.19378	0.125526	0.916838	1.10391	1.41173	0.937318		1.09465	0.0392736
coadread_tcga_pan_can_atlas_2018	TCGA-AZ-5407-01	1262.52	2364.1	4078.64	25306.2	19575.2	10820.6	738.456	1940.95	492.691	163.262	8747.01	500.842	24266.8	9424.64	1283.44		0.405373	0.591141	1.03933	0.96871	1.07463	0.969522	0.604608	1.53281	5.23231	1.30923	0.0258193	0.825123	0.846838	1.34283	0.980608		1.18326	0.0730797
coadread_tcga_pan_can_atlas_2018	TCGA-AZ-5403-01	1247.11	2577.51	3499.77	27921.3	24713.1	13264.7	838.038	1801.45	566.404	248.033	3505.32	1151.14	22471.5	7553.28	1239.24		0.400425	0.644504	0.891819	1.06881	1.35668	1.18851	0.68614	1.42264	4.85626	1.5051	0.0392255	1.89647	0.784188	1.0762	0.946838		1.25092	0.0972301
coadread_tcga_pan_can_atlas_2018	TCGA-AZ-4684-01	3012.7	10250	4066.01	24622.1	21944.2	13183.9	949.306	1598.62	461.593	1683.01	11559.8	918.01	29795.6	15026.6	989.196		0.967326	2.563	1.03611	0.942523	1.20468	1.18127	0.77724	1.26246	4.30948	1.22659	0.266162	1.5124	1.03978	2.14101	0.755792		1.41239	0.149954
coadread_tcga_pan_can_atlas_2018	TCGA-AZ-4682-01	3021.19	7694.07	3962.32	16814.6	24141.7	14252.1	957.51	1957.62	560.663	577.045	5020.17	511.957	25704.9	15387.9	1082.42		0.970052	1.9239	1.00969	0.643655	1.32531	1.27698	0.783957	1.54597	5.27725	1.48985	0.0912575	0.843435	0.897024	2.19249	0.82702		1.40652	0.148147
coadread_tcga_pan_can_atlas_2018	TCGA-AZ-4681-01	999.674	1717.65	6867.24	44098	24908.8	23599.2	432.723	2307.87	690.675	117.106	6833.78	529.213	46047	31347	3091.74		0.320978	0.429497	1.74992	1.68805	1.36743	2.11448	0.35429	1.82257	6.22144	1.83533	0.0185199	0.871864	1.6069	4.46636	2.36224		1.81532	0.258954
coadread_tcga_pan_can_atlas_2018	TCGA-AZ-4616-01	4811.16	3233.68	7447.93	47537.6	35557.5	21403.1	1222.72	2755.14	512.706	1173.39	4648.23	1228.73	54808.7	10974.9	2430.99		1.54478	0.808579	1.8979	1.81972	1.95201	1.91771	1.0011	2.17579	7.42717	1.36241	0.185567	2.0243	1.91266	1.56372	1.85739		1.96339	0.293006
coadread_tcga_pan_can_atlas_2018	TCGA-AZ-4615-01	2616.42	4299.61	8062.18	50334.2	28869.2	15319.3	2354.49	1141.35	547.874	1165.94	15406	604.612	45413.7	13665.8	2459.07		0.840087	1.07511	2.05442	1.92677	1.58484	1.3726	1.92773	0.901348	3.07679	1.45586	0.184389	0.996081	1.5848	1.94712	1.87885		1.52045	0.181973
coadread_tcga_pan_can_atlas_2018	TCGA-AZ-4614-01	3549.02	4250	2399.51	33308.4	16707.1	12141.3	696.078	1636.21	368.056	249.591	2128.68	344.759	26051.9	6115.65	1389.71		1.13953	1.06271	0.611448	1.27503	0.917174	1.08786	0.569911	1.29215	4.41081	0.978035	0.0394719	0.567981	0.909133	0.871365	1.0618		1.11963	0.0490735
coadread_tcga_pan_can_atlas_2018	TCGA-AZ-4323-01	1053.82	1522.52	3602.56	19841.9	8725.13	10269.7	712.583	990.907	285.535	149.04	4023.59	2042.15	15604.6	2610.1	1426.17		0.338363	0.380705	0.918012	0.759539	0.478986	0.920161	0.583424	0.78254	2.67124	0.758752	0.0235701	3.36438	0.544554	0.37189	1.08966		0.932385	-0.0304046
coadread_tcga_pan_can_atlas_2018	TCGA-AZ-4315-01	2760.8	7539.06	8226.27	52388.5	34596	23878	1335.54	3022.72	1080.54	438.405	4901.56	738.301	46157.1	15194.5	2296.76		0.886445	1.88514	2.09624	2.00541	1.89923	2.13946	1.09347	2.38711	8.14849	2.87132	0.0693321	1.21633	1.61074	2.16493	1.75483		2.14856	0.332148
coadread_tcga_pan_can_atlas_2018	TCGA-AZ-4313-01	2906.86	7233.57	7037.35	38400.5	34008	20639.7	1704.02	2431.3	918.203	238.298	4858.16	682.265	40098.3	14851.7	2885.11		0.933342	1.80875	1.79327	1.46995	1.86695	1.84931	1.39516	1.92005	6.55417	2.43994	0.0376859	1.12401	1.39931	2.11609	2.20436		1.92749	0.284992
coadread_tcga_pan_can_atlas_2018	TCGA-AZ-4308-01	2003.66	4484.03	5696.57	38650.4	12104.9	19059.8	175.37	1968.59	122.486	211.93	3273.76	2374.52	50304.7	38363.2	5313.25		0.643341	1.12123	1.45161	1.47952	0.664527	1.70775	0.143584	1.55464	5.30683	0.325481	0.0335159	3.91195	1.75548	5.46603	4.05957		1.975	0.295568
coadread_tcga_pan_can_atlas_2018	TCGA-AY-A8YK-01	3933.36	3704.88	2567.6	22741.5	19079.4	10552.3	475.533	1406.94	208.974	554.943	2961.86	375.141	28951.8	5592.1	1545.95		1.26293	0.926403	0.654281	0.870534	1.04741	0.945482	0.389341	1.11109	3.79276	0.555306	0.0877622	0.618034	1.01033	0.796769	1.18118		1.01664	0.00716748
coadread_tcga_pan_can_atlas_2018	TCGA-AY-A71X-01	4735.59	6001.54	3406.61	25352	19027.3	8524.21	1467.72	864.124	299.769	122.598	5882.78	642.46	32949.3	8965.41	1303.61		1.52052	1.50068	0.86808	0.970463	1.04455	0.763766	1.20169	0.682417	2.32946	0.796576	0.0193884	1.05843	1.14983	1.2774	0.996019		1.07862	0.0328677
coadread_tcga_pan_can_atlas_2018	TCGA-AY-A69D-01	4020.24	2372.01	3994.32	26261.9	13185.8	12419.8	566.101	968.243	422.268	296.901	4363.67	402.966	22003.4	7548.44	1004.71		1.29083	0.593119	1.01784	1.00529	0.723865	1.11281	0.463493	0.764642	2.61014	1.12209	0.0469538	0.663875	0.767852	1.07551	0.767646		0.935064	-0.0291586
coadread_tcga_pan_can_atlas_2018	TCGA-AY-A54L-01	4553.44	9482.19	2153.1	30428.3	22288.4	10888.9	2423.66	1331.5	775.233	296.438	9306.19	224.788	30230.3	4391.01	1595		1.46203	2.37101	0.548658	1.16478	1.22357	0.975641	1.98436	1.05151	3.58939	2.06003	0.0468806	0.370332	1.05495	0.625637	1.21865		1.3165	0.11942
coadread_tcga_pan_can_atlas_2018	TCGA-AY-6386-01	3640.21	6555.94	7989.31	51117	32457.3	16205.3	2401.42	1168.02	463.988	1115.44	12101.5	390.11	48960.5	8371.19	1925.86		1.16881	1.63931	2.03585	1.95674	1.78182	1.45199	1.96615	0.92241	3.14869	1.23295	0.176403	0.642695	1.70857	1.19274	1.47145		1.49977	0.176025
coadread_tcga_pan_can_atlas_2018	TCGA-AY-6197-01	3890.02	3039.66	6138.18	47959.5	23598.5	15463.6	2252.25	1213.12	271.872	1109.57	17035.6	568.675	40536.4	8704.23	1542.11		1.24902	0.760065	1.56414	1.83587	1.29549	1.38553	1.84402	0.958026	3.27027	0.722445	0.175474	0.936876	1.4146	1.24019	1.17824		1.32202	0.121237
coadread_tcga_pan_can_atlas_2018	TCGA-AY-6196-01	7112.24	2880.55	3328.93	22328.3	11934	5635.65	1133.85	744.028	171.669	885.354	10963.4	2602.1	25577.4	2292.12	806.122		2.28362	0.720279	0.848285	0.854717	0.655144	0.504952	0.928335	0.587575	2.00571	0.456176	0.140015	4.28689	0.892574	0.326584	0.615915		1.07378	0.0309171
coadread_tcga_pan_can_atlas_2018	TCGA-AY-5543-01	4742.9	3451.5	4843.45	36433.4	35770.5	15414.4	1300.47	1582.64	266.167	779.968	6321.77	320.954	65276.4	3977.96	2429.81		1.52286	0.863045	1.23422	1.39465	1.9637	1.38112	1.06475	1.24984	4.2664	0.707285	0.123349	0.528763	2.27795	0.566785	1.85649		1.40008	0.146153
coadread_tcga_pan_can_atlas_2018	TCGA-AY-4071-01	3975.22	2888.83	2440.33	16142.9	16099.6	9912.97	928.881	753.213	137.211	614.506	5808.25	462.756	30978.6	8069.19	1049.71		1.27637	0.72235	0.621849	0.617941	0.883823	0.888198	0.760518	0.594828	2.03047	0.36461	0.0971818	0.762377	1.08106	1.14971	0.802031		0.843555	-0.0738866
coadread_tcga_pan_can_atlas_2018	TCGA-AY-4070-01	4240.37	14259.1	3445.19	18420.4	25849.2	7709.3	1650.27	975.503	247.606	1023.85	22824	807.813	21612.5	7261.75	1068.57		1.36151	3.56548	0.877911	0.705124	1.41905	0.69075	1.35115	0.770375	2.62971	0.657964	0.161918	1.33085	0.754212	1.03466	0.816441		1.20847	0.0822375
coadread_tcga_pan_can_atlas_2018	TCGA-AU-6004-01	4627.97	5095.88	6215.81	50529.4	35833.4	15142	1876.9	1481	368.646	529.572	22352.7	849.883	38663.6	6821.21	1764.95		1.48596	1.27422	1.58393	1.93424	1.96716	1.35672	1.5367	1.16958	3.9924	0.979602	0.0837498	1.40016	1.34924	0.971894	1.3485		1.4956	0.174817
coadread_tcga_pan_can_atlas_2018	TCGA-AU-3779-01	3896.79	2308.57	3248.37	19809.7	14205.4	12412.8	922.074	1543.94	123.534	290.331	5529.32	640.506	35118.1	5165.98	1197.29		1.25119	0.577256	0.827757	0.758306	0.779838	1.11218	0.754944	1.21928	4.16207	0.328267	0.0459148	1.05522	1.22552	0.736055	0.914786		1.04991	0.0211503
coadread_tcga_pan_can_atlas_2018	TCGA-AM-5821-01	2388.09	25464.4	7905.68	74127.8	31948.9	26857.6	2160.98	1595.57	867.87	677.645	5869.06	690.512	27960.5	8891.38	3627.45		0.766774	6.36735	2.01454	2.83758	1.75391	2.40643	1.76929	1.26006	4.30126	2.30619	0.107167	1.1376	0.975737	1.26685	2.77154		2.13615	0.329632
coadread_tcga_pan_can_atlas_2018	TCGA-AM-5820-01	2406.68	2070.56	2212.53	15894.8	17448	12276.4	931.106	1581.86	452.192	114.405	2154.07	1254.86	18422.5	5947.1	767.85		0.772743	0.517742	0.563802	0.608446	0.957848	1.09996	0.762339	1.24923	4.2643	1.20161	0.0180927	2.06735	0.64289	0.84735	0.586673		1.07736	0.03236
coadread_tcga_pan_can_atlas_2018	TCGA-AD-A5EK-01	4304.98	1318.01	2104.21	17009.6	10296.6	6796.55	415.709	1341.28	549.425	323.755	2160.92	320.203	13403.8	4752.53	996.935		1.38225	0.329567	0.536199	0.65112	0.565255	0.608968	0.34036	1.05924	3.61575	1.45999	0.0512006	0.527525	0.467752	0.677146	0.761705		0.868935	-0.0610125
coadread_tcga_pan_can_atlas_2018	TCGA-AD-A5EJ-01	3786.55	10747.1	6896.69	62402	38721.7	20243.2	4058.48	1097.35	521.442	1276.8	14203.2	727.286	48999.5	9078.9	2143.76		1.2158	2.6873	1.75743	2.38872	2.12572	1.81378	3.32286	0.8666	2.95818	1.38563	0.201921	1.19818	1.70993	1.29357	1.63793		1.7709	0.248195
coadread_tcga_pan_can_atlas_2018	TCGA-AD-6965-01	3293.91	11938.5	4197.83	34327.5	23025.3	9819.73	1377.58	1075.93	712.293	554.236	9750	479.204	29671.5	4116.47	1344.52		1.05762	2.98521	1.0697	1.31404	1.26403	0.879844	1.12789	0.849685	2.90044	1.89277	0.0876504	0.789475	1.03545	0.58652	1.02728		1.25784	0.0996253
coadread_tcga_pan_can_atlas_2018	TCGA-AD-6964-01	1334.01	1194.82	3828.55	29652.1	13274.9	14279.4	1488.66	1493.21	158.682	213.145	4362.42	1279.67	24143.9	7905.36	1142.38		0.428327	0.298764	0.9756	1.13507	0.728756	1.27943	1.21883	1.17922	4.02532	0.421665	0.0337081	2.10822	0.842549	1.12637	0.872832		1.11164	0.0459657
coadread_tcga_pan_can_atlas_2018	TCGA-AD-6963-01	2156.9	6444.02	3674.27	41832.6	15737.1	16829.1	677.431	1891.78	429.273	181.467	2478.76	495.353	24092.3	9614.65	2218.32		0.692543	1.61132	0.936286	1.60133	0.863924	1.50788	0.554644	1.49398	5.09976	1.14071	0.0286983	0.81608	0.840749	1.36991	1.6949		1.35018	0.130392
coadread_tcga_pan_can_atlas_2018	TCGA-AD-6901-01	8154.19	6087.72	2510.64	19360.1	31041.4	7807.49	953.676	591.685	118.024	606.98	6971.84	1280.96	29027	3360.81	857.781		2.61817	1.52223	0.639767	0.741096	1.70409	0.699548	0.780818	0.467266	1.59503	0.313625	0.0959916	2.11035	1.01295	0.478852	0.655385		1.02901	0.0124202
coadread_tcga_pan_can_atlas_2018	TCGA-AD-6899-01	6029.88	2707.93	3655.28	27745.6	18360.4	9934.9	1465.67	992.885	265.742	724.653	22589.8	943.7	32313.1	3870.43	1235.5		1.93609	0.677116	0.931446	1.06209	1.00794	0.890163	1.20001	0.784102	2.67657	0.706156	0.114601	1.55472	1.12763	0.551464	0.94398		1.0776	0.0324595
coadread_tcga_pan_can_atlas_2018	TCGA-AD-6895-01	1993.03	7564.06	5454.85	50349	18090.3	11590.7	944.562	1377	323.04	926.616	5559.69	769.507	29077.9	4641.56	2377.94		0.639927	1.89139	1.39002	1.92734	0.993108	1.03852	0.773356	1.08745	3.71205	0.858414	0.146541	1.26774	1.01473	0.661335	1.81686		1.28125	0.107634
coadread_tcga_pan_can_atlas_2018	TCGA-AD-6890-01	3474.59	5114.07	5134.75	37672.6	23299.6	13853.4	997.636	1957.45	441.489	598.7	5188.53	701.708	34312.6	11323.2	1663.71		1.11563	1.27877	1.30845	1.44209	1.27908	1.24126	0.81681	1.54584	5.27679	1.17317	0.0946822	1.15604	1.19741	1.61334	1.27115		1.45403	0.162575
coadread_tcga_pan_can_atlas_2018	TCGA-AD-6889-01	9109.58	5363.03	6840.76	70429.6	27770.6	27735.3	3553	1576.83	381.976	2043.52	13597	483.272	56109.1	7793.63	1525.35		2.92493	1.34102	1.74318	2.69601	1.52453	2.48507	2.909	1.24526	4.25074	1.01502	0.323175	0.796177	1.95804	1.11045	1.16544		1.83254	0.263053
coadread_tcga_pan_can_atlas_2018	TCGA-AD-6888-01	2315.26	10381.4	4176.01	46847.4	35671.7	13371	973.264	1910.26	246.565	863.349	15570.4	407.367	35235.1	6352.47	2074.27		0.74339	2.59586	1.06414	1.7933	1.95828	1.19804	0.796856	1.50857	5.14958	0.655197	0.136535	0.671126	1.2296	0.905108	1.58484		1.46603	0.166142
coadread_tcga_pan_can_atlas_2018	TCGA-AD-6548-01	3428.86	19661.7	5807.78	64145.8	31469.3	13056.1	1487.08	1457.66	661.832	498.008	8526.61	797.88	34548.1	5649.3	2443.06		1.10095	4.91639	1.47995	2.45547	1.72758	1.16982	1.21754	1.15114	3.92949	1.75868	0.0787581	1.31448	1.20562	0.804919	1.86661		1.74516	0.241836
coadread_tcga_pan_can_atlas_2018	TCGA-AD-5900-01	1094.92	4717.84	5105.81	51167.5	18256.7	16511.9	1297.2	1596.99	437.241	126.037	7897.3	841.655	40969.4	5589.45	2125.52		0.35156	1.17969	1.30107	1.95867	1.00224	1.47946	1.06208	1.26118	4.30508	1.16188	0.0199323	1.3866	1.42971	0.796392	1.624		1.35464	0.131823
coadread_tcga_pan_can_atlas_2018	TCGA-AA-A03J-01	4815.33	6606.69	4145.75	23591.5	9389.92	13301.7	340.273	1198.16	155.507	460.38	3713.05	757.767	37959.4	11591.8	2058.41		1.54612	1.652	1.05643	0.903072	0.515481	1.19183	0.278597	0.946212	3.22994	0.413228	0.0728075	1.2484	1.32467	1.65161	1.57272		1.17354	0.0694982
coadread_tcga_pan_can_atlas_2018	TCGA-AA-A03F-01	5626.24	8179.66	5862.97	41753.8	17229.6	17123	900.152	1439.21	222.889	590.866	29437	542.213	81931.8	20527.8	1759.92		1.80649	2.04532	1.49402	1.59832	0.945856	1.53421	0.736996	1.13657	3.87974	0.592283	0.0934432	0.89328	2.85917	2.92483	1.34466		1.59235	0.202037
coadread_tcga_pan_can_atlas_2018	TCGA-AA-A02Y-01	2923.64	2032.17	4143.29	36435.4	12057.9	16321.8	293.436	1412.29	335.478	314.457	2503.22	371.973	26245.4	8561.44	2098.67		0.93873	0.508143	1.0558	1.39473	0.661946	1.46243	0.24025	1.11532	3.80718	0.891465	0.0497302	0.612815	0.915885	1.21984	1.60348		1.09852	0.0408065
coadread_tcga_pan_can_atlas_2018	TCGA-AA-A02W-01	5909.25	5990.53	2523.81	24529.5	18481	7071.33	2166.72	1146.09	460.659	170.174	10439.2	309.188	21434.5	6612.48	813.218		1.89736	1.49793	0.643122	0.938979	1.01456	0.633589	1.77399	0.905094	3.08958	1.22411	0.0269124	0.509378	0.748	0.942154	0.621337		1.09774	0.0404992
coadread_tcga_pan_can_atlas_2018	TCGA-AA-A02R-01	1689.01	4248.09	7413.55	40994.4	22920.2	18367.7	3651.7	1214.81	232.421	793.381	3671.52	836.863	33841.7	13573.6	1377.44		0.542312	1.06223	1.88914	1.56925	1.25826	1.64574	2.98982	0.959359	3.27482	0.617613	0.12547	1.37871	1.18097	1.93398	1.05243		1.43201	0.155945
coadread_tcga_pan_can_atlas_2018	TCGA-AA-A02O-01	3384.4	2075.22	4291.09	42119.4	15767.4	21840.7	632.454	1416.94	634.688	301.566	9236.17	855.482	33128.3	16024.3	2052.75		1.08667	0.518907	1.09347	1.61231	0.86559	1.95692	0.517819	1.11899	3.81971	1.68656	0.0476915	1.40938	1.15608	2.28317	1.56839		1.38278	0.140752
coadread_tcga_pan_can_atlas_2018	TCGA-AA-A02J-01	5249.75	7608.36	3616.52	34883.1	22115.8	10732.7	1903.71	1134.35	726.572	362.894	16980.4	265.389	28687.5	12774	1762.26		1.6856	1.90247	0.92157	1.33531	1.2141	0.961643	1.55866	0.895818	3.05792	1.93072	0.0573903	0.437221	1.00111	1.82005	1.34645		1.34173	0.127667
coadread_tcga_pan_can_atlas_2018	TCGA-AA-A02H-01	5315.5	1813.8	2031.87	10953.2	11557.8	6618.56	1518.79	669.419	176.002	153.939	4930.74	370.643	13712	5395.72	792.858		1.70672	0.453539	0.517765	0.419284	0.63449	0.593021	1.2435	0.528655	1.80459	0.467689	0.0243449	0.610625	0.478508	0.768788	0.605781		0.72382	-0.14037
coadread_tcga_pan_can_atlas_2018	TCGA-AA-A02F-01	4677.57	3632.37	2121.74	19200.7	28303.8	12151.9	1269.88	577.219	836.44	491.328	6482.16	367.919	29320.1	4244.65	665.263		1.50189	0.908271	0.540666	0.734996	1.5538	1.08881	1.03971	0.455842	1.55604	2.22267	0.0777017	0.606136	1.02318	0.604783	0.508292		0.961519	-0.0170422
coadread_tcga_pan_can_atlas_2018	TCGA-AA-A02E-01	5002.43	9199.42	3608.81	20246.5	13785.8	6799.16	1908.49	578.753	260.77	366.301	22131.9	338.592	30056	10918.7	1017.95		1.60619	2.30031	0.919604	0.775026	0.7568	0.609202	1.56257	0.457053	1.56017	0.692943	0.0579292	0.557821	1.04886	1.55571	0.777765		1.01586	0.00683563
coadread_tcga_pan_can_atlas_2018	TCGA-AA-A029-01	2609.44	5671.71	5204.74	37420.8	23601.4	16539.8	2276.22	1094.99	395.21	860.642	27661.3	586.232	47869.9	15283.9	1636.31		0.837846	1.41821	1.32628	1.43245	1.29565	1.48196	1.86364	0.864735	2.95181	1.05019	0.136107	0.965801	1.67052	2.17767	1.25022		1.38154	0.140363
coadread_tcga_pan_can_atlas_2018	TCGA-AA-A024-01	2794.64	4029.4	4703.29	23632.4	18933.3	9963.51	1871.26	934.172	150.411	1147.84	11357.4	413.661	43889.7	11121.4	1022.58		0.89731	1.00755	1.1985	0.904638	1.03939	0.892727	1.53209	0.737736	2.51829	0.399688	0.181526	0.681494	1.53162	1.58459	0.781297		1.05923	0.0249899
coadread_tcga_pan_can_atlas_2018	TCGA-AA-A022-01	4608.05	1186.98	3032.21	23111	11068.7	14302.1	1212.93	1270.5	155.084	563.024	6376.64	916.488	34934.7	6975.25	1173.87		1.47956	0.296803	0.772674	0.88468	0.607642	1.28146	0.993084	1.00334	3.42494	0.412105	0.0890402	1.50989	1.21911	0.993842	0.89689		1.05767	0.0243506
coadread_tcga_pan_can_atlas_2018	TCGA-AA-A01Z-01	4608.15	2131.76	5090.99	31863.9	20497	16253.2	773.82	704.292	669.957	331.76	3350.64	565.223	37321	6501.42	2283.26		1.4796	0.533045	1.2973	1.21974	1.12523	1.45628	0.633562	0.556194	1.89859	1.78028	0.0524666	0.931189	1.30239	0.92633	1.74452		1.12911	0.0527377
coadread_tcga_pan_can_atlas_2018	TCGA-AA-A01X-01	1577.57	3671.96	2495.79	18048.1	9005.14	8482.24	484.112	1354.55	139.72	122.43	2083.64	577.584	24233.6	4857.05	585.981		0.50653	0.918171	0.635983	0.690873	0.494358	0.760006	0.396365	1.06972	3.65153	0.371278	0.0193618	0.951553	0.84568	0.692038	0.447717		0.830077	-0.0808816
coadread_tcga_pan_can_atlas_2018	TCGA-AA-A01V-01	5708.9	3908.64	5476.77	38697.8	19705.3	13390.5	1053.98	1393.61	246.14	591.417	5977.23	483.77	40282.4	13412.8	1596.56		1.83303	0.977352	1.3956	1.48134	1.08177	1.19978	0.862941	1.10056	3.75681	0.654067	0.0935305	0.796997	1.40574	1.91107	1.21985		1.31803	0.119925
coadread_tcga_pan_can_atlas_2018	TCGA-AA-A01T-01	5045.78	3834.56	4652.61	31686.4	21206.2	24465.5	415.527	977.423	222.852	933.029	7426.72	812.881	87877.2	22545.9	2747.25		1.62011	0.958828	1.18559	1.21294	1.16416	2.1921	0.340211	0.771891	2.63489	0.592185	0.147555	1.3392	3.06665	3.21237	2.09903		1.50251	0.176819
coadread_tcga_pan_can_atlas_2018	TCGA-AA-A01S-01	5090.91	7500.24	5293.01	53386.5	19186.7	15749.7	866.509	2191.35	282.567	247.094	31315	456.495	48034.1	15919.9	2780.01		1.6346	1.87543	1.34878	2.04361	1.0533	1.41117	0.709451	1.73056	5.90733	0.750864	0.0390771	0.752062	1.67625	2.26828	2.12406		1.68832	0.227455
coadread_tcga_pan_can_atlas_2018	TCGA-AA-A01R-01	2396.7	10831.1	9302.16	49362.8	26597.2	17906.9	1051.53	1617.03	356.614	159.459	3931.52	841.201	59155	23489.3	2394.09		0.769537	2.70832	2.3704	1.88958	1.46011	1.60445	0.860936	1.277	4.3591	0.94763	0.0252179	1.38586	2.06433	3.34678	1.8292		1.79323	0.253636
coadread_tcga_pan_can_atlas_2018	TCGA-AA-A01Q-01	3716.29	1097.58	3392.43	21605.4	13916.5	10723.7	1828.71	1240.14	375.48	480.156	6394.01	490.713	23502.6	8682.23	1119.59		1.19324	0.274448	0.864467	0.827043	0.763977	0.960837	1.49725	0.979368	3.34312	0.997761	0.0759349	0.808436	0.820171	1.23705	0.855422		1.03323	0.014199
coadread_tcga_pan_can_atlas_2018	TCGA-AA-A01P-01	3650.11	6655.13	4161.73	39634.2	14039.6	12080.6	1022.32	1523.19	398.178	525.285	3086.56	1062.5	22786.3	6278.09	1657.4		1.17199	1.66411	1.0605	1.51718	0.770736	1.08242	0.83702	1.2029	4.10614	1.05808	0.0830719	1.75044	0.795173	0.89451	1.26633		1.28404	0.108578
coadread_tcga_pan_can_atlas_2018	TCGA-AA-A01K-01	3728.17	5892.81	4787.28	17725.8	15818.3	8372.4	1583.56	1167.13	217.305	335.148	12131.5	782.356	29128.1	8507.85	1081.87		1.19705	1.47349	1.21991	0.678536	0.868382	0.750164	1.29654	0.921706	3.14628	0.577445	0.0530024	1.28891	1.01648	1.21221	0.8266		1.10178	0.0420951
coadread_tcga_pan_can_atlas_2018	TCGA-AA-A01I-01	4336.65	2516.87	2898.01	24407	17820.7	9627.14	1006.97	1259.52	637.733	130.207	2802.41	257.358	11401.3	1249.55	855.151		1.39242	0.629343	0.738478	0.93429	0.978306	0.862588	0.824454	0.994669	3.39535	1.69465	0.0205918	0.42399	0.397871	0.178038	0.653376		0.941228	-0.0263054
coadread_tcga_pan_can_atlas_2018	TCGA-AA-A01G-01	3041.61	3234.4	3522.09	28296.9	12751.5	13609.1	835.479	1775.66	541.426	185.82	3227.16	412.443	21433	7191.85	1764.47		0.976609	0.808759	0.897508	1.08319	0.700025	1.21937	0.684045	1.40227	4.78673	1.43873	0.0293867	0.679488	0.747946	1.0247	1.34814		1.18846	0.0749847
coadread_tcga_pan_can_atlas_2018	TCGA-AA-A01F-01	2815.11	2903.13	3028.63	13768.3	10740.1	6467.36	733.15	651.114	277.291	141.56	5171.57	273.58	28492.1	9896.49	1167.4		0.903881	0.725926	0.771762	0.527046	0.589605	0.579473	0.600263	0.514199	1.75524	0.736846	0.0223872	0.450716	0.994288	1.41006	0.891947		0.76491	-0.11639
coadread_tcga_pan_can_atlas_2018	TCGA-AA-A01D-01	2261.72	3921.81	2789.18	28694.7	14988.9	8543.26	875.225	847.489	456.494	276.274	8694.67	1292.33	26711.4	6101.03	845.529		0.726199	0.980647	0.710745	1.09842	0.822849	0.765473	0.716587	0.66928	2.28462	1.21304	0.0436918	2.12908	0.932146	0.869282	0.646024		0.973872	-0.0114981
coadread_tcga_pan_can_atlas_2018	TCGA-AA-A01C-01	2953.2	5297.85	3886.1	28033.9	20517.8	10529.9	1515.7	968.324	514.984	525.449	5021	1010.93	41959.2	10184.3	1136.11		0.948222	1.32472	0.990264	1.07313	1.12637	0.943471	1.24097	0.764706	2.61036	1.36847	0.0830978	1.66548	1.46425	1.45107	0.868043		1.19484	0.0773101
coadread_tcga_pan_can_atlas_2018	TCGA-AA-A017-01	3754.19	2481.61	2289.39	21002.7	14435.3	7698.4	937.299	1004.02	205.536	262.954	7835.89	466.773	19105.2	8993.19	843.291		1.20541	0.620524	0.583388	0.803972	0.792457	0.689774	0.76741	0.792896	2.70659	0.54617	0.0415852	0.768995	0.666714	1.28136	0.644314		0.86077	-0.0651129
coadread_tcga_pan_can_atlas_2018	TCGA-AA-A010-01	5173.5	1727.6	4354.97	42192.1	26686.5	9784.31	2010.64	868.003	575.745	424.135	5577.15	730.044	31388.2	7624.74	1187.92		1.66112	0.431986	1.10974	1.6151	1.46502	0.87667	1.6462	0.68548	2.33992	1.52993	0.0670754	1.20273	1.09535	1.08638	0.907629		1.18136	0.0723805
coadread_tcga_pan_can_atlas_2018	TCGA-AA-A00Z-01	3856.86	3651.29	2902.39	33758.6	13675.5	9789.8	768.767	1512.83	478.368	350.729	4044.41	331.42	19377.1	7192.35	2222.7		1.23837	0.913003	0.739592	1.29226	0.750745	0.877163	0.629425	1.19471	4.0782	1.27117	0.0554665	0.546006	0.676204	1.02477	1.69825		1.13236	0.0539829
coadread_tcga_pan_can_atlas_2018	TCGA-AA-A00W-01	3116.67	2347.06	3298	26474.1	12124.8	9933.83	305.848	1073.49	184.475	268.915	1822.95	252.443	25239.2	5962.7	1167.1		1.00071	0.586881	0.840405	1.01342	0.665619	0.890068	0.250412	0.847754	2.89385	0.490205	0.0425279	0.415893	0.880773	0.849572	0.891718		0.83732	-0.0771084
coadread_tcga_pan_can_atlas_2018	TCGA-AA-A00U-01	4127.02	6390.44	4027.34	39842	20285.4	12586	1265.7	1316.49	544.197	642.021	8546.47	382.595	28094.1	5871.43	1514.56		1.32511	1.59792	1.02626	1.52513	1.11361	1.1277	1.03629	1.03966	3.54892	1.44609	0.101533	0.630315	0.9804	0.836569	1.1572		1.23285	0.0909094
coadread_tcga_pan_can_atlas_2018	TCGA-AA-A00R-01	1880.8	1612.27	8006.93	49157.4	34490.9	13670	1799.67	1609.59	637.886	371.209	7262.09	680.284	39979.1	10283.6	1897		0.603893	0.403148	2.04034	1.88172	1.89345	1.22483	1.47347	1.27113	4.33904	1.69505	0.0587053	1.12075	1.39515	1.46522	1.4494		1.48769	0.172512
coadread_tcga_pan_can_atlas_2018	TCGA-AA-A00Q-01	4618.43	2294.45	2527.78	17382.7	16080.4	10560.3	1111.21	791.205	260.282	217.263	7386.08	359.661	32909.2	6899.75	646.06		1.4829	0.573724	0.644134	0.6654	0.882768	0.946203	0.909797	0.624831	2.13289	0.691646	0.0343593	0.592531	1.14843	0.983085	0.49362		0.853755	-0.0686669
coadread_tcga_pan_can_atlas_2018	TCGA-AA-A00O-01	15126.7	3432.08	2836.25	12059.4	7368.08	6200.83	773.524	977.01	152.182	113.571	3715.92	692.586	14565.5	3021.86	744.887		4.85693	0.858188	0.72274	0.461627	0.404488	0.555592	0.633319	0.771565	2.63377	0.404394	0.0179608	1.14102	0.508291	0.430558	0.569128		0.997971	-0.000881893
coadread_tcga_pan_can_atlas_2018	TCGA-AA-A00N-01	2646.52	3390.28	7030.5	35678.9	23623.9	13280.9	2368.88	1551.99	357.643	863.58	15108.3	859.381	33736.9	10246.7	1002.06		0.849752	0.847737	1.79153	1.36577	1.29689	1.18996	1.93951	1.22564	4.18378	0.950363	0.136572	1.41581	1.17732	1.45996	0.765624		1.37308	0.137696
coadread_tcga_pan_can_atlas_2018	TCGA-AA-A00L-01	5108.62	2682.99	2719.42	30934.6	11220.4	7575.08	581.362	1498.52	282.163	190.25	1908.58	283.827	25052.6	8963.28	1877.88		1.64029	0.67088	0.692968	1.18416	0.61597	0.678724	0.475988	1.18341	4.03964	0.749791	0.0300873	0.467597	0.874259	1.2771	1.43479		1.06771	0.0284535
coadread_tcga_pan_can_atlas_2018	TCGA-AA-A00K-01	4515.98	2481.43	6126.18	54104.3	27277.9	15981.6	2029.11	1332.44	508.573	648	20851.3	730.915	47845.6	16264.9	1981.28		1.45	0.620479	1.56109	2.07109	1.49748	1.43194	1.66133	1.05226	3.59193	1.35143	0.102479	1.20416	1.66967	2.31744	1.51379		1.53977	0.187456
coadread_tcga_pan_can_atlas_2018	TCGA-AA-A00J-01	3033.97	1961.69	3858.78	24365.2	18827.7	9375.16	2675.56	1146.5	520.805	497.305	8839.02	452.014	31780.2	7071.33	1204.46		0.974155	0.49052	0.983302	0.932689	1.03359	0.840011	2.1906	0.905412	3.09067	1.38393	0.078647	0.74468	1.10903	1.00753	0.920267		1.11234	0.0462361
coadread_tcga_pan_can_atlas_2018	TCGA-AA-A00F-01	5068.67	3422.29	2776.25	17069	17205.1	12965.2	973.223	652.885	446.342	835.954	6253.73	907.344	26617.2	6313.48	869.702		1.62746	0.855741	0.707451	0.653392	0.944511	1.16168	0.796823	0.515597	1.76002	1.18606	0.132203	1.49482	0.928861	0.899552	0.664493		0.955244	-0.0198855
coadread_tcga_pan_can_atlas_2018	TCGA-AA-A00E-01	2341.02	2909	4488.9	31529.4	18898.4	9407.73	2049.25	1013.42	310.023	776.487	3521.52	348.289	26497.3	8036.98	1489.93		0.751659	0.727394	1.14387	1.20693	1.03747	0.842929	1.67781	0.800318	2.73192	0.823824	0.122799	0.573796	0.924675	1.14512	1.13837		1.04326	0.0183925
coadread_tcga_pan_can_atlas_2018	TCGA-AA-A00D-01	1287.33	4174.47	3292.4	24572.4	12844.5	7094.47	745.591	1030.57	784.019	225.785	5200.75	395.476	15993.5	6552.27	1345.06		0.413341	1.04382	0.838976	0.940621	0.705126	0.635662	0.610449	0.813864	2.77816	2.08337	0.0357071	0.651535	0.558125	0.933576	1.02769		0.938002	-0.0277964
coadread_tcga_pan_can_atlas_2018	TCGA-AA-A00A-01	2294.09	1167.32	4139.82	39407.7	19030.7	10246.6	1775.91	1359.75	308.348	912.866	4426.73	564.73	31420.3	8428.19	1085.03		0.736593	0.291887	1.05492	1.50851	1.04474	0.918092	1.45402	1.07382	3.66554	0.819374	0.144366	0.930377	1.09647	1.20086	0.829016		1.11791	0.0484051
coadread_tcga_pan_can_atlas_2018	TCGA-AA-A004-01	11256.7	2888.94	2939.23	26110.2	6305.19	15073.4	37.2732	607.197	105.661	550.825	2174.9	1833.41	30153.4	9790.81	3161.53		3.61432	0.722377	0.748982	0.999485	0.346138	1.35057	0.0305173	0.479516	1.63685	0.280774	0.0871109	3.02049	1.05226	1.39501	2.41556		1.212	0.0835015
coadread_tcga_pan_can_atlas_2018	TCGA-AA-3994-01	2130.16	22157.1	4597.39	21897.5	17410	10277.8	1709.3	1311.14	424.538	435.653	8057.56	453.67	29967	13653.6	1537.59		0.683959	5.54038	1.17152	0.838225	0.955764	0.920891	1.39949	1.03544	3.53452	1.12812	0.0688969	0.747408	1.04576	1.94539	1.17479		1.47937	0.170076
coadread_tcga_pan_can_atlas_2018	TCGA-AA-3989-01	5194.88	3999.79	5775.76	27023.2	24268.1	14542	1504.28	1246.64	213.545	330.977	7907.6	517.831	48450.3	14315.8	1345.76		1.66799	1.00015	1.47179	1.03444	1.33225	1.30296	1.23163	0.984495	3.36062	0.567452	0.0523427	0.853112	1.69077	2.03973	1.02823		1.30786	0.116562
coadread_tcga_pan_can_atlas_2018	TCGA-AA-3986-01	2192.95	6794.32	4113.69	24592.8	15382.9	10004.1	1751.33	1177.32	312.185	452.102	5734.34	425.645	24131.6	9845.6	1052.8		0.704118	1.69891	1.04826	0.9414	0.844481	0.896368	1.43389	0.929755	3.17376	0.829568	0.0714982	0.701238	0.842121	1.40281	0.804386		1.08817	0.0366974
coadread_tcga_pan_can_atlas_2018	TCGA-AA-3984-01	4885.8	6764.77	5084.21	33893.1	22271.8	12564	1094.68	1264.32	737.775	531.128	6986.46	471.811	19495.7	6019.74	1287.66		1.56875	1.69153	1.29557	1.29741	1.22266	1.12573	0.896266	0.998461	3.40829	1.96049	0.0839959	0.777296	0.680342	0.8577	0.983831		1.25655	0.0991813
coadread_tcga_pan_can_atlas_2018	TCGA-AA-3982-01	2315.77	2335.5	5928.86	24888.6	30192.6	10505.9	2635.31	1586.19	567.367	550.397	10953.4	381.983	30034.8	9691.87	902.602		0.743553	0.58399	1.51081	0.952724	1.65749	0.941325	2.15765	1.25265	4.27597	1.50766	0.0870433	0.629306	1.04812	1.38091	0.68963		1.29459	0.112132
coadread_tcga_pan_can_atlas_2018	TCGA-AA-3980-01	3611.34	1157.15	3141.36	20573.2	19512	8596.04	1019.66	1457.69	527.908	304.896	5986.37	397.561	29373.8	7339.51	1155.83		1.15954	0.289345	0.800489	0.787531	1.07116	0.770202	0.834841	1.15116	3.92955	1.40281	0.0482181	0.65497	1.02506	1.04574	0.883106		1.05691	0.02404
coadread_tcga_pan_can_atlas_2018	TCGA-AA-3979-01	3085.41	9129.97	6105.69	36050.8	29360.6	13054.6	1670.31	1981.37	622.439	615.552	18363.7	204.983	39211.4	15023.3	2294.67		0.990673	2.28294	1.55587	1.38001	1.61182	1.16968	1.36756	1.56473	5.34126	1.65401	0.0973473	0.337703	1.36836	2.14054	1.75323		1.64105	0.215122
coadread_tcga_pan_can_atlas_2018	TCGA-AA-3977-01	2369.65	1845.07	8436.94	35045.6	29123.4	12842.7	2115.62	1960.47	873.609	542.713	4073.4	446.288	28667.4	10843.1	1187.36		0.760854	0.461358	2.14992	1.34153	1.5988	1.1507	1.73215	1.54822	5.28494	2.32144	0.0858281	0.735247	1.00041	1.54493	0.907201		1.50824	0.178469
coadread_tcga_pan_can_atlas_2018	TCGA-AA-3976-01	3217.61	6390.09	3630.26	14674.1	16561.3	8343.51	1320.95	1131.89	444.726	197.749	6212.97	399.619	25655.5	5401.77	969.295		1.03312	1.59784	0.925071	0.561718	0.909168	0.747576	1.08152	0.893874	3.05128	1.18177	0.0312733	0.658361	0.895298	0.769651	0.740587		1.00521	0.00225547
coadread_tcga_pan_can_atlas_2018	TCGA-AA-3975-01	2921.89	5126.75	2487.59	18526.4	9591.98	8318.76	598.979	1205.14	210.141	603.095	5614.89	377.293	20566.8	9581.5	1220.12		0.938169	1.28194	0.633894	0.709183	0.526574	0.745358	0.490412	0.951723	3.24875	0.558408	0.0953773	0.62158	0.71772	1.36518	0.932229		0.9211	-0.0356932
coadread_tcga_pan_can_atlas_2018	TCGA-AA-3973-01	3545.01	1841.51	2659.39	8860.12	14947.6	7340.11	1851.7	925.104	253.641	174.386	7055.7	309.662	25167.3	4463.4	424.095		1.13824	0.460468	0.67767	0.339161	0.82058	0.657671	1.51607	0.730574	2.49385	0.673999	0.0275785	0.510159	0.878264	0.635951	0.324029		0.792284	-0.101119
coadread_tcga_pan_can_atlas_2018	TCGA-AA-3971-01	3248.75	3687.82	3563.8	19314	17759.3	9217.51	1683.82	1135.81	227.255	616.217	7607.96	352.852	33638.3	7732.1	893.81		1.04312	0.922137	0.908135	0.739332	0.974939	0.825886	1.37862	0.89697	3.06185	0.603883	0.0974524	0.581314	1.17388	1.10168	0.682913		0.999474	-0.000228583
coadread_tcga_pan_can_atlas_2018	TCGA-AA-3968-01	3587.62	3599.55	3894.93	14083	20271.3	8193.73	1820.1	1318.98	432.225	361.764	5534.87	415.637	16369.8	4126.53	1058.35		1.15192	0.900065	0.992514	0.539092	1.11284	0.734155	1.4902	1.04163	3.55564	1.14855	0.0572116	0.684751	0.571258	0.587953	0.808625		1.02509	0.0107634
coadread_tcga_pan_can_atlas_2018	TCGA-AA-3966-01	3777.66	3003.78	4543.83	26584.6	13733	13869.4	2072.37	1502.77	803.881	990.594	11924.1	777.97	26830.1	8351.87	1092.27		1.21294	0.751094	1.15787	1.01765	0.753902	1.2427	1.69674	1.18677	4.05108	2.13615	0.156659	1.28168	0.936289	1.18998	0.834546		1.30707	0.116299
coadread_tcga_pan_can_atlas_2018	TCGA-AA-3956-01	3246.11	4152.4	3997.26	18986.9	14344.4	6780.45	1369.02	1333.04	248.343	533.563	9538.71	425.566	21878.2	4567.86	820.25		1.04227	1.0383	1.01859	0.726812	0.787471	0.607525	1.12088	1.05273	3.59355	0.659921	0.0843811	0.701108	0.763482	0.650834	0.62671		0.964971	-0.0154857
coadread_tcga_pan_can_atlas_2018	TCGA-AA-3955-01	1628.85	4407.79	5619.86	32309.6	37021.8	10333.8	2357.55	1395.33	967.881	506.976	4668.84	326.9	28644.2	9041.62	985.38		0.522995	1.10217	1.43206	1.2368	2.0324	0.925907	1.93024	1.10192	3.76146	2.57195	0.0801763	0.538558	0.999595	1.28826	0.752876		1.35182	0.13092
coadread_tcga_pan_can_atlas_2018	TCGA-AA-3952-01	2551.84	3615.18	4076.67	29612.6	11893.3	9382.68	4740.59	2076.4	1323.18	212.312	6554.67	1323.93	98580	12793.4	1347.68		0.819352	0.903973	1.03883	1.13356	0.65291	0.840685	3.88134	1.63978	5.59746	3.51607	0.0335763	2.18114	3.44014	1.82281	1.02969		1.90209	0.279231
coadread_tcga_pan_can_atlas_2018	TCGA-AA-3950-01	1917.87	3267.14	8886.76	47283.6	35073.3	21338.5	4162.26	1193.07	1016.8	858.258	11423.2	879.721	28371	10350.3	1076.53		0.615794	0.816946	2.26454	1.81	1.92543	1.91192	3.40783	0.942192	3.21622	2.70193	0.13573	1.44931	0.990062	1.47472	0.82252		1.63234	0.212812
coadread_tcga_pan_can_atlas_2018	TCGA-AA-3949-01	783.853	2597.21	5526.11	27428.5	31125.8	13821	2624.46	2072.9	683.106	776.81	3810.7	734.854	30813.4	10331.9	1416.32		0.251681	0.649431	1.40818	1.04995	1.70872	1.23836	2.14877	1.63701	5.58801	1.81522	0.12285	1.21065	1.0753	1.4721	1.08214		1.49722	0.175287
coadread_tcga_pan_can_atlas_2018	TCGA-AA-3947-01	1662.71	1415.34	6689.66	18605.7	41088.5	11060.3	5754.78	1568.4	1456.4	183.135	3349.05	212.913	5070.51	271.355	278.602		0.533867	0.353906	1.70467	0.712218	2.25565	0.991	4.71171	1.2386	4.22802	3.8701	0.0289621	0.350768	0.176945	0.0386629	0.212865		1.4272	0.154483
coadread_tcga_pan_can_atlas_2018	TCGA-AA-3941-01	1568.76	12253.4	4451.86	21333.2	10593	11854.3	1320.74	993.75	1031.45	197.185	4685.98	236.556	30276	8251.99	1132		0.503703	3.06396	1.13443	0.816627	0.581529	1.06214	1.08135	0.784785	2.6789	2.74087	0.0311841	0.38972	1.05654	1.17575	0.864898		1.19776	0.0783695
coadread_tcga_pan_can_atlas_2018	TCGA-AA-3939-01	2101.43	2868.27	6062.48	19420.6	19370.3	16652.6	1769.36	2346.74	620.874	413.639	6334.98	396.332	27581.6	14648.9	1131.81		0.674732	0.717209	1.54486	0.743413	1.06337	1.49207	1.44866	1.85327	6.32621	1.64985	0.0654155	0.652946	0.962516	2.0872	0.864755		1.47643	0.169213
coadread_tcga_pan_can_atlas_2018	TCGA-AA-3930-01	2396.49	5574.84	5713.95	34900.5	21165.4	7195.21	1542.35	1713.15	691.327	633.578	2894.94	723.878	39368.9	5247.68	2218.97		0.769472	1.39398	1.45604	1.33597	1.16192	0.644688	1.26279	1.35291	4.61822	1.83706	0.100198	1.19257	1.37386	0.747696	1.6954		1.39619	0.144943
coadread_tcga_pan_can_atlas_2018	TCGA-AA-3877-01	2828.87	3292.67	6787.36	30537.8	22172.5	10232.6	2304.15	1536.69	707.781	523.858	6726.56	633.244	29641.2	8173.13	1097.8		0.908302	0.823329	1.72957	1.16897	1.21721	0.916841	1.88652	1.21356	4.14254	1.88079	0.0828462	1.04325	1.03439	1.16452	0.838768		1.33676	0.126053
coadread_tcga_pan_can_atlas_2018	TCGA-AA-3875-01	2121.39	2007.52	4150.84	24463.2	22899.1	9404.16	1425.42	1631.86	475.369	387.023	5636.88	357	18928.2	8754.13	1213.05		0.681141	0.501979	1.05773	0.936439	1.2571	0.842609	1.16706	1.28871	4.39908	1.2632	0.0612062	0.588147	0.660536	1.2473	0.926825		1.12527	0.0512569
coadread_tcga_pan_can_atlas_2018	TCGA-AA-3872-01	2773.36	13669.7	3998.6	19376.5	13819.3	11355	1163.65	1120.75	603.171	274.376	12773.7	1239.43	37960.9	6972.31	1191.63		0.890477	3.4181	1.01893	0.741725	0.75864	1.01741	0.952733	0.885077	3.02125	1.60281	0.0433915	2.04193	1.32472	0.993424	0.910459		1.30807	0.116631
coadread_tcga_pan_can_atlas_2018	TCGA-AA-3870-01	1498.21	45311.5	6028.98	18440.7	25761.9	13768.7	1883.76	1243.85	441.654	577.137	14586.5	887.927	54694	14158	1550.19		0.48105	11.3301	1.53632	0.705902	1.41426	1.23367	1.54232	0.982292	3.3531	1.17361	0.091272	1.46283	1.90865	2.01725	1.18442		2.0278	0.307026
coadread_tcga_pan_can_atlas_2018	TCGA-AA-3869-01	1841.05	4934.36	5756.7	22429	23727.5	10016.3	2776.32	848.792	539.739	268.459	9102.08	358.77	37092.9	4581.82	790.539		0.591129	1.23383	1.46693	0.858572	1.30258	0.897461	2.2731	0.670309	2.28813	1.43425	0.0424559	0.591063	1.29443	0.652824	0.604009		1.08007	0.0334525
coadread_tcga_pan_can_atlas_2018	TCGA-AA-3867-01	3034.23	10996.7	2980.27	15911.9	15062.8	7511.66	1403.11	1396.55	291.606	235.09	12259	630.733	19916.7	7092.55	864.549		0.974239	2.74971	0.759439	0.6091	0.826906	0.673042	1.14879	1.10289	3.76475	0.774883	0.0371786	1.03912	0.695034	1.01056	0.660556		1.12175	0.0498946
coadread_tcga_pan_can_atlas_2018	TCGA-AA-3866-01	2426.88	4515.71	4569.27	22067.9	23587.4	9447.26	1505.98	1294.91	417.974	277.841	4212.71	694.976	42316.3	6133.19	897.215		0.77923	1.12915	1.16435	0.844749	1.29488	0.846471	1.23302	1.02262	3.49075	1.11068	0.0439396	1.14495	1.47671	0.873865	0.685514		1.14273	0.0579418
coadread_tcga_pan_can_atlas_2018	TCGA-AA-3864-01	1878.41	2497.25	7979.92	37237.3	32212.5	11915.4	2842.94	1344.17	793.599	262.422	5526.46	459.353	26375.5	7899.68	1600.18		0.603124	0.624435	2.03346	1.42543	1.76838	1.06762	2.32765	1.06152	3.62355	2.10883	0.041501	0.756772	0.920426	1.12556	1.22261		1.38072	0.140107
coadread_tcga_pan_can_atlas_2018	TCGA-AA-3858-01	2370.97	2871.52	4302.33	31696.8	12021.9	11852.4	789.044	1384.79	464.35	144.983	4199.68	623.562	22384.2	15261.4	578.612		0.761276	0.718022	1.09633	1.21334	0.659972	1.06197	0.646026	1.0936	3.73306	1.23392	0.0229286	1.0273	0.781141	2.17447	0.442087		1.11103	0.0457253
coadread_tcga_pan_can_atlas_2018	TCGA-AA-3856-01	3581.54	9732.75	3717.46	29988	23347.7	10212.5	1732.76	1686	317.418	239.005	16455.6	339.337	32209.2	7403.06	1488.64		1.14997	2.43367	0.947291	1.14793	1.28172	0.915037	1.41869	1.33147	4.54502	0.843473	0.0377977	0.559048	1.124	1.0548	1.13739		1.32849	0.123357
coadread_tcga_pan_can_atlas_2018	TCGA-AA-3855-01	2953.53	6313.34	4038.4	20757.8	11717.3	11146.3	739.881	1347.65	434.956	629.525	3724.61	442.629	22080.1	9492.87	1638.83		0.948326	1.57865	1.02907	0.794599	0.643246	0.998704	0.605774	1.06426	3.63292	1.15581	0.099557	0.729219	0.770529	1.35256	1.25214		1.11036	0.0454627
coadread_tcga_pan_can_atlas_2018	TCGA-AA-3854-01	2146.26	6762.75	4734.01	20405.7	20665	9779.36	2004.92	1238.45	319.507	584.131	16494.2	310.526	30246.1	8472.85	1392.19		0.689128	1.69102	1.20633	0.781121	1.13445	0.876227	1.64152	0.978034	3.33856	0.849026	0.0923781	0.511582	1.0555	1.20722	1.0637		1.14105	0.0573058
coadread_tcga_pan_can_atlas_2018	TCGA-AA-3852-01	2102.52	5145.51	6513.95	35472.6	16683.2	19364.8	1273.43	1641.35	666.239	450	10194.7	864.368	38032.6	16064.3	1530.52		0.675082	1.28663	1.6599	1.35788	0.915864	1.73508	1.04261	1.2962	4.42465	1.7704	0.0711658	1.42402	1.32722	2.28886	1.16939		1.49633	0.175028
coadread_tcga_pan_can_atlas_2018	TCGA-AA-3851-01	2282.12	3140.9	4429.2	20679.6	24816.3	16467.7	2004.94	1783.18	746.052	1047.5	14034.3	514.839	34552.6	7799.78	772.727		0.732751	0.785379	1.12866	0.791606	1.36235	1.4755	1.64154	1.40821	4.80699	1.98248	0.165658	0.848183	1.20578	1.11132	0.5904		1.33579	0.125737
coadread_tcga_pan_can_atlas_2018	TCGA-AA-3850-01	2100.51	2664.71	5233.15	21784.7	17873.2	9746.56	1130.27	1750.57	399.457	737.08	5158.32	695.583	26492.5	8397.09	805.012		0.674437	0.666309	1.33352	0.833908	0.981188	0.873288	0.925406	1.38247	4.71911	1.06148	0.116566	1.14595	0.924509	1.19643	0.615067		1.16331	0.065695
coadread_tcga_pan_can_atlas_2018	TCGA-AA-3848-01	4253.04	6667.02	6096.8	28334.4	14632.8	14030	469.288	1555.41	358.83	363.348	4559.84	767.647	47120.3	19215.4	2447.37		1.36558	1.66708	1.5536	1.08463	0.803301	1.25708	0.384227	1.22834	4.19301	0.953517	0.0574621	1.26468	1.64436	2.73783	1.86991		1.47097	0.167605
coadread_tcga_pan_can_atlas_2018	TCGA-AA-3846-01	4821.27	3509.42	2997.18	14612.6	16617.5	6131.29	989.74	1174.07	282.868	550.457	2382.48	238.057	17516.9	5323.44	351.424		1.54803	0.877527	0.763747	0.559364	0.912254	0.549362	0.810346	0.92719	3.16501	0.751665	0.0870527	0.392193	0.611288	0.75849	0.268505		0.865468	-0.0627492
coadread_tcga_pan_can_atlas_2018	TCGA-AA-3845-01	1578.73	15135.6	6604.8	34265	23164.1	14704.4	3741.84	885.567	406.687	1493.69	6714.32	269.331	25341.7	8102.34	1145.05		0.506902	3.78464	1.68305	1.31165	1.27165	1.31751	3.06361	0.699351	2.38727	1.08069	0.236222	0.443716	0.884349	1.15443	0.874869		1.37999	0.139877
coadread_tcga_pan_can_atlas_2018	TCGA-AA-3844-01	2095.88	1183.78	4339.35	29280.7	15048.1	15326.9	609.897	1544.39	709.147	280.359	1551.65	223.508	27625.1	5852.37	1045.46		0.672952	0.296004	1.10576	1.12085	0.826098	1.37328	0.499351	1.21964	4.16328	1.88441	0.0443378	0.368224	0.964034	0.833852	0.798779		1.07806	0.0326419
coadread_tcga_pan_can_atlas_2018	TCGA-AA-3842-01	1921.64	3864.22	5228.76	26529.4	23584.2	10449.9	1541.81	920.704	493.368	389.284	6128.88	560.125	39082.9	5776.02	1487.96		0.617006	0.966245	1.3324	1.01553	1.29471	0.936307	1.26235	0.727099	2.48199	1.31103	0.0615638	0.92279	1.36388	0.822974	1.13687		1.08352	0.0348353
coadread_tcga_pan_can_atlas_2018	TCGA-AA-3841-01	2386.13	4028.67	5656.45	24768.1	12620.9	14643.4	471.736	1278.71	139.977	452.111	12047.6	1078.02	41557.3	15457	2946.81		0.766143	1.00736	1.44139	0.948112	0.692854	1.31205	0.386232	1.00983	3.44709	0.37196	0.0714997	1.77602	1.45022	2.20234	2.2515		1.27564	0.105728
coadread_tcga_pan_can_atlas_2018	TCGA-AA-3837-01	1886.98	2165.61	3890.15	22897.1	14475.3	9783.38	690.18	1241.12	319.451	439.592	5792.03	504.228	21553.4	10303.3	1376.03		0.605875	0.541509	0.991296	0.876491	0.794656	0.876587	0.565082	0.980138	3.34575	0.848877	0.0695199	0.830701	0.75215	1.46803	1.05135		0.973201	-0.0117975
coadread_tcga_pan_can_atlas_2018	TCGA-AA-3833-01	2484.21	12746.1	6182.67	35961.5	22897	14301.6	2486.68	1398.08	316.493	1005.2	11622.8	762.323	44154.9	14542.1	1417.24		0.797636	3.18715	1.57548	1.37659	1.25698	1.28142	2.03596	1.10409	3.76887	0.841017	0.158969	1.25591	1.54087	2.07198	1.08284		1.55572	0.191931
coadread_tcga_pan_can_atlas_2018	TCGA-AA-3831-01	3118.31	3105.68	5737.59	31017.3	16307.9	12574.5	1928.56	1607.47	382.81	751.29	4301.77	452.005	34841.4	13459.4	1501.59		1.00123	0.776572	1.46207	1.18733	0.895258	1.12667	1.579	1.26945	4.33333	1.01724	0.118814	0.744665	1.21586	1.91771	1.14728		1.3195	0.120409
coadread_tcga_pan_can_atlas_2018	TCGA-AA-3821-01	2720.22	2630.31	4503.07	20079.4	16681.7	6985.14	2773.06	1049.69	407.308	781.948	7958.49	455.739	17163.5	5001.65	1072.2		0.873416	0.657707	1.14748	0.768629	0.915781	0.625866	2.27043	0.828964	2.82971	1.08234	0.123662	0.750817	0.598954	0.712642	0.819208		1.00037	0.000162315
coadread_tcga_pan_can_atlas_2018	TCGA-AA-3819-01	2191.08	3296.13	3714.24	12470.6	17340.9	9242.74	993.171	1531.33	248.678	377.291	3583.64	372.122	21952.9	7285.52	883.667		0.703519	0.824195	0.94647	0.477368	0.951968	0.828146	0.813155	1.20932	4.12807	0.660812	0.0596672	0.61306	0.766091	1.03805	0.675163		0.979671	-0.00891996
coadread_tcga_pan_can_atlas_2018	TCGA-AA-3818-01	5511.48	3382.89	5027.96	28350.8	21853.2	17828.4	2696.67	1118.95	396.205	457.829	9191.51	363.356	36866.1	11887.3	1259.18		1.76964	0.845889	1.28123	1.08526	1.19968	1.59742	2.20789	0.883655	3.0164	1.05283	0.072404	0.598618	1.28652	1.69372	0.962074		1.30355	0.115127
coadread_tcga_pan_can_atlas_2018	TCGA-AA-3814-01	3329.69	4628.61	3833.47	20302.3	15801.9	10486.7	1434.86	1755.79	272.088	312.512	6011.27	575.474	27219.9	9271.95	1083.19		1.06911	1.15738	0.976854	0.777162	0.867482	0.939606	1.17478	1.38658	4.73317	0.72302	0.0494226	0.948077	0.949893	1.32108	0.82761		1.19341	0.0767915
coadread_tcga_pan_can_atlas_2018	TCGA-AA-3812-01	3003.2	28431.7	6521.32	31290.6	11068.8	17160.8	466.503	1861.16	63.9806	269.995	7642.67	3101.87	42585.5	20812.1	2986.99		0.964274	7.10934	1.66178	1.19779	0.607647	1.5376	0.381947	1.46979	5.01721	0.170015	0.0426988	5.11024	1.48611	2.96533	2.2822		2.1336	0.329113
coadread_tcga_pan_can_atlas_2018	TCGA-AA-3811-01	3818.34	9733.23	4107.61	25973.7	24087.7	9601.43	2854.33	1057.05	585.178	495.216	6143.1	528.075	39559	8742.96	1647.62		1.226	2.43379	1.04671	0.994261	1.32235	0.860285	2.33697	0.834775	2.84954	1.55499	0.0783165	0.869989	1.38049	1.24571	1.25886		1.35287	0.131256
coadread_tcga_pan_can_atlas_2018	TCGA-AA-3715-01	2977.79	13128.4	7666.02	44732.7	15577.4	28847	1266.42	1180.29	259.354	800.226	4924.82	1484.85	45939.7	23948.6	2365.91		0.956116	3.28274	1.95347	1.71235	0.855158	2.58468	1.03688	0.932101	3.18177	0.689181	0.126553	2.44625	1.60316	3.41223	1.80766		1.77202	0.248469
coadread_tcga_pan_can_atlas_2018	TCGA-AA-3713-01	3788.09	6509.47	4549.03	29603.6	12774.6	9666.73	1472.46	1181.59	330.473	343.599	8135.2	498.408	21498.5	2901.61	1632.68		1.21629	1.62769	1.15919	1.13321	0.701291	0.866135	1.20557	0.933126	3.18527	0.878165	0.0543389	0.821113	0.750233	0.413425	1.24744		1.0795	0.0332226
coadread_tcga_pan_can_atlas_2018	TCGA-AA-3712-01	2806.79	7388.22	4850.43	27352.4	15699.4	15766.8	1851.38	1147.67	276.589	340.255	7041.21	777.127	33476.5	8577.7	1714.77		0.901212	1.84742	1.236	1.04704	0.861854	1.4127	1.51581	0.906339	3.09383	0.734979	0.0538101	1.28029	1.16823	1.22216	1.31016		1.23946	0.0932311
coadread_tcga_pan_can_atlas_2018	TCGA-AA-3710-01	1600.58	3737.63	5690.09	35944.8	23485	15681.1	2065.06	1566.32	552.864	762.367	6811.44	540.363	29950.3	9050.15	849.048		0.513919	0.934591	1.44996	1.37595	1.28926	1.40502	1.69076	1.23696	4.22242	1.46913	0.120565	0.890233	1.04518	1.28948	0.648712		1.30548	0.115769
coadread_tcga_pan_can_atlas_2018	TCGA-AA-3696-01	1966.55	985.396	1549.55	19662.9	10261	10270.1	909.46	890.34	282.508	296.656	3977.74	352.323	20563.4	7993.06	860.374		0.631424	0.246398	0.39486	0.752688	0.563302	0.9202	0.744617	0.70312	2.40013	0.750709	0.0469151	0.580441	0.717602	1.13886	0.657366		0.749909	-0.124991
coadread_tcga_pan_can_atlas_2018	TCGA-AA-3695-01	15735.8	4253.92	14796.5	110652	53488.5	24298.9	4626.19	1162.43	603.641	2574.07	24793.5	11251.6	75309.6	12246.4	1730.32		5.05249	1.06369	3.77048	4.2357	2.93637	2.17717	3.78767	0.917995	3.13362	1.60405	0.407079	18.5366	2.62808	1.74488	1.32204		3.55453	0.550782
coadread_tcga_pan_can_atlas_2018	TCGA-AA-3693-01	2211.11	2982.35	2896.11	13797.9	18290.5	9150.12	1239.55	1486.82	259.746	163.268	4858.1	255.375	14342.3	5997.1	776.08		0.709948	0.745734	0.737994	0.528178	1.0041	0.819847	1.01488	1.17417	4.00809	0.690222	0.0258202	0.420724	0.500502	0.854474	0.592961		0.921843	-0.035343
coadread_tcga_pan_can_atlas_2018	TCGA-AA-3692-01	2951.32	1724.99	2830.1	16661.2	15292.8	11835.9	1552.29	2151.36	441.787	396.444	10245.2	459.075	24197.1	14165.9	559.921		0.947618	0.431331	0.721172	0.637785	0.839535	1.06049	1.27093	1.69897	5.79952	1.17396	0.0626962	0.756313	0.844407	2.01838	0.427806		1.24606	0.0955393
coadread_tcga_pan_can_atlas_2018	TCGA-AA-3688-01	2225.23	3450.65	3988.12	16688.6	17693	6250.81	1264.85	1274.26	367.883	168.786	3559.67	307.341	25894.1	8372.05	956.936		0.714484	0.862832	1.01626	0.63883	0.9713	0.560071	1.03559	1.00631	3.43509	0.977575	0.0266929	0.506336	0.903626	1.19286	0.731144		0.971933	-0.0123635
coadread_tcga_pan_can_atlas_2018	TCGA-AA-3685-01	2410.06	4814.31	3908.61	31395.6	20077.9	26240.8	575.435	1943.97	818.665	440.522	3223.4	719.749	21597.7	18777.4	1779.98		0.773828	1.20381	0.996001	1.20181	1.10222	2.35117	0.471135	1.53519	5.24046	2.17544	0.0696669	1.18577	0.753695	2.67543	1.35999		1.53971	0.187438
coadread_tcga_pan_can_atlas_2018	TCGA-AA-3684-01	2373.13	13779.4	8187.24	33166.7	11054.7	13252.1	579.047	1067.73	138.061	353.053	9017.3	2686.58	50217.8	18865.4	3646.8		0.761972	3.44553	2.08629	1.26961	0.606872	1.18738	0.474093	0.843211	2.87834	0.366869	0.055834	4.42607	1.75245	2.68796	2.78633		1.70859	0.232637
coadread_tcga_pan_can_atlas_2018	TCGA-AA-3681-01	4025.61	16592.2	5139.16	35196.7	29832.6	16870.5	2188.89	1025.88	371.101	757.25	25695.8	605.124	43435	9253.7	1507.86		1.29255	4.14887	1.30957	1.34732	1.63773	1.51159	1.79215	0.810161	2.76552	0.986126	0.119756	0.996924	1.51575	1.31848	1.15208		1.51364	0.180022
coadread_tcga_pan_can_atlas_2018	TCGA-AA-3680-01	1985.78	1647.76	1950.84	13176.9	9336.5	9355.39	1559.72	1145.98	155.539	206.953	8726.5	269.589	15144.6	5126.52	495.757		0.637598	0.41202	0.497118	0.504404	0.512549	0.838239	1.27701	0.905002	3.08927	0.413315	0.0327289	0.44414	0.528502	0.730433	0.378781		0.746741	-0.12683
coadread_tcga_pan_can_atlas_2018	TCGA-AA-3679-01	2399.33	4961.97	3954.91	12620.3	14212.6	12043.7	1338.83	1592.58	458.206	753.164	7273.25	433.321	35884.3	9805.98	678.251		0.770383	1.24074	1.0078	0.4831	0.780231	1.07911	1.09616	1.25769	4.29319	1.21759	0.11911	0.713884	1.25225	1.39717	0.518216		1.14844	0.060109
coadread_tcga_pan_can_atlas_2018	TCGA-AA-3678-01	3273.64	4891.81	4009.19	13879.2	18548.8	9649.59	1292.67	1291.67	204.485	726.368	6231.08	328.347	20661.9	10547.3	972.403		1.05111	1.22319	1.02163	0.531289	1.01828	0.8646	1.05837	1.02006	3.48202	0.543378	0.114872	0.540942	0.721037	1.50279	0.742961		1.0291	0.0124585
coadread_tcga_pan_can_atlas_2018	TCGA-AA-3675-01	2384.55	2860.42	5571.2	35278.4	15703.1	14714	1280.37	1935.27	331.054	247.385	3796.06	594.634	35708	9526.56	1038.62		0.765638	0.715246	1.41967	1.35044	0.862057	1.31837	1.0483	1.52832	5.217	0.879709	0.039123	0.979643	1.2461	1.35736	0.793554		1.30137	0.1144
coadread_tcga_pan_can_atlas_2018	TCGA-AA-3673-01	1796.5	1896.86	3705.98	23867.5	17449	8295.25	816.671	802.483	526.879	325.201	8350.11	384.12	23840.9	6083.4	1039.14		0.576824	0.474309	0.944366	0.913636	0.957905	0.743251	0.668646	0.633738	2.16329	1.40007	0.0514293	0.632826	0.831977	0.86677	0.793951		0.843533	-0.073898
coadread_tcga_pan_can_atlas_2018	TCGA-AA-3667-01	2754.4	9743.01	4088.49	16475.1	9535.63	13976.7	282.887	1374.85	111.589	159.787	5947.4	650.464	30357.2	25032.8	3497.33		0.884389	2.43623	1.04184	0.630659	0.52348	1.25231	0.231613	1.08575	3.70625	0.296526	0.0252697	1.07162	1.05937	3.5667	2.67212		1.36561	0.135326
coadread_tcga_pan_can_atlas_2018	TCGA-AA-3666-01	4501.16	2339.92	3186.87	20704.3	10613.2	8569.61	712.538	1233.69	622.974	209.725	2819.54	378.334	20275.1	6131.55	1098.52		1.44525	0.585095	0.812084	0.792551	0.582638	0.767834	0.583387	0.974269	3.32571	1.65543	0.0331672	0.623295	0.707539	0.873631	0.839324		0.973413	-0.0117026
coadread_tcga_pan_can_atlas_2018	TCGA-AA-3664-01	5220.58	4559.63	4082.73	21763.5	18664.9	6529.78	2057.01	778.509	747.545	473.879	20089.3	283.727	21059.9	5864.46	656.734		1.67624	1.14013	1.04037	0.833096	1.02465	0.585066	1.68417	0.614805	2.09866	1.98645	0.0749422	0.467432	0.734928	0.835575	0.501776		1.01989	0.00855169
coadread_tcga_pan_can_atlas_2018	TCGA-AA-3663-01	2319.78	3358.79	7041.21	40864.3	33492.9	18308.2	2776.37	2706.38	525.275	313.736	14041.2	576.319	42104.4	17341.2	2135.71		0.744841	0.839863	1.79426	1.56427	1.83867	1.64041	2.27314	2.13729	7.29572	1.39581	0.0496162	0.949469	1.46932	2.4708	1.63178		1.87302	0.272542
coadread_tcga_pan_can_atlas_2018	TCGA-AA-3660-01	1821.74	2953.14	3908.21	31905.8	16895.7	11419.8	914.01	1326.23	693.237	268.599	10408.2	507.232	24494.7	8024.71	1154.59		0.584929	0.73843	0.995899	1.22134	0.927528	1.02321	0.748342	1.04735	3.57518	1.84214	0.0424779	0.83565	0.854791	1.14337	0.882161		1.09752	0.0404125
coadread_tcga_pan_can_atlas_2018	TCGA-AA-3655-01	2242	3527.58	5351.88	38767.3	16978.7	12073.2	1033.84	1303.31	449.699	369.958	6366.71	626.861	28383.4	4973.33	1577.19		0.719867	0.882069	1.36378	1.48399	0.932084	1.08175	0.846452	1.02925	3.5134	1.19498	0.0585075	1.03274	0.990495	0.708606	1.20505		1.1362	0.0554554
coadread_tcga_pan_can_atlas_2018	TCGA-AA-3561-01	3528.36	1661.1	4881.92	29475.5	17018.4	14027.7	810.286	2595.36	598.73	268.794	1208.6	295.347	23804.4	7430.4	1568.96		1.1329	0.415358	1.24402	1.12831	0.934265	1.25688	0.663418	2.04961	6.99645	1.591	0.0425088	0.486576	0.830701	1.05869	1.19876		1.40196	0.146737
coadread_tcga_pan_can_atlas_2018	TCGA-AA-3560-01	2348.46	2825.83	7385.98	59342	35692.8	35015.2	2135.77	1958.36	709.706	99.6753	10145.2	405.972	42339.7	508.12	946.768		0.754048	0.706597	1.88211	2.27158	1.95944	3.13735	1.74866	1.54656	5.27926	1.8859	0.0157633	0.668827	1.47753	0.0723976	0.723375		1.60863	0.206455
coadread_tcga_pan_can_atlas_2018	TCGA-AA-3558-01	NA	NA	NA	NA	NA	NA	NA	NA	NA	NA	NA	NA	NA	NA	NA		#VALUE!	#VALUE!	#VALUE!	#VALUE!	#VALUE!	#VALUE!	#VALUE!	#VALUE!	#VALUE!	#VALUE!	#VALUE!	#VALUE!	#VALUE!	#VALUE!	#VALUE!		#VALUE!	#VALUE!
coadread_tcga_pan_can_atlas_2018	TCGA-AA-3555-01	2989.47	2557.19	6300.53	30109.8	27505.3	11063.8	4802.07	1152.34	511.515	1864.54	10340.5	495.472	41843.7	8897.54	1032.74		0.959867	0.639423	1.60552	1.15259	1.50997	0.991309	3.93168	0.910028	3.10642	1.35925	0.29487	0.816277	1.46022	1.26773	0.789059		1.38628	0.141851
coadread_tcga_pan_can_atlas_2018	TCGA-AA-3553-01	2652.28	14455.9	4364.87	23277.2	30151.4	9492.52	1825.61	2059.91	372.994	411.422	10954.8	501.735	24974.8	13985.9	1027.86		0.851602	3.61468	1.11227	0.89104	1.65523	0.850526	1.49471	1.62675	5.553	0.991156	0.0650649	0.826595	0.871546	1.99273	0.785334		1.54548	0.189064
coadread_tcga_pan_can_atlas_2018	TCGA-AA-3552-01	3768.74	5557.91	4194.02	23838.9	19717.9	9671.03	1789.19	1296.71	217.536	478.392	13667.3	527.929	35636.5	5682.04	854.143		1.21008	1.38975	1.06873	0.912542	1.08246	0.866521	1.46489	1.02404	3.49561	0.578058	0.075656	0.869748	1.24361	0.809584	0.652605		1.11626	0.0477649
coadread_tcga_pan_can_atlas_2018	TCGA-AA-3549-01	4438.35	7841.77	4046.33	36354.8	24373.7	12886.8	1468.36	943.168	647.581	680.73	10421	785.014	36286.6	10869.4	1649.46		1.42508	1.96083	1.0311	1.39164	1.33805	1.15465	1.20221	0.744839	2.54254	1.72081	0.107655	1.29329	1.26629	1.54869	1.26026		1.33253	0.124677
coadread_tcga_pan_can_atlas_2018	TCGA-AA-3548-01	2094.88	5260.7	2991.36	40133.1	23313.6	14001.5	664.868	1824.78	523.577	480.876	9486.03	607.94	57567.9	6865.86	1881.77		0.672631	1.31543	0.762266	1.53628	1.27985	1.25453	0.544358	1.44107	4.91914	1.3913	0.0760487	1.00156	2.00895	0.978256	1.43776		1.37463	0.138186
coadread_tcga_pan_can_atlas_2018	TCGA-AA-3544-01	1638.07	3674.06	4561.85	19087.8	16040.9	11330.1	483.987	1851.54	663.125	486.464	4851.49	741.67	28977.7	14438.6	1378.18		0.525957	0.918695	1.16246	0.730673	0.880599	1.01517	0.396263	1.4622	4.99128	1.76212	0.0769325	1.22188	1.01123	2.05723	1.053		1.28438	0.108693
coadread_tcga_pan_can_atlas_2018	TCGA-AA-3543-01	3112.26	3462.54	6398.68	33502.2	19500.2	15393.6	2480.56	1863.62	269.032	629.178	13306.8	485.662	43654.2	11626.4	1490.09		0.999291	0.865806	1.63053	1.28245	1.07051	1.37926	2.03094	1.47174	5.02385	0.714897	0.0995022	0.800114	1.5234	1.65655	1.1385		1.44582	0.160115
coadread_tcga_pan_can_atlas_2018	TCGA-AA-3542-01	1925.01	3395.1	6140.51	40542.9	22896.8	28080.4	535.692	3024.2	995.244	168.363	7350.03	959.215	42038.8	31033.7	2755		0.618086	0.848942	1.56474	1.55196	1.25697	2.516	0.438596	2.38827	8.15248	2.64466	0.026626	1.58028	1.46703	4.42171	2.10495		2.10542	0.323339
coadread_tcga_pan_can_atlas_2018	TCGA-AA-3538-01	2103.32	5080.19	3387.97	19772.2	16090.1	6638.74	1566.49	1228.69	432.866	166.599	5235.7	404.46	15245	4599.54	1063.16		0.675338	1.2703	0.863331	0.75687	0.883303	0.594828	1.28255	0.970321	3.31224	1.15025	0.0263469	0.666337	0.532006	0.655349	0.812307		0.963445	-0.016173
coadread_tcga_pan_can_atlas_2018	TCGA-AA-3534-01	3195.63	4059.27	3432.21	22838.5	14398.5	9731.39	1690.18	1057.46	363.497	226.123	8683.09	415.027	15912.2	6944.97	688.158		1.02606	1.01502	0.874603	0.874246	0.79044	0.871929	1.38383	0.835101	2.85066	0.96592	0.0357605	0.683745	0.555288	0.989528	0.525785		0.95186	-0.0214267
coadread_tcga_pan_can_atlas_2018	TCGA-AA-3532-01	2161.67	6970.12	3563.05	28308.3	19616.2	13414.2	1468.47	1483.22	495.699	412.975	6506.18	577.516	34737.4	6529.4	1455.11		0.694076	1.74287	0.907943	1.08363	1.07687	1.2019	1.20231	1.17133	3.99838	1.31722	0.0653104	0.951441	1.21223	0.930317	1.11178		1.24451	0.0949974
coadread_tcga_pan_can_atlas_2018	TCGA-AA-3531-01	3710.08	7213.44	4742.34	21894.3	13058	12029	868.423	1506.81	238.09	174.483	4683.05	552.104	42335.6	24052.3	1847.21		1.19124	1.80371	1.20845	0.838102	0.716847	1.0778	0.711017	1.18996	4.06197	0.632676	0.0275938	0.909576	1.47739	3.427	1.41136		1.37898	0.139558
coadread_tcga_pan_can_atlas_2018	TCGA-AA-3530-01	3416.88	3314.88	2702.49	10088.6	15151.8	6231.38	1253.93	1068.54	270.82	177.147	4563.17	164.302	16235	6761.71	465.621		1.0971	0.828884	0.688655	0.386187	0.831795	0.55833	1.02665	0.843848	2.88051	0.719651	0.0280151	0.270682	0.566554	0.963416	0.355757		0.803069	-0.0952471
coadread_tcga_pan_can_atlas_2018	TCGA-AA-3529-01	1667.72	22630.9	4665.76	32864.2	17769.9	14873	1767.04	1743.7	368.801	275.128	10589.5	628.353	22005.8	10109.2	1687.46		0.535476	5.65883	1.18894	1.25803	0.975521	1.33261	1.44676	1.37704	4.70059	0.980016	0.0435105	1.03519	0.767938	1.44037	1.2893		1.60201	0.204665
coadread_tcga_pan_can_atlas_2018	TCGA-AA-3527-01	1999.23	28457.1	10468.5	58464.7	13369.9	22498.5	520.44	1341.47	124.322	181.423	5706.13	3307.57	102577	46953.2	5808.98		0.641917	7.11567	2.66761	2.238	0.733974	2.01586	0.426109	1.05939	3.61628	0.33036	0.0286913	5.44913	3.57961	6.68995	4.43833		2.73539	0.43702
coadread_tcga_pan_can_atlas_2018	TCGA-AA-3526-01	2689.88	4944.11	4215.3	21802.6	31972.5	18162.6	1579.94	3014.51	329.821	509.391	7313.33	626.615	30326.2	19308.7	939.991		0.863674	1.23627	1.07415	0.834594	1.7552	1.62736	1.29357	2.38062	8.12636	0.876433	0.0805583	1.03233	1.05829	2.75113	0.718197		1.71392	0.23399
coadread_tcga_pan_can_atlas_2018	TCGA-AA-3525-01	2352.5	4171.67	7009.51	38013.7	23760.6	17090.3	4116.39	1968.39	472.24	745.495	13520	397.75	36703.8	8628.55	1235.54		0.755346	1.04312	1.78618	1.45515	1.30439	1.53129	3.37028	1.55448	5.30628	1.25488	0.117897	0.655282	1.28085	1.22941	0.944014		1.57259	0.196615
coadread_tcga_pan_can_atlas_2018	TCGA-AA-3524-01	2220.58	7876.72	5833.19	33727	32346	18766.6	3393.41	2191.16	675.236	1202.76	9589.94	436.706	26753.3	18500.7	1125.88		0.712988	1.96957	1.48643	1.29105	1.77571	1.68148	2.77834	1.7304	5.9068	1.7943	0.190212	0.71946	0.93361	2.63601	0.860224		1.76444	0.246607
coadread_tcga_pan_can_atlas_2018	TCGA-AA-3522-01	1550.23	1463.91	5047.97	16853.4	20873.6	9343.37	2101.27	1343.92	468.901	460.051	6604.94	321.245	27626.2	4670	578.887		0.497752	0.36605	1.28633	0.645141	1.14591	0.837162	1.72041	1.06132	3.62287	1.24601	0.0727554	0.529243	0.964071	0.665387	0.442297		1.00685	0.00296364
coadread_tcga_pan_can_atlas_2018	TCGA-AA-3521-01	3277	7958.14	2398.7	11797.8	9206.69	9765.98	1145.48	1176.04	148.349	313.952	4808.23	402.14	20340.5	7017.47	798.37		1.05219	1.98993	0.611242	0.451614	0.505422	0.875028	0.937853	0.928745	3.17031	0.394208	0.0496504	0.662514	0.709824	0.999857	0.609992		0.929892	-0.0315675
coadread_tcga_pan_can_atlas_2018	TCGA-AA-3520-01	1729.84	2156.65	5024.58	24344.9	16534.7	10984.9	1004.91	910.566	335.71	353.55	2872.38	703.851	27626.7	6443.41	1538.96		0.55542	0.539268	1.28038	0.931913	0.90771	0.984242	0.822762	0.719093	2.45466	0.892082	0.0559126	1.15958	0.96409	0.918066	1.17584		0.9574	-0.0189064
coadread_tcga_pan_can_atlas_2018	TCGA-AA-3519-01	4599.02	4735.55	5193.84	28377.8	21231.8	15940.4	1120.48	1845.3	408.629	671.353	3438.96	383.4	35335.5	12288.4	1933.98		1.47667	1.18412	1.32351	1.08629	1.16557	1.42825	0.917392	1.45727	4.97447	1.08585	0.106172	0.631641	1.2331	1.75086	1.47766		1.41992	0.152265
coadread_tcga_pan_can_atlas_2018	TCGA-AA-3518-01	3457.93	4775.16	7550.22	41257.8	24833.1	13917.9	2927.63	1691.32	534.087	287.496	11860.4	400.131	43777.4	15645.6	1868.87		1.11028	1.19403	1.92396	1.57933	1.36327	1.24703	2.39699	1.33567	4.55937	1.41923	0.0454664	0.659204	1.5277	2.22921	1.4279		1.60124	0.204457
coadread_tcga_pan_can_atlas_2018	TCGA-AA-3517-01	5671.12	5081.11	3339.47	12620.6	13460.7	9119.29	1471.86	995.248	240.128	969.212	6168.62	391.724	22822.2	5842.76	599.769		1.8209	1.27053	0.85097	0.483111	0.738953	0.817085	1.20508	0.785968	2.68294	0.638092	0.153277	0.645354	0.796426	0.832484	0.458252		0.945294	-0.0244329
coadread_tcga_pan_can_atlas_2018	TCGA-AA-3514-01	2647.86	7484.18	6524.04	41901.7	10755	16356	392.488	1263.5	173.245	161.047	10091.6	3768.88	51888.8	36039.3	5280.06		0.850182	1.87141	1.66247	1.60398	0.590419	1.46549	0.321348	0.997811	3.40607	0.460364	0.025469	6.20912	1.81076	5.13492	4.03422		2.0296	0.307411
coadread_tcga_pan_can_atlas_2018	TCGA-AA-3511-01	2344.68	2805.68	3146.3	31022.9	16563.9	10679.3	542.098	1284.71	223.669	334.223	3396.86	748.531	25193	3586.33	1861.49		0.752836	0.701558	0.801747	1.18754	0.909313	0.956861	0.443841	1.01456	3.46326	0.594355	0.0528561	1.23318	0.87916	0.510985	1.42227		0.994955	-0.00219663
coadread_tcga_pan_can_atlas_2018	TCGA-AA-3510-01	3559.63	2153.88	6479.34	44784.3	21781.9	17547.7	1450.58	1936.04	520.015	917.062	5828.58	1031.98	49862.7	15791.1	1360.75		1.14293	0.538576	1.65108	1.71432	1.19576	1.57227	1.18766	1.52893	5.21909	1.38183	0.14503	1.70016	1.74006	2.24993	1.03968		1.60049	0.204252
coadread_tcga_pan_can_atlas_2018	TCGA-AA-3506-01	3224.18	10552.6	4952.92	35168.9	15000.3	19635	822.564	2386.61	294.415	431.509	5459.94	915.033	26737.4	11595.7	3080.8		1.03523	2.63867	1.26211	1.34625	0.823476	1.75929	0.673471	1.88476	6.4337	0.782348	0.0682415	1.50749	0.933055	1.65217	2.35388		1.67694	0.224518
coadread_tcga_pan_can_atlas_2018	TCGA-AA-3502-01	2239.61	4030.43	3108.21	17344.4	15290.8	11792.3	963.285	1209.93	305.314	88.8889	10128	306.662	27466.7	7795.24	1265.7		0.7191	1.00781	0.792041	0.663936	0.839423	1.05659	0.788686	0.955507	3.26167	0.81131	0.0140574	0.505217	0.958505	1.11068	0.967054		0.963438	-0.0161762
coadread_tcga_pan_can_atlas_2018	TCGA-AA-3496-01	3210.76	1336.71	3030.27	24632.1	10689.1	8981.52	949.236	1904.08	220.647	215.265	4653.86	702.538	14428.5	3609.74	791.513		1.03092	0.334243	0.77218	0.942906	0.586802	0.804741	0.777183	1.50369	5.13292	0.586325	0.0340434	1.15741	0.503511	0.51432	0.604753		1.01906	0.00820126
coadread_tcga_pan_can_atlas_2018	TCGA-AA-3495-01	2340.88	8036.1	4981.27	34242	24130.9	11864	1484.14	2513.7	385.579	574.522	12818.3	536.094	27911.7	7232.07	1637.99		0.751616	2.00942	1.26934	1.31077	1.32472	1.06301	1.21513	1.98512	6.7763	1.0246	0.0908585	0.8832	0.974034	1.03043	1.2515		1.53067	0.184882
coadread_tcga_pan_can_atlas_2018	TCGA-AA-3494-01	3722.27	2591.13	3022.96	35444.8	19900.5	12282.6	797.324	2060.74	336.924	573.243	5063.57	456.431	19551.7	17950.2	1123.69		1.19516	0.647911	0.770317	1.35681	1.09249	1.10052	0.652806	1.62741	5.55525	0.895307	0.0906563	0.751957	0.682294	2.55757	0.858551		1.32233	0.121341
coadread_tcga_pan_can_atlas_2018	TCGA-AA-3492-01	1413.65	7022.33	8625.57	35514.3	23233.1	14818.7	1631.1	1963.34	332.279	280.483	8770.7	715.749	30240.3	13054	2609.37		0.453898	1.75593	2.19799	1.35947	1.27543	1.32775	1.33546	1.55049	5.29267	0.882964	0.0443573	1.17918	1.0553	1.85995	1.99368		1.57097	0.196167
coadread_tcga_pan_can_atlas_2018	TCGA-AA-3489-01	3672.99	1545.52	4107.36	17037.2	16335	8897.19	1645.68	1010.88	422.61	417.678	5484.45	1292.58	19416.5	4218.51	649.469		1.17933	0.386456	1.04665	0.652176	0.896747	0.797185	1.34739	0.798313	2.72508	1.123	0.0660542	2.12949	0.677577	0.601059	0.496225		0.994849	-0.00224284
coadread_tcga_pan_can_atlas_2018	TCGA-AA-3488-01	3428.08	3631.05	9516.11	33772.6	33973.9	21632	1663.38	2029.42	337.115	430.475	23592.6	766.524	51003.8	28556.8	2385.16		1.1007	0.907941	2.42492	1.2928	1.86507	1.93822	1.36189	1.60267	5.4708	0.895816	0.068078	1.26283	1.77988	4.06881	1.82238		1.85752	0.268933
coadread_tcga_pan_can_atlas_2018	TCGA-A6-A5ZU-01	3991.98	10718.8	2488.8	23215	11614.8	6253.43	819.793	974.697	207.288	591.107	7925.11	739.9	28723.5	3330.06	930.792		1.28176	2.68023	0.634201	0.88866	0.637621	0.560305	0.671202	0.769739	2.62754	0.550826	0.0934814	1.21896	1.00236	0.474471	0.711169		0.986835	-0.00575545
coadread_tcga_pan_can_atlas_2018	TCGA-A6-A56B-01	5533.89	5104.64	1931.03	16643.3	42215.2	8514.86	774.078	697.384	222.354	225.922	3009.51	649.738	21434	2401.74	895.363		1.77684	1.27641	0.492069	0.637098	2.3175	0.762928	0.633773	0.550739	1.87997	0.590861	0.0357287	1.07042	0.747982	0.342203	0.684099		0.919908	-0.0362554
coadread_tcga_pan_can_atlas_2018	TCGA-A6-A567-01	1748.13	10540.5	1772.95	30657.4	14170.2	7261.44	357.9	1291.54	173.778	114.818	2756.66	650.572	15649.3	2892.01	1173		0.561294	2.63564	0.451787	1.17355	0.777905	0.650622	0.293029	1.01996	3.48167	0.46178	0.018158	1.0718	0.546113	0.412057	0.896227		0.96344	-0.0161756
coadread_tcga_pan_can_atlas_2018	TCGA-A6-A566-01	2520.99	1464.71	5427.33	32400	18544.2	13607.6	1848.81	1013.05	306.16	826.196	6538.49	2243.05	22353.4	4276.86	1316.3		0.809446	0.36625	1.383	1.24026	1.01803	1.21924	1.51371	0.800027	2.73093	0.813558	0.13066	3.69536	0.780066	0.609372	1.00572		1.20771	0.0819618
coadread_tcga_pan_can_atlas_2018	TCGA-A6-A565-01	3843.62	4553.42	3597.41	22298	20812.6	9001.85	1431.05	865.224	239.187	2108.32	8793.35	1194.19	25305.4	3481.97	1370.79		1.23412	1.13858	0.9167	0.853557	1.14256	0.806562	1.17167	0.683286	2.33243	0.635591	0.333423	1.96739	0.883082	0.496115	1.04735		1.04283	0.0182123
coadread_tcga_pan_can_atlas_2018	TCGA-A6-6782-01	4890.65	4749.12	3038.8	22944.9	13257.5	10362.4	1010.14	1298.77	280.864	168.43	6522.49	1180.87	21884.5	7019.47	1175.48		1.5703	1.18751	0.774354	0.87832	0.727801	0.928467	0.827048	1.02567	3.50116	0.746339	0.0266366	1.94545	0.763703	1.00014	0.898122		1.12007	0.0492445
coadread_tcga_pan_can_atlas_2018	TCGA-A6-6781-01	2125.78	3144.43	4813.01	36742.2	23643.7	15677.2	3795.79	1022.64	224.773	1018.65	13473.5	2274.39	40768.5	6325.8	1280.25		0.682551	0.786262	1.22646	1.40647	1.29797	1.40467	3.10779	0.8076	2.75678	0.597289	0.161096	3.74699	1.4227	0.901308	0.978171		1.41894	0.151964
coadread_tcga_pan_can_atlas_2018	TCGA-A6-6780-01	3134.95	1427.58	9944.14	72351.5	27719.7	31430.5	2717.75	1935.11	659.417	1030.65	4327.73	1108.61	53872	14802.9	2190.31		1.00658	0.356965	2.53399	2.76958	1.52174	2.81616	2.22515	1.5282	5.21657	1.75227	0.162993	1.8264	1.87997	2.10914	1.6735		1.95861	0.291949
coadread_tcga_pan_can_atlas_2018	TCGA-A6-6654-01	3277.36	5899.06	4046.34	23533.4	18743.7	11788.5	1601.28	1019.22	174.811	356.963	7173.66	1588.85	29386.6	4391.79	1304.43		1.0523	1.47506	1.0311	0.900848	1.02898	1.05625	1.31104	0.804899	2.74756	0.464525	0.0564524	2.61759	1.0255	0.625748	0.996646		1.1463	0.059298
coadread_tcga_pan_can_atlas_2018	TCGA-A6-6653-01	4033.3	10461	9390.69	82391.8	44161	24999.6	3991.93	1293.52	733.695	2503.85	33915	646.802	63420.2	13803.8	2383.75		1.29502	2.61577	2.39296	3.15392	2.42432	2.23995	3.26838	1.02152	3.48701	1.94965	0.395975	1.06559	2.21317	1.96678	1.8213		2.08742	0.31961
coadread_tcga_pan_can_atlas_2018	TCGA-A6-6652-01	2912.68	9213.25	1932.87	21762.6	8048.27	3334.8	541.466	1368.77	88.6354	93.9008	4058.8	273.519	13401.1	6715.79	1028.52		0.935211	2.30377	0.492538	0.833063	0.441828	0.298797	0.443323	1.08095	3.68986	0.235531	0.0148501	0.450615	0.467658	0.956874	0.785838		0.89538	-0.0479927
coadread_tcga_pan_can_atlas_2018	TCGA-A6-6651-01	2143.02	2343.63	3603.81	20006.3	9472.52	8892.05	833.002	1144.76	231.18	145.325	5044.92	2164.21	14816	3376.77	1197.36		0.688087	0.586023	0.918331	0.765832	0.520016	0.796724	0.682017	0.904041	3.08599	0.614314	0.0229826	3.56547	0.517034	0.481126	0.914839		1.00419	0.00181523
coadread_tcga_pan_can_atlas_2018	TCGA-A6-6650-01	5542.55	4776.71	2531.59	24826	20978.9	15870.7	647.453	1199.91	397.477	419.99	9442.02	379.816	31498.1	2916.82	2424.45		1.77962	1.19441	0.645105	0.950328	1.15168	1.42201	0.5301	0.947594	3.23466	1.05621	0.0664199	0.625736	1.09919	0.415592	1.85239		1.1314	0.0536175
coadread_tcga_pan_can_atlas_2018	TCGA-A6-6649-01	1944.67	6496.69	3344.97	21296.3	9129.87	8086.74	683.728	966.174	498.445	382.684	5750.46	1008.29	24304.9	3996.78	1309.1		0.6244	1.62449	0.852373	0.815213	0.501205	0.724569	0.5598	0.763008	2.60456	1.32452	0.06052	1.66113	0.848168	0.569466	1.00021		0.968909	-0.013717
coadread_tcga_pan_can_atlas_2018	TCGA-A6-6648-01	2641.17	2196.19	2410.17	19014.5	19945.9	9187.8	931.639	1228.09	699.873	361.626	3280.56	291.84	13361.6	3231.43	819.822		0.848034	0.549156	0.614165	0.727866	1.09498	0.823224	0.762776	0.969848	3.31062	1.85977	0.0571898	0.480798	0.46628	0.460418	0.626383		0.9101	-0.0409107
coadread_tcga_pan_can_atlas_2018	TCGA-A6-6142-01	4295.02	15773.9	3084.56	23719	12793.3	9350.08	1392.14	1265.6	123.266	528.699	6958.96	1441.43	30965.4	8488.98	1288.16		1.37906	3.94425	0.786014	0.907953	0.702317	0.837764	1.13981	0.999471	3.41174	0.327555	0.0836118	2.37472	1.0806	1.20952	0.984215		1.34457	0.128584
coadread_tcga_pan_can_atlas_2018	TCGA-A6-6141-01	2795.63	3452.56	4321.7	28427.5	17995.4	10261.1	1385.21	1129.06	324.158	223.282	8043.06	675.313	31173.9	10839.6	1423.96		0.897628	0.86331	1.10127	1.08819	0.987898	0.919391	1.13414	0.891642	3.04366	0.861384	0.0353112	1.11256	1.08788	1.54444	1.08797		1.11044	0.0454968
coadread_tcga_pan_can_atlas_2018	TCGA-A6-6140-01	5205.05	6705.7	3102.31	26099.7	20946	9712.23	1198.52	969.795	158.903	595.559	11459.3	364.519	33380.5	7275.11	1550.28		1.67125	1.67676	0.790537	0.999085	1.14988	0.870212	0.981283	0.765867	2.61432	0.422253	0.0941854	0.600535	1.16488	1.03657	1.18449		1.06814	0.0286282
coadread_tcga_pan_can_atlas_2018	TCGA-A6-6138-01	4238.68	2382.25	4082.88	31303	19538	13544.4	959.692	1201.91	153.533	434.783	6854.62	778.646	32818.4	4549.29	1751.36		1.36097	0.59568	1.04041	1.19826	1.07258	1.21357	0.785744	0.949174	3.24005	0.407983	0.0687593	1.2828	1.14526	0.648188	1.33812		1.08984	0.0373615
coadread_tcga_pan_can_atlas_2018	TCGA-A6-6137-01	4395.06	5303.33	2800.97	21469.5	17484.7	9049.5	1558.09	990.124	173.532	479.981	19064.5	475.482	26716.5	4619.4	740.279		1.41118	1.32609	0.713749	0.821843	0.959862	0.810832	1.27568	0.781922	2.66913	0.461126	0.0759072	0.783343	0.932325	0.658178	0.565608		0.949785	-0.0223748
coadread_tcga_pan_can_atlas_2018	TCGA-A6-5667-01	2763.75	3595.97	2468.26	29140.9	20647	11697.3	1098.04	1284.29	462.957	157.711	12700.4	865.887	33036.1	6158.01	1240.06		0.887392	0.89917	0.628967	1.1155	1.13346	1.04807	0.899016	1.01423	3.46212	1.23021	0.0249414	1.42652	1.15286	0.877401	0.947464		1.11649	0.0478547
coadread_tcga_pan_can_atlas_2018	TCGA-A6-5666-01	4539.48	16477.3	3769.23	19848.2	26667.3	14277.6	1983.19	2286.4	609.271	181.355	3822.21	264.116	31252.2	10663.8	823.23		1.45755	4.12014	0.960483	0.75978	1.46396	1.27927	1.62373	1.80562	6.16356	1.61901	0.0286806	0.435124	1.09061	1.51939	0.628986		1.66373	0.221082
coadread_tcga_pan_can_atlas_2018	TCGA-A6-5665-01	5825.21	4140.69	7548.19	50528.4	35430.7	19990.9	2290.12	1701.8	570.418	733.663	15031.6	375.158	39344.8	10602.5	1553.17		1.87037	1.03538	1.92345	1.9342	1.94505	1.79118	1.87503	1.34395	4.58763	1.51577	0.116026	0.618062	1.37301	1.51066	1.18669		1.64176	0.215311
coadread_tcga_pan_can_atlas_2018	TCGA-A6-5664-01	3545.59	6022.18	4690.72	40173.3	21010.2	17663.5	1769.06	1088.11	352.598	858.844	9923.18	1464.09	24760.8	5945.62	1368.36		1.13843	1.50584	1.1953	1.53782	1.1534	1.58264	1.44841	0.859303	2.93327	0.936958	0.135823	2.41205	0.864077	0.847139	1.04549		1.3064	0.116075
coadread_tcga_pan_can_atlas_2018	TCGA-A6-5662-01	2348.05	7145.45	3905.19	10028.1	14024.2	8572.73	1484.42	1390.17	72.7273	168.398	4241.13	574.056	21842.9	3780.31	815.152		0.753918	1.78671	0.995129	0.383871	0.76989	0.768113	1.21536	1.09785	3.74755	0.193258	0.0266315	0.945741	0.762251	0.538623	0.622814		0.973848	-0.011509
coadread_tcga_pan_can_atlas_2018	TCGA-A6-5661-01	2357.9	5493.86	6937.76	46647.8	41104.8	14266.2	2553.64	1581.19	561.016	644.554	9772.32	387.731	40462.7	5128.88	1728.09		0.757081	1.37374	1.7679	1.78566	2.25654	1.27825	2.09078	1.2487	4.26249	1.49079	0.101934	0.638776	1.41203	0.730769	1.32034		1.50105	0.176395
coadread_tcga_pan_can_atlas_2018	TCGA-A6-5660-01	2896.05	4627.58	2829.9	16183.8	19359.1	8641.75	1138.75	1448.01	404.639	199.742	9022.77	623.428	19200.2	3480.24	1017.18		0.929871	1.15712	0.721121	0.619509	1.06276	0.774298	0.932347	1.14352	3.90347	1.07525	0.0315885	1.02708	0.670029	0.495869	0.777173		1.0214	0.00919621
coadread_tcga_pan_can_atlas_2018	TCGA-A6-5659-01	4046.78	10959.2	3144.66	30358.7	21729.8	10733.1	1613.86	1133.51	406.339	334.357	6624.09	665.915	24586.5	2901.04	1408.98		1.29935	2.74034	0.801329	1.16212	1.19291	0.961682	1.32134	0.895157	3.05566	1.07976	0.0528773	1.09708	0.857995	0.413344	1.07653		1.2005	0.0793613
coadread_tcga_pan_can_atlas_2018	TCGA-A6-5657-01	1909.9	6608.51	3909.97	30410.1	19071	11234.6	917.18	549.802	376.498	283.592	7659.41	1670.2	25429.7	12066.9	2047.59		0.613236	1.65245	0.996347	1.16408	1.04695	1.00662	0.750937	0.43419	1.48213	1.00047	0.044849	2.75161	0.88742	1.71931	1.56446		1.141	0.0572868
coadread_tcga_pan_can_atlas_2018	TCGA-A6-5656-01	4329.65	1679.76	2701.88	32033.7	15947.5	9227.88	686.394	1099.46	156.526	141.04	7552.54	530.177	20099	4867.77	1414.27		1.39018	0.420023	0.688499	1.22624	0.875474	0.826815	0.561982	0.868267	2.96387	0.415936	0.022305	0.873452	0.701395	0.693566	1.08057		0.907237	-0.0422791
coadread_tcga_pan_can_atlas_2018	TCGA-A6-4107-01	3897.59	8870.67	5774.36	19009.5	27072.1	15044	1558.77	1440.99	498.191	516.782	11445.1	657.637	50956.4	16114.9	1141.24		1.25145	2.2181	1.47143	0.727674	1.48618	1.34794	1.27623	1.13798	3.88455	1.32384	0.0817271	1.08344	1.77823	2.29608	0.87196		1.48245	0.170981
coadread_tcga_pan_can_atlas_2018	TCGA-A6-4105-01	4147.64	3533	6135.08	30976.8	23224.9	16780.2	1676.28	1962.26	490.58	849.417	6980.9	812.262	26626.7	6422.4	1831.6		1.33174	0.883424	1.56335	1.18578	1.27498	1.5035	1.37245	1.54964	5.28976	1.30362	0.134332	1.33818	0.929192	0.915071	1.39943		1.46496	0.165827
coadread_tcga_pan_can_atlas_2018	TCGA-A6-3810-01	4699.75	6020.52	3839.45	15029.6	12104.7	7649.94	2225.4	894.25	396.38	359.024	4895.16	616.049	20959.9	5798.74	875.383		1.50901	1.50543	0.978378	0.575326	0.664518	0.685431	1.82203	0.706208	2.41067	1.0533	0.0567783	1.01492	0.731439	0.826211	0.668833		1.0139	0.00599483
coadread_tcga_pan_can_atlas_2018	TCGA-A6-3809-01	2572.91	4004.08	7687.25	53537.6	39627.6	19759.6	3814.39	1894.04	534.635	1597.27	11277.5	408.27	40604.4	14523.4	1540.65		0.826117	1.00122	1.95888	2.04939	2.17545	1.77045	3.12301	1.49576	5.10586	1.42068	0.252602	0.672613	1.41697	2.06932	1.17713		1.7677	0.247408
coadread_tcga_pan_can_atlas_2018	TCGA-A6-3808-01	2333.85	2287.9	4164.05	36410.5	23552.4	10978.4	2676.47	1530.1	516.505	528.876	6662.93	1262.28	29328.8	9329.74	1004.02		0.749359	0.572087	1.06109	1.39378	1.29297	0.983664	2.19135	1.20835	4.12476	1.37251	0.0836398	2.07957	1.02349	1.32931	0.767121		1.34887	0.12997
coadread_tcga_pan_can_atlas_2018	TCGA-A6-3807-01	3404.84	19923.4	4251.44	25079.1	14950.5	5489.95	1179.27	1296.29	174.634	472.728	3298.56	545.611	28569.7	5217.32	1359.75		1.09324	4.98183	1.08336	0.960015	0.820741	0.491897	0.96552	1.02371	3.49448	0.464054	0.0747602	0.898879	0.996998	0.74337	1.03891		1.27545	0.105664
coadread_tcga_pan_can_atlas_2018	TCGA-A6-2686-01	3195.03	3463.19	5531.45	27613.4	14842	20359.3	3129.21	2167.61	485.129	1469.53	14898.6	811.292	29158	15832.1	1973.18		1.02587	0.865968	1.40954	1.05703	0.814785	1.82419	2.56203	1.71181	5.84333	1.28913	0.232401	1.33658	1.01753	2.25578	1.5076		1.65024	0.217546
coadread_tcga_pan_can_atlas_2018	TCGA-A6-2685-01	2129.68	6238.45	4724.58	24790.7	18790.4	9094.06	830.206	1207.34	289.471	444.095	5867.18	1917.89	56265.6	8233.17	1749.41		0.683803	1.55992	1.20393	0.948977	1.03154	0.814824	0.679728	0.953462	3.25469	0.769211	0.070232	3.15967	1.9635	1.17307	1.33663		1.30688	0.116235
coadread_tcga_pan_can_atlas_2018	TCGA-A6-2684-01	3159.65	10316.4	4864.67	48946.7	28141	12561.6	1534.38	943.628	544.847	386.725	7533.72	1359.77	40852.4	11025.6	1571.48		1.01451	2.57961	1.23963	1.87366	1.54486	1.12551	1.25627	0.745203	2.54378	1.44782	0.0611591	2.24018	1.42563	1.57094	1.20068		1.45796	0.163747
coadread_tcga_pan_can_atlas_2018	TCGA-A6-2683-01	4721.73	3347.8	5240.85	23893.8	8021.09	13666.8	262.237	1463.59	53.151	121.49	5089.35	840.57	62607.7	14459.4	3855.16		1.51606	0.837116	1.33548	0.914642	0.440336	1.22454	0.214705	1.15583	3.94547	0.141238	0.0192132	1.38481	2.18482	2.06019	2.94553		1.35467	0.131832
coadread_tcga_pan_can_atlas_2018	TCGA-A6-2682-01	5345.52	10679.2	3623.73	42675.1	29928.7	15533.7	2990.61	1711.39	469.952	1336.25	14237.5	1126.47	42152.6	10362.2	1136.53		1.71635	2.67033	0.923407	1.63358	1.643	1.39181	2.44855	1.35152	4.61348	1.2488	0.211323	1.85583	1.471	1.47642	0.868362		1.70158	0.230854
coadread_tcga_pan_can_atlas_2018	TCGA-A6-2681-01	2190.98	4718.85	4251.7	35226.1	15661.1	9335.76	753.512	1290.05	382.258	222.873	6810.51	1444.43	51308.4	8971.48	2001.34		0.703486	1.17995	1.08343	1.34844	0.859752	0.836481	0.616935	1.01878	3.47764	1.01577	0.0352465	2.37966	1.79051	1.27827	1.52912		1.2769	0.106156
coadread_tcga_pan_can_atlas_2018	TCGA-A6-2680-01	3210.84	9053.02	4496.84	21049.7	12532.8	12043	539.672	983.568	154.514	350.393	4579.39	749.1	35683.7	6631.33	2056.41		1.03094	2.2637	1.1459	0.805774	0.688019	1.07905	0.441854	0.776745	2.65145	0.41059	0.0554134	1.23412	1.24525	0.94484	1.5712		1.08966	0.0372896
coadread_tcga_pan_can_atlas_2018	TCGA-A6-2679-01	1834.43	2929.66	3362.05	18869.1	10367.4	14729.1	83.2297	910.7	63.672	216.694	2860.33	1183.95	40285.5	12134.5	3762.8		0.589004	0.73256	0.856725	0.722302	0.56914	1.31972	0.068144	0.719199	2.45502	0.169195	0.0342693	1.95052	1.40584	1.72894	2.87496		1.0797	0.0333042
coadread_tcga_pan_can_atlas_2018	TCGA-A6-2678-01	2123.5	1401.05	3353.68	28205.1	28455	9535.6	2412.58	2527.13	301.259	169.409	4694.44	337.743	25601.9	4030.67	947.062		0.681819	0.350331	0.854592	1.07968	1.5621	0.854386	1.97529	1.99573	6.8125	0.800534	0.0267915	0.556422	0.893429	0.574295	0.7236		1.3161	0.119289
coadread_tcga_pan_can_atlas_2018	TCGA-A6-2677-01	2346.81	9536.48	4131.28	14729.7	22378	8900.8	2228.04	2894.82	463.893	205.383	6057.98	207.818	31504.6	5525.43	610.495		0.753519	2.38459	1.05274	0.563847	1.22849	0.797508	1.8242	2.2861	7.80372	1.2327	0.0324806	0.342374	1.09942	0.787271	0.466447		1.51036	0.179081
coadread_tcga_pan_can_atlas_2018	TCGA-A6-2676-01	2061.1	2337	7961	45610.6	34939.3	14748.2	2877.86	1695.59	640.85	908.43	6569.07	594.145	42841.5	11245.1	1775.17		0.661784	0.584365	2.02864	1.74595	1.91807	1.32143	2.35623	1.33905	4.5709	1.70293	0.143665	0.978837	1.49504	1.60221	1.35632		1.58703	0.200585
coadread_tcga_pan_can_atlas_2018	TCGA-A6-2675-01	2134.05	3696.83	2715.58	25616.2	17247.7	7673.63	1010.38	1147.45	171.005	454.754	5393.93	974.106	21672.8	2356.01	1263.92		0.685206	0.92439	0.69199	0.980577	0.946852	0.687554	0.827245	0.906165	3.09324	0.454411	0.0719177	1.60481	0.756315	0.335687	0.965694		0.928804	-0.0320761
coadread_tcga_pan_can_atlas_2018	TCGA-A6-2674-01	4870.94	10684.5	4787.14	19179.6	22265.4	9300.93	3396.77	805.547	784.66	1709.13	5481.39	1558.91	26331.2	9054.38	1068.72		1.56397	2.67166	1.21987	0.734186	1.22231	0.83336	2.78109	0.636158	2.17155	2.08508	0.270293	2.56827	0.918881	1.29008	0.81655		1.45222	0.162032
coadread_tcga_pan_can_atlas_2018	TCGA-A6-2672-01	4854.05	6501.09	7270.67	37304.9	22801.6	13211.8	2969.39	1636.98	370.012	1295.06	9613.18	614.143	40333.1	11585.2	1403.66		1.55855	1.62559	1.85273	1.42802	1.25175	1.18378	2.43118	1.29276	4.41289	0.983232	0.204809	1.01178	1.4075	1.65067	1.07246		1.55785	0.192525
coadread_tcga_pan_can_atlas_2018	TCGA-A6-2671-01	3307.42	5164.41	4697.9	44838.3	33993.6	13031.5	695.96	1106.85	245.969	473.641	15119.1	1155.93	45350.3	7226.34	2472.67		1.06195	1.29136	1.19713	1.71639	1.86616	1.16761	0.569815	0.8741	2.98378	0.653614	0.0749045	1.90437	1.58259	1.02962	1.88924		1.32418	0.121945
coadread_tcga_pan_can_atlas_2018	TCGA-5M-AATE-01	3825.07	5675.14	2175.46	23619.7	8876.88	8306.42	667.259	1164.75	359.716	115.329	1237.04	301.818	19073.2	4001.67	1498.59		1.22816	1.41906	0.554355	0.904151	0.487317	0.744252	0.546316	0.919828	3.13987	0.955873	0.0182389	0.497237	0.665597	0.570163	1.14499		0.919695	-0.0363563
coadread_tcga_pan_can_atlas_2018	TCGA-5M-AAT6-01	2787.03	1382.69	5507.13	33605.8	16624.4	12276.2	1223.88	1472.86	427.209	360.274	2071.08	1346.84	24467.8	6795.89	1808.59		0.894867	0.345741	1.40334	1.28641	0.912634	1.09994	1.00205	1.16315	3.97046	1.13522	0.056976	2.21888	0.853852	0.968287	1.38185		1.24624	0.0956031
coadread_tcga_pan_can_atlas_2018	TCGA-5M-AAT4-01	7026.25	6316.27	5875.65	29414.4	24428.1	12702.7	1829.6	1348.27	502.151	297.762	6542.17	441.627	39799.1	6520.08	1719.88		2.25601	1.57938	1.49725	1.12597	1.34104	1.13816	1.49798	1.06476	3.6346	1.33436	0.04709	0.727568	1.38887	0.928989	1.31407		1.39174	0.143558
coadread_tcga_pan_can_atlas_2018	TCGA-4T-AA8H-01	1920.67	3380	5184.43	19417.3	14064.7	12504.5	811.552	1229.85	220.801	268.324	6016.45	316.008	28448.2	5634.3	983.367		0.616694	0.845166	1.32111	0.743285	0.772114	1.1204	0.664455	0.971238	3.31537	0.586734	0.0424344	0.520614	0.992756	0.802782	0.751339		0.937766	-0.0279056
coadread_tcga_pan_can_atlas_2018	TCGA-4N-A93T-01	4303.82	1294.15	2143.69	10618.8	15891.1	8611.51	488.147	1424.53	83.6962	237.542	5756.17	383.125	26908.6	2853.92	674.891		1.38188	0.323601	0.54626	0.406483	0.872378	0.771588	0.399668	1.12498	3.84018	0.222406	0.0375664	0.631188	0.939029	0.40663	0.515648		0.827966	-0.0819877
coadread_tcga_pan_can_atlas_2018	TCGA-3L-AA1B-01	3173.11	1709.86	2762.09	22258.2	11486.9	9253.38	966.151	1212.23	171.18	206.963	4909.57	647.152	17654.7	5197.93	816.731		1.01883	0.427549	0.703842	0.852034	0.6306	0.829099	0.791032	0.957323	3.26787	0.454876	0.0327304	1.06616	0.616096	0.740607	0.624021		0.867512	-0.0617247
coadread_tcga_pan_can_atlas_2018	TCGA-G5-6641-01	2246.49	2877.79	2768.37	8554.91	13898.8	9856.32	400.083	1337.06	128.819	222.131	6907.1	605.722	23090.4	3936.94	586.705		0.721309	0.719589	0.705442	0.327478	0.763006	0.883123	0.327566	1.0559	3.60438	0.34231	0.0351292	0.99791	0.805785	0.56094	0.44827		0.819876	-0.0862518
coadread_tcga_pan_can_atlas_2018	TCGA-F5-6864-01	3404.62	997.729	2230.89	10197.6	9550.34	6482.59	861.09	1341.12	258.516	95.3823	9166.92	1373.51	15382.3	2914.08	467.827		1.09316	0.249481	0.56848	0.39036	0.524288	0.580838	0.705014	1.05911	3.61532	0.686954	0.0150844	2.26282	0.536796	0.415202	0.357442		0.87069	-0.0601363
coadread_tcga_pan_can_atlas_2018	TCGA-F5-6863-01	3609.29	6452.79	2519.33	22690.7	12637.2	9858.74	857.993	1101.23	238.29	105.576	9303.35	1133.04	33558.4	2963.62	1298.51		1.15888	1.61352	0.641981	0.86859	0.693748	0.883339	0.702478	0.869664	2.96864	0.633208	0.0166965	1.86665	1.17109	0.42226	0.992123		1.03352	0.0143206
coadread_tcga_pan_can_atlas_2018	TCGA-F5-6861-01	3130.84	2907.92	3618.75	30737	17809.2	10138.1	815.833	1444.38	472.011	193.441	4819.48	731.378	25535.9	7417.97	1645.58		1.00526	0.727123	0.922138	1.1766	0.977677	0.90837	0.66796	1.14066	3.89369	1.25427	0.030592	1.20492	0.891126	1.05692	1.2573		1.14097	0.0572757
coadread_tcga_pan_can_atlas_2018	TCGA-F5-6814-01	4018.11	2884.59	6871.8	44476.2	23726.9	15227.3	2673.65	1222.16	671.165	389.204	3512.07	759.975	35005.3	5998.86	1902.7		1.29015	0.72129	1.75109	1.70253	1.30254	1.36436	2.18904	0.965165	3.29464	1.78349	0.0615512	1.25204	1.22158	0.854725	1.45375		1.41386	0.150407
coadread_tcga_pan_can_atlas_2018	TCGA-F5-6813-01	2205.77	3807.34	4347.75	17688.1	14387.5	13691.6	2140.24	1135.62	577.108	253.386	4507.65	1001.21	39102.2	6879.52	954.565		0.708234	0.952023	1.1079	0.677092	0.789835	1.22676	1.75231	0.896823	3.06135	1.53355	0.0400721	1.64947	1.36455	0.980203	0.729333		1.16463	0.0661892
coadread_tcga_pan_can_atlas_2018	TCGA-F5-6812-01	2448.53	3335.63	2578.18	20185.7	15232.1	8226.52	639.677	850.723	129.645	248.368	5117.42	1385.4	25931.9	2328.98	1028.61		0.78618	0.834072	0.656977	0.772699	0.836201	0.737093	0.523733	0.671834	2.29334	0.344505	0.0392785	2.28241	0.904945	0.331836	0.785906		0.8534	-0.0688472
coadread_tcga_pan_can_atlas_2018	TCGA-F5-6811-01	1445.02	2342.11	3003.29	12778.7	20843	7738.25	1418.7	1348.56	235.432	217.105	4180.92	685.949	12091.6	2355.7	743.421		0.463971	0.585643	0.765305	0.489163	1.14422	0.693344	1.16155	1.06499	3.63538	0.625613	0.0343343	1.13008	0.42196	0.335643	0.568009		0.874614	-0.0581835
coadread_tcga_pan_can_atlas_2018	TCGA-F5-6810-01	4111.4	4249.16	3663.57	24398.1	27414	10640.9	1754.18	1063.36	323.803	738.582	9459.34	1397.88	45013	3312.69	1505.76		1.3201	1.0625	0.933559	0.933948	1.50495	0.953421	1.43623	0.839758	2.86655	0.860441	0.116804	2.30297	1.57082	0.471996	1.15047		1.22163	0.0869413
coadread_tcga_pan_can_atlas_2018	TCGA-F5-6702-01	3940.52	6797.19	3251.55	17441.6	15486.2	6715.41	1552.25	777.98	180.917	780.256	5572.08	1943.62	22703.8	2522.21	1058.65		1.26523	1.69963	0.828567	0.667657	0.85015	0.601698	1.2709	0.614387	2.09724	0.48075	0.123395	3.20206	0.792294	0.359368	0.808858		1.04415	0.0187611
coadread_tcga_pan_can_atlas_2018	TCGA-F5-6571-01	2620.14	5360.3	2005.55	16292.9	11677.6	5279.62	635.866	860.093	67.8418	164.587	4719.22	631.603	15720.8	2155.4	788.41		0.841281	1.34034	0.511059	0.623685	0.641068	0.473052	0.520613	0.679233	2.31859	0.180276	0.0260288	1.04055	0.548609	0.307104	0.602382		0.710258	-0.148584
coadread_tcga_pan_can_atlas_2018	TCGA-F5-6465-01	2429.97	3251.14	2406.11	21549.5	15395.4	6939.15	975.492	779.95	202.777	606.84	5671.79	1031.67	20363.8	5810.55	825.273		0.780221	0.812945	0.61313	0.824905	0.845166	0.621745	0.79868	0.615943	2.10255	0.538839	0.0959695	1.69965	0.710635	0.827894	0.630547		0.834588	-0.0785279
coadread_tcga_pan_can_atlas_2018	TCGA-F5-6464-01	2603.13	18161.9	3796.11	26246.6	15939	8163.73	2148.37	763.724	194.439	512.448	9858.26	2066.56	25658.3	5185.8	1319.73		0.83582	4.54137	0.967333	1.00471	0.875008	0.731467	1.75897	0.603129	2.05881	0.516682	0.0810417	3.4046	0.895397	0.738879	1.00834		1.33477	0.125406
coadread_tcga_pan_can_atlas_2018	TCGA-EI-7004-01	2340.26	5731.6	3398.27	19151.1	16609.5	8341.56	1541.56	1011.85	226.84	1325.54	7337.23	2703.93	21357.1	2827.63	973.593		0.751417	1.43318	0.865955	0.733095	0.911816	0.747401	1.26215	0.799079	2.72769	0.602782	0.209629	4.45465	0.745298	0.402884	0.743871		1.15939	0.0642307
coadread_tcga_pan_can_atlas_2018	TCGA-EI-7002-01	6326.4	2404.01	1854.81	18658.7	17131.8	11506.9	1040.48	1252.06	141.849	209.803	15367.2	635.277	30690.3	4355.27	759.747		2.0313	0.601121	0.472647	0.714247	0.940489	1.03101	0.851889	0.988778	3.37524	0.376935	0.0331796	1.0466	1.071	0.620544	0.580482		0.982364	-0.00772749
coadread_tcga_pan_can_atlas_2018	TCGA-EI-6917-01	6175.72	14676.7	5785.69	69571	24391.9	10139.8	2861.75	1581.88	401.649	1812.29	5599.85	1095.47	32691.3	5381.48	1237.54		1.98292	3.6699	1.47432	2.66315	1.33905	0.908522	2.34305	1.24924	4.26435	1.0673	0.286607	1.80476	1.14083	0.76676	0.945539		1.72709	0.237314
coadread_tcga_pan_can_atlas_2018	TCGA-EI-6885-01	4247.42	5141.07	3049.11	30860.2	12112.9	9796.06	1812.64	1135.08	284.016	867.063	24870.8	947.585	18394.1	5497.44	1098.53		1.36377	1.28552	0.776981	1.18131	0.664965	0.877723	1.48409	0.896397	3.05989	0.754715	0.137123	1.56112	0.641899	0.783282	0.839329		1.08721	0.0363127
coadread_tcga_pan_can_atlas_2018	TCGA-EI-6884-01	2710.96	2028.19	3134.68	27176.7	15026.4	10528.4	1000.89	1195.97	182.998	955.705	6427.29	737.723	25432.2	3951.9	934.228		0.870442	0.507147	0.798786	1.04031	0.824908	0.943341	0.819475	0.944483	3.22404	0.48628	0.151141	1.21538	0.887507	0.563072	0.713794		0.932673	-0.0302704
coadread_tcga_pan_can_atlas_2018	TCGA-EI-6883-01	2290.05	763.084	2838.59	30170.6	13317.6	11415.9	993.608	1452.56	275.669	381.542	6648.42	478.206	29981.6	7497.52	1205.75		0.735295	0.190809	0.723336	1.15492	0.7311	1.02286	0.813513	1.14712	3.91574	0.732535	0.0603394	0.787831	1.04627	1.06826	0.92125		1.00341	0.00147877
coadread_tcga_pan_can_atlas_2018	TCGA-EI-6882-01	2311.03	2987.99	4495.14	23936	19926.2	8891.94	1761.01	978.273	485.42	926.815	6147.51	330.503	18900.5	3424.31	1385.36		0.742032	0.747145	1.14546	0.916259	1.09389	0.796715	1.44182	0.772563	2.63718	1.28991	0.146572	0.544494	0.65957	0.4879	1.05848		0.965333	-0.015323
coadread_tcga_pan_can_atlas_2018	TCGA-EI-6881-01	1899.45	3998.63	3235.29	31376.5	12510.6	8263	338.577	942.025	326.607	371.409	2779.75	342.51	18859.8	4110.66	1679.55		0.60988	0.999854	0.824424	1.20108	0.686798	0.740362	0.277209	0.743937	2.53946	0.867892	0.0587369	0.564276	0.65815	0.585692	1.28326		0.842734	-0.0743096
coadread_tcga_pan_can_atlas_2018	TCGA-EI-6514-01	1912.69	2346.69	1897.11	14907.2	17830.7	6205.46	727.331	1225.29	134.427	257.281	6324.75	716.359	21287.1	3925.77	1090.11		0.614132	0.586788	0.483426	0.570641	0.978857	0.556007	0.595499	0.967637	3.30307	0.357213	0.040688	1.18018	0.742856	0.559349	0.832895		0.824616	-0.0837482
coadread_tcga_pan_can_atlas_2018	TCGA-EI-6513-01	3107.05	6410.28	2164.27	35194.2	15573.4	13555.9	1026.86	1228.38	298.949	88.3612	4068.9	481.495	17991.8	4277.52	2156.48		0.99762	1.60289	0.551504	1.34722	0.854937	1.2146	0.840738	0.970077	3.3114	0.794397	0.013974	0.793249	0.62786	0.609466	1.64765		1.07851	0.0328225
coadread_tcga_pan_can_atlas_2018	TCGA-EI-6512-01	3794.18	9775.08	5157.19	37034.3	25093.8	15537.6	1572.3	1014.95	710.378	1039.51	13320.5	376.266	44465.9	4714.23	1660.01		1.21825	2.44425	1.31417	1.41766	1.37758	1.39216	1.28731	0.801527	2.73605	1.88769	0.164395	0.619888	1.55173	0.671689	1.26833		1.34351	0.128241
coadread_tcga_pan_can_atlas_2018	TCGA-EI-6511-01	5504.79	3407.69	4160.51	18518.8	22627.5	13208.6	1424.33	1184.48	655.924	344.602	10314.5	544.198	13684.7	5733.69	1229.7		1.76749	0.85209	1.06019	0.708891	1.24219	1.18349	1.16616	0.935409	3.19306	1.74299	0.0544975	0.896551	0.477555	0.816943	0.939549		1.1358	0.0553032
coadread_tcga_pan_can_atlas_2018	TCGA-EI-6510-01	2063.14	2569.54	3240.61	26745.3	16049.9	16451.4	888.225	1320.51	302.048	101.109	5474.83	240.593	25323.4	5619.2	765.785		0.662438	0.642512	0.825779	1.0238	0.881096	1.47404	0.727231	1.04283	3.55976	0.802632	0.01599	0.39637	0.88371	0.800631	0.585096		0.954928	-0.0200294
coadread_tcga_pan_can_atlas_2018	TCGA-EI-6509-01	6570.38	8145.35	3846.86	42450.3	10910.6	13563.5	2709.77	1016.77	466.3	482.348	13219.2	671.435	45565.3	8509.69	1624.94		2.10963	2.03674	0.980265	1.62498	0.598962	1.21528	2.21861	0.802965	2.74096	1.2391	0.0762815	1.10617	1.59009	1.21247	1.24153		1.38627	0.141848
coadread_tcga_pan_can_atlas_2018	TCGA-EI-6508-01	2727.66	7591.19	4198.98	31617.8	21640.5	12254.7	1220.7	711.408	394.654	594.346	7959.65	494.66	26002.5	5987.49	1424.39		0.875804	1.89817	1.06999	1.21032	1.188	1.09802	0.999443	0.561814	1.91778	1.04871	0.0939936	0.814938	0.907409	0.853105	1.0883		1.04172	0.017751
coadread_tcga_pan_can_atlas_2018	TCGA-EI-6507-01	4803.08	46691.6	4714.98	22098.2	14834.8	15637	2890.75	1017.16	307.489	2013.66	6284.14	1992.5	21241.4	6025.03	1063.88		1.54219	11.6752	1.20148	0.845909	0.81439	1.40107	2.36679	0.803273	2.74201	0.81709	0.318453	3.28259	0.741261	0.858454	0.812854		2.01487	0.304246
coadread_tcga_pan_can_atlas_2018	TCGA-EI-6506-01	3579.77	2309.05	3035.88	18154.7	13987	10036.4	587.976	1017.89	193.245	873.105	3744.17	634.8	22388.8	1788.73	1346.12		1.1494	0.577376	0.77361	0.694954	0.767848	0.899258	0.481403	0.803849	2.74398	0.51351	0.138078	1.04582	0.781302	0.25486	1.0285		0.843583	-0.0738724
coadread_tcga_pan_can_atlas_2018	TCGA-EF-5831-01	3205.69	2038.65	2500.53	16084.4	29592.9	9388.5	1120.57	706.106	567.635	313.456	5727.09	634.001	26250.6	3937.02	749.733		1.02929	0.509763	0.637191	0.615704	1.62457	0.841206	0.917462	0.557627	1.90348	1.50838	0.0495719	1.0445	0.916067	0.560951	0.572831		0.885906	-0.0526122
coadread_tcga_pan_can_atlas_2018	TCGA-EF-5830-01	3619.7	6209.09	1847.98	23731.3	19506.6	10396.5	1475.76	1435.69	410.606	127.778	8195.96	314.616	24993.9	6129.59	1061.62		1.16222	1.55258	0.470906	0.908423	1.07086	0.931523	1.20827	1.13379	3.87026	1.0911	0.0202076	0.518321	0.872212	0.873352	0.811128		1.09968	0.0412653
coadread_tcga_pan_can_atlas_2018	TCGA-DY-A1H8-01	8384.27	10041.9	3464.81	18086.9	28715.9	19118.6	1544.71	1200.72	704.502	763.475	5196.58	802.226	31581.5	17392.4	987.952		2.69204	2.51097	0.88291	0.692358	1.57642	1.71302	1.26473	0.948234	3.23684	1.87207	0.120741	1.32164	1.1021	2.47809	0.754842		1.54447	0.188779
coadread_tcga_pan_can_atlas_2018	TCGA-DY-A1DG-01	5045.61	3635.61	1878.37	20331	15625.3	5932.32	762.138	1724.69	235.41	189.309	2615.5	481.138	25991.7	6497.76	996.567		1.62006	0.909082	0.47865	0.778262	0.857786	0.531534	0.623997	1.36202	4.64933	0.625555	0.0299385	0.792661	0.907032	0.925809	0.761424		1.05688	0.0240241
coadread_tcga_pan_can_atlas_2018	TCGA-DY-A1DF-01	3403.33	3623.15	1461.21	14809.1	6833.74	5443.97	483.99	610.61	480.911	107.143	3815.89	1084.09	17296.2	13547.3	1562.19		1.09275	0.905966	0.372349	0.566886	0.375154	0.487778	0.396265	0.482212	1.64605	1.27792	0.0169443	1.78601	0.603585	1.93024	1.19359		0.87558	-0.0577044
coadread_tcga_pan_can_atlas_2018	TCGA-DY-A1DE-01	6900.85	1452.14	2533.64	14904.3	15079.3	10343.4	896.678	1169.38	564.285	378.968	3261.67	749.592	24174.5	6237.85	1033.46		2.21574	0.363107	0.645628	0.57053	0.827812	0.926765	0.734152	0.923484	3.15236	1.49947	0.0599324	1.23493	0.843617	0.888777	0.789612		1.04506	0.0191417
coadread_tcga_pan_can_atlas_2018	TCGA-DY-A1DD-01	3086.69	5152.66	1319.72	16536.8	9827.52	6135.82	509.857	885.288	313.527	450.758	2776.67	1304.81	14823.4	5279.33	813.868		0.991083	1.28842	0.336294	0.633021	0.539504	0.549767	0.417443	0.699131	2.38651	0.833135	0.0712857	2.14964	0.517292	0.752205	0.621833		0.852438	-0.0693374
coadread_tcga_pan_can_atlas_2018	TCGA-DY-A1DC-01	3086.25	3027.33	4347.68	31852.1	22689.4	13793.1	1154	1378.59	557.94	297.535	7719.57	702.584	31496.6	7348.54	1562.93		0.990941	0.756982	1.10789	1.21928	1.24559	1.23586	0.944833	1.0887	3.71633	1.48261	0.0470541	1.15749	1.09914	1.04703	1.19415		1.22226	0.087163
coadread_tcga_pan_can_atlas_2018	TCGA-DY-A0XA-01	7819.48	1113.75	2846.3	13262.3	27771.4	7716.86	2274.01	1173.07	421.636	423.659	12635.4	267.208	21719.8	6806.32	412.031		2.5107	0.278492	0.7253	0.507675	1.52457	0.691428	1.86184	0.926398	3.1623	1.12041	0.0670001	0.440218	0.757956	0.969773	0.314811		1.05726	0.0241811
coadread_tcga_pan_can_atlas_2018	TCGA-DT-5265-01	2358.87	3845.77	3804.94	30812	22019.2	12516.6	1698.08	733.987	831.149	599.294	7548.89	1776.93	37969.3	4508.36	1711.19		0.757392	0.961632	0.969583	1.17947	1.20879	1.12148	1.3903	0.579645	1.97864	2.20861	0.0947761	2.92744	1.32501	0.642357	1.30743		1.2435	0.0946474
coadread_tcga_pan_can_atlas_2018	TCGA-DC-6683-01	6120.77	5059.35	2365.91	17085.6	25604.7	11458.7	1322.52	1313.51	234.84	578.859	11414.4	299.333	36979	1957.9	812.669		1.96527	1.26509	0.602886	0.654029	1.40563	1.0267	1.08281	1.03731	3.54089	0.62404	0.0915444	0.493143	1.29046	0.278964	0.620917		1.06531	0.0274766
coadread_tcga_pan_can_atlas_2018	TCGA-DC-6682-01	4163.56	2774.97	3979.14	40397.4	36389.7	14142.2	2464.32	2604.25	592.206	118.002	9479.69	436.872	18997.8	3486.19	1363.89		1.33685	0.693879	1.01397	1.54639	1.9977	1.26714	2.01765	2.05663	7.0204	1.57367	0.0186616	0.719734	0.662966	0.496717	1.04208		1.5643	0.194319
coadread_tcga_pan_can_atlas_2018	TCGA-DC-6681-01	1955.59	2125.79	3955.89	15463.6	21556.2	9804.62	1039.97	1120.54	328.749	597.76	5636.83	997.549	28486.6	10258.2	934.024		0.627906	0.531552	1.00805	0.59194	1.18338	0.87849	0.851471	0.884914	3.02069	0.873584	0.0945335	1.64343	0.994096	1.4616	0.713638		1.02395	0.0102796
coadread_tcga_pan_can_atlas_2018	TCGA-DC-6160-01	2109.28	1425.15	2604.87	19380.1	25503.6	11014.6	836.34	1203.95	434.496	386.043	2178.8	391.805	20843.7	2035.89	939.566		0.677253	0.356358	0.663779	0.741861	1.40008	0.986904	0.68475	0.950785	3.24555	1.15459	0.0610513	0.645488	0.727382	0.290076	0.717873		0.886918	-0.0521165
coadread_tcga_pan_can_atlas_2018	TCGA-DC-6158-01	1729.66	4774.94	3215.98	26932.7	14575.9	6675.75	976.961	618.037	282.374	382.703	5106.34	852.961	13451.8	2072.07	1593.92		0.555364	1.19397	0.819503	1.03097	0.800177	0.598145	0.799883	0.488077	1.66607	0.750352	0.0605231	1.40523	0.469427	0.295231	1.21783		0.81005	-0.091488
coadread_tcga_pan_can_atlas_2018	TCGA-DC-6157-01	3330.33	4706.65	1798.6	15725.1	20639.2	6842.58	713.143	761.784	338.831	266.867	5016.99	389.505	11913	4487.4	1216.89		1.06931	1.17689	0.458323	0.60195	1.13304	0.613093	0.583883	0.601597	2.05358	0.900375	0.042204	0.641698	0.415728	0.63937	0.929761		0.79072	-0.101977
coadread_tcga_pan_can_atlas_2018	TCGA-DC-6156-01	7481.25	27106.3	3071.41	16474.3	14179.1	5636.97	3268.69	734.177	208.264	281.347	16439	1095.93	20250.3	3066.11	579.89		2.4021	6.77791	0.782663	0.630629	0.778394	0.50507	2.67623	0.579795	1.97916	0.55342	0.044494	1.80551	0.706674	0.436863	0.443063		1.4068	0.148232
coadread_tcga_pan_can_atlas_2018	TCGA-DC-6155-01	744.41	2150.67	4839.35	57261.8	6707.95	57607.2	1505.33	2750.23	367.389	422.429	8283.45	200.894	77096.7	41064.9	4129.34		0.239017	0.537773	1.23317	2.19196	0.368248	5.16158	1.23248	2.17191	7.41393	0.976262	0.0668056	0.330967	2.69044	5.85098	3.15501		2.24137	0.350513
coadread_tcga_pan_can_atlas_2018	TCGA-DC-6154-01	9715.38	17140.2	2539.22	31354.1	30478.3	8506.23	2220.33	1340.71	135.817	627.142	27914	629.846	39356.7	5036.86	814.05		3.11944	4.28589	0.64705	1.20022	1.67318	0.762155	1.81789	1.05879	3.61422	0.360906	0.0991802	1.03765	1.37343	0.717658	0.621972		1.49264	0.173956
coadread_tcga_pan_can_atlas_2018	TCGA-DC-5869-01	3401.35	6673.9	3689.82	22209.8	27590.9	9755.43	1410.03	1154.96	467.438	250.362	4590.93	683.14	21094.5	6115.56	1526.77		1.09211	1.6688	0.940248	0.850181	1.51467	0.874083	1.15446	0.912096	3.11348	1.24212	0.0395938	1.12545	0.736134	0.871353	1.16652		1.15342	0.0619878
coadread_tcga_pan_can_atlas_2018	TCGA-DC-5337-01	2245.97	2314.4	4644.51	18406.4	28419	16590.7	1183.56	2204.01	953.583	465.012	1673.82	602.586	30997.6	13427.7	1021.46		0.721142	0.578714	1.18352	0.704589	1.56013	1.48652	0.969035	1.74055	5.94146	2.53395	0.0735399	0.992743	1.08172	1.9132	0.780443		1.48408	0.171458
coadread_tcga_pan_can_atlas_2018	TCGA-DC-4749-01	2449.16	2768.35	6688.33	20433.7	35054.4	17410.3	1729.89	1951.34	495.137	565.871	5356.32	418.683	49972.1	8767.93	1360.74		0.786383	0.692224	1.70433	0.782193	1.92439	1.55996	1.41634	1.54101	5.26032	1.31573	0.0894904	0.689768	1.74388	1.24927	1.03967		1.453	0.162265
coadread_tcga_pan_can_atlas_2018	TCGA-DC-4745-01	4920.62	1445.71	4520.99	31369.1	21901.9	12916.5	667.883	1731.63	1057.94	259.124	3379.11	600.657	19497.3	9714.5	1804.29		1.57993	0.361499	1.15205	1.20079	1.20235	1.15731	0.546827	1.3675	4.66804	2.81126	0.0409795	0.989565	0.680397	1.38413	1.37856		1.36808	0.136112
coadread_tcga_pan_can_atlas_2018	TCGA-CL-5918-01	2491.56	3137.64	3099.22	29958.6	16735.6	9546.32	613.696	1205.13	209.14	248.662	5428.85	349.62	23802.4	9863.25	1875.67		0.799997	0.784565	0.78975	1.1468	0.918739	0.855347	0.502461	0.951716	3.24873	0.555747	0.039325	0.575989	0.830632	1.40533	1.4331		0.989215	-0.00470928
coadread_tcga_pan_can_atlas_2018	TCGA-CL-5917-01	2308.3	11752.9	2980.11	26103.9	17401.3	13399.3	1342.12	939.955	301.84	267.529	6386.37	514.212	21531.6	3009.34	1402.78		0.741155	2.9388	0.759398	0.999246	0.955284	1.20057	1.09886	0.742302	2.53388	0.802079	0.0423087	0.84715	0.751388	0.428774	1.07179		1.06087	0.0256605
coadread_tcga_pan_can_atlas_2018	TCGA-CL-4957-01	2005.99	3393.77	3786.91	41364.2	19459.5	15752.4	819.675	1576.77	518.014	241.764	1765.31	580.082	22369.4	4583	2248.84		0.644089	0.84861	0.964989	1.5834	1.06827	1.41141	0.671106	1.24521	4.25058	1.37652	0.0382341	0.955669	0.780625	0.652992	1.71822		1.21399	0.0842168
coadread_tcga_pan_can_atlas_2018	TCGA-CI-6624-01	2505.53	3814.75	2829.03	21926.7	15769.1	13484.3	899.539	1090.59	206.452	388.018	12638.7	741.889	29988.5	2320.11	770.968		0.804482	0.953875	0.7209	0.839344	0.865681	1.20819	0.736494	0.861262	2.93996	0.548605	0.0613636	1.22224	1.04651	0.330572	0.589056		0.915235	-0.0384673
coadread_tcga_pan_can_atlas_2018	TCGA-CI-6623-01	1777.9	1978.11	3667.37	38081.9	24067.8	12191.4	839.336	1267.77	385.24	375.353	3929.38	553.637	25380.3	6168.48	1717.16		0.570853	0.494625	0.934527	1.45776	1.32126	1.09234	0.687203	1.00118	3.41759	1.0237	0.0593607	0.912101	0.885696	0.878893	1.31199		1.06994	0.0293589
coadread_tcga_pan_can_atlas_2018	TCGA-CI-6622-01	3097.5	11992.8	4319.63	18368.8	22188.2	11415	842.73	1318.19	373.887	857.143	6392.12	337.787	50744.4	5689.82	979.229		0.994553	2.99879	1.10074	0.703149	1.21807	1.02278	0.689982	1.041	3.55351	0.993529	0.135554	0.556495	1.77083	0.810693	0.748177		1.22252	0.0872572
coadread_tcga_pan_can_atlas_2018	TCGA-CI-6621-01	2671.31	2093.96	3835.1	25083.3	21635.3	10241.3	1061.97	1678.3	505.928	634.58	4416.01	849.8	18493.6	6611.03	1088.02		0.857711	0.523593	0.977269	0.960177	1.18772	0.917617	0.869484	1.32539	4.52428	1.3444	0.100356	1.40002	0.645371	0.941948	0.831298		1.16044	0.0646235
coadread_tcga_pan_can_atlas_2018	TCGA-CI-6620-01	2708.84	3779.45	4076	42268.1	17737.7	8172.36	751.347	1588.61	335.716	224.464	2519.64	779.548	26673.2	5500.45	2876.11		0.869761	0.945049	1.03866	1.618	0.973751	0.73224	0.615162	1.25456	4.28249	0.892097	0.0354981	1.28428	0.930814	0.783711	2.19748		1.23024	0.089989
coadread_tcga_pan_can_atlas_2018	TCGA-CI-6619-01	2106.28	9783.79	4346.33	34137	16608.6	10387.1	857.143	1558.61	245.706	569.812	2967.06	697.224	21917.6	5246.66	1977.77		0.67629	2.44643	1.10754	1.30675	0.911767	0.93068	0.701782	1.23087	4.20162	0.652914	0.0901136	1.14866	0.764858	0.747551	1.51111		1.2286	0.0894089
coadread_tcga_pan_can_atlas_2018	TCGA-AH-6903-01	2496.18	3660.78	4753.58	37082.5	26782.2	10140.5	1743.56	1153.86	387.166	242.844	6764.07	201.073	25405.5	5607.77	1037.69		0.80148	0.915375	1.21132	1.4195	1.47027	0.908585	1.42753	0.911227	3.11052	1.02882	0.0384049	0.331262	0.886575	0.799002	0.792844		1.07018	0.0294571
coadread_tcga_pan_can_atlas_2018	TCGA-AH-6897-01	4836.09	5374.54	3345.54	45137.2	39115.3	17941.7	3326.79	2862.77	377.325	379.083	12706	437.469	41000.7	8712.92	1812.22		1.55278	1.3439	0.852518	1.72783	2.14732	1.60757	2.7238	2.26079	7.71731	1.00267	0.0599506	0.720718	1.4308	1.24143	1.38462		1.8516	0.267547
coadread_tcga_pan_can_atlas_2018	TCGA-AH-6644-01	2866.58	4033.69	2683.74	15500	14293.4	7819.86	970.35	883.27	269.991	277.179	6535.04	655.988	24912.4	2547.55	667.116		0.920409	1.00862	0.683877	0.593333	0.784669	0.700657	0.79447	0.697537	2.38107	0.717447	0.0438348	1.08072	0.869368	0.362978	0.509708		0.809914	-0.0915613
coadread_tcga_pan_can_atlas_2018	TCGA-AH-6643-01	3349.65	12193.4	3901.58	21202.2	12675.5	8918.09	1742.93	756.501	418.374	132.234	7721.79	482.488	23411.7	6604.08	1073.8		1.07551	3.04895	0.994209	0.811611	0.69585	0.799058	1.42702	0.597425	2.03934	1.11174	0.0209123	0.794885	0.816998	0.940957	0.820434		1.06633	0.0278903
coadread_tcga_pan_can_atlas_2018	TCGA-AH-6547-01	2259.84	3115.65	3256.89	14022.6	12512.3	8113.68	891.732	1149.8	128.445	1771.65	6925.69	872.633	19427.2	2306.68	896.161		0.725595	0.779066	0.829928	0.536779	0.686891	0.726983	0.730102	0.908021	3.09957	0.341317	0.28018	1.43764	0.677951	0.328659	0.684709		0.851559	-0.0697851
coadread_tcga_pan_can_atlas_2018	TCGA-AH-6544-01	2873.39	2688.49	6454.37	31238.4	18319.2	19103.2	1164.84	1663.18	558.528	268.514	5209.75	456.885	36630.7	6159.15	1874.34		0.922596	0.672255	1.64472	1.19579	1.00567	1.71164	0.953708	1.31345	4.48352	1.48418	0.0424645	0.752705	1.2783	0.877563	1.43208		1.31804	0.119929
coadread_tcga_pan_can_atlas_2018	TCGA-AG-A032-01	3752.88	2324.86	2954.95	12454.3	15815.9	9487.56	1300.95	823.396	281.701	353.771	7770.18	440.451	48028.1	12006.8	1020.72		1.20499	0.58133	0.752988	0.476745	0.868251	0.850082	1.06515	0.650253	2.21967	0.748564	0.0559476	0.72563	1.67604	1.71075	0.779876		0.957751	-0.0187475
coadread_tcga_pan_can_atlas_2018	TCGA-AG-A02X-01	6287.36	4165.91	2483.38	35371.6	11031.5	12228.8	674.172	783.233	401.816	216.193	3055.96	259.633	28968.8	12301.3	2042.13		2.01876	1.04168	0.63282	1.35401	0.605597	1.0957	0.551976	0.618536	2.1114	1.06775	0.0341901	0.427738	1.01092	1.7527	1.56028		1.05894	0.0248702
coadread_tcga_pan_can_atlas_2018	TCGA-AG-A02N-01	2684.05	3329.09	3625.68	21691.2	21773.8	13677.1	2066.36	1136.62	455.837	605.975	11514.2	359.222	22573.2	4660.17	1068.93		0.861801	0.832435	0.923904	0.830329	1.19532	1.22546	1.69183	0.897614	3.06405	1.2113	0.0958327	0.591808	0.787736	0.663987	0.816711		1.04601	0.0195347
coadread_tcga_pan_can_atlas_2018	TCGA-AG-A02G-01	4834.67	3482.47	2093.75	14095.1	8928.36	11013.8	922.886	1140.53	321.263	267.426	8936.71	367.358	18973.6	8944.06	1505.18		1.55233	0.870789	0.533535	0.539556	0.490143	0.98683	0.755609	0.900697	3.07457	0.85369	0.0422924	0.605212	0.662123	1.27436	1.15003		0.952784	-0.0210053
coadread_tcga_pan_can_atlas_2018	TCGA-AG-A026-01	6396.01	7870.43	3094.3	14952.6	14400.9	8380.36	1193.4	1009.9	188.686	458.609	11245.8	1007.32	24681.2	7351.28	1389.41		2.05365	1.96799	0.788497	0.572379	0.790571	0.750877	0.977089	0.797542	2.72245	0.501396	0.0725273	1.65953	0.8613	1.04742	1.06157		1.10832	0.0446647
coadread_tcga_pan_can_atlas_2018	TCGA-AG-A025-01	3280.73	4552.68	4670.55	48601.4	19586.8	12662.8	1245.11	1173.09	335.656	295.969	4530.29	678.029	38983.7	16958.6	1532.32		1.05338	1.13839	1.19016	1.86044	1.07526	1.13459	1.01943	0.926413	3.16235	0.891939	0.0468064	1.11703	1.36041	2.41629	1.17077		1.30424	0.115359
coadread_tcga_pan_can_atlas_2018	TCGA-AG-A020-01	2388.66	2713.17	3151.06	37080.3	25055	12989.8	3170.21	1462.49	786.1	338.8	6806.03	245.971	34859.1	4021.81	2011.61		0.766957	0.678426	0.802959	1.41942	1.37545	1.16388	2.5956	1.15496	3.94252	2.0889	0.05358	0.40523	1.21648	0.573032	1.53697		1.31829	0.120011
coadread_tcga_pan_can_atlas_2018	TCGA-AG-A01Y-01	5381.95	11930.1	4414.75	19620.2	16426.9	8062.29	2462.64	935.878	677.346	373.196	6434.13	869.999	21009.8	7524.69	634.53		1.72805	2.98312	1.12498	0.751052	0.901791	0.722378	2.01627	0.739083	2.52289	1.79991	0.0590196	1.4333	0.733178	1.07213	0.484811		1.27146	0.104304
coadread_tcga_pan_can_atlas_2018	TCGA-AG-A01W-01	3012.64	2621.61	3071.2	19772.2	17998.6	7915.63	1279.51	1416.67	719.267	152.674	4045.98	388.242	19766.9	8899.43	1072.06		0.967307	0.655531	0.78261	0.75687	0.988076	0.709237	1.04759	1.11878	3.81899	1.91131	0.0241449	0.639617	0.689806	1.268	0.819104		1.0798	0.0333426
coadread_tcga_pan_can_atlas_2018	TCGA-AG-A01N-01	2819.56	1900.54	2953.29	28287.6	19107.7	10324.6	899.033	1401.11	308.82	314.022	12405.7	414.71	42521.3	8654.01	1673.2		0.905313	0.47523	0.752565	1.08284	1.04896	0.925078	0.73608	1.10648	3.77703	0.820626	0.0496614	0.683223	1.48387	1.23303	1.27841		1.09056	0.0376492
coadread_tcga_pan_can_atlas_2018	TCGA-AG-A01L-01	4732.61	6648.51	3465.15	28297.4	13357.9	13970.4	857.362	696.793	447.174	414.374	8416.22	389.803	56343.6	9681.77	1427.16		1.51956	1.66246	0.882998	1.08321	0.73331	1.25174	0.701962	0.550272	1.87838	1.18827	0.0655318	0.642189	1.96622	1.37947	1.09042		1.1064	0.0439121
coadread_tcga_pan_can_atlas_2018	TCGA-AG-A01J-01	2465.23	2059.67	3402.66	35456.8	19745.5	11877.7	1110.33	1274.4	368.156	666.727	27269.8	354.073	37665.8	9587.99	1660.31		0.791543	0.515018	0.867074	1.35727	1.08397	1.06424	0.909076	1.00642	3.43547	0.9783	0.10544	0.583324	1.31442	1.36611	1.26855		1.10975	0.0452247
coadread_tcga_pan_can_atlas_2018	TCGA-AG-A016-01	5988.71	6782.25	3127.48	27951.7	10178.9	9145.46	856.517	903.239	321.385	156.018	5220.5	396.567	33508.9	9180.79	1676.88		1.92287	1.6959	0.796951	1.06998	0.558794	0.81943	0.70127	0.713307	2.43491	0.854016	0.0246736	0.653333	1.16936	1.30809	1.28121		1.06694	0.0281397
coadread_tcga_pan_can_atlas_2018	TCGA-AG-A015-01	5283.65	7607.06	3374.69	19932.6	13334.6	10842.6	1487.51	719.921	307.881	604.866	7243.29	341.773	33429.2	5011.44	941.059		1.69649	1.90214	0.859945	0.763012	0.732035	0.97149	1.2179	0.568536	1.94073	0.818131	0.0956572	0.563061	1.16658	0.714037	0.719013		0.981916	-0.00792552
coadread_tcga_pan_can_atlas_2018	TCGA-AG-A011-01	2052.21	946.911	2213.74	26135.7	11257.3	10648.6	751.251	2007.55	420.385	419.257	9215.79	603.488	27637.2	9709.86	946.964		0.658928	0.236774	0.56411	1.00046	0.617994	0.954115	0.615083	1.58541	5.41185	1.11709	0.066304	0.994229	0.964455	1.38347	0.723525		1.12625	0.0516361
coadread_tcga_pan_can_atlas_2018	TCGA-AG-A00Y-01	3082.89	6810.23	3888.83	19108.7	17941.8	11215.9	703.025	1137.77	556.04	263.593	7344.41	472.387	32266.4	17296.3	1364.17		0.989862	1.70289	0.990959	0.731471	0.984957	1.00494	0.575599	0.898519	3.06714	1.47756	0.0416863	0.778243	1.126	2.4644	1.04229		1.19177	0.0761919
coadread_tcga_pan_can_atlas_2018	TCGA-AG-A00C-01	5134.05	6529.76	3735.66	31075.4	18074.7	10946.1	1022.39	1334.27	212.796	368.713	5496.04	292.531	39399	10579.5	1638.18		1.64845	1.63276	0.951929	1.18955	0.992252	0.980766	0.837076	1.0537	3.59684	0.565462	0.0583106	0.481936	1.37491	1.50739	1.25164		1.2082	0.0821383
coadread_tcga_pan_can_atlas_2018	TCGA-AG-A008-01	2401.85	4101.47	3652.86	24195.3	18101.4	13342.7	1516.83	1061.81	641.578	228.611	12237.5	256.629	36114.6	11522.6	860.366		0.771193	1.02557	0.930829	0.926186	0.993717	1.1955	1.2419	0.838533	2.86237	1.70486	0.0361539	0.422789	1.26029	1.64176	0.65736		1.1006	0.04163
coadread_tcga_pan_can_atlas_2018	TCGA-AG-A002-01	3867.9	23629.4	3181.2	25063.4	10166	7343.7	1439.46	1236.43	260.753	324.653	1605.26	468.931	26719.7	4898.95	1006.99		1.24191	5.90851	0.810639	0.959417	0.558086	0.657993	1.17855	0.976438	3.33311	0.692899	0.0513427	0.772551	0.932435	0.698008	0.769388		1.30275	0.114862
coadread_tcga_pan_can_atlas_2018	TCGA-AG-4022-01	2993.81	8620.08	2419.73	14519.2	11184.4	7665.63	840.778	915.701	219.814	492.26	3924.37	758.164	19846.5	2424.6	1030.96		0.96126	2.15544	0.616601	0.555788	0.613993	0.686838	0.688384	0.723148	2.4685	0.584111	0.0778491	1.24905	0.692583	0.34546	0.787702		0.880448	-0.0552964
coadread_tcga_pan_can_atlas_2018	TCGA-AG-4021-01	16863.1	25473.4	4227.97	31876.5	31167	8640.76	3664.19	1414.34	657.122	1165.49	16730.8	778.914	37161	3349.56	1728.52		5.41445	6.3696	1.07738	1.22022	1.71098	0.774209	3.00004	1.11693	3.81271	1.74617	0.184318	1.28324	1.29681	0.477249	1.32067		2.05367	0.31253
coadread_tcga_pan_can_atlas_2018	TCGA-AG-4015-01	4543.32	11104	3948.2	18760.8	13897.5	7297.15	1295.13	1292.2	325.566	390.179	11425.6	378.95	32136.7	5557.76	1482.45		1.45878	2.77655	1.00609	0.718154	0.762938	0.653822	1.06038	1.02048	3.48345	0.865125	0.0617053	0.624309	1.12147	0.791877	1.13266		1.16919	0.0678837
coadread_tcga_pan_can_atlas_2018	TCGA-AG-4008-01	3629.38	12383.7	3567.52	21771.1	15546.3	8786.96	1552.44	1468.19	390.616	516.622	8137.9	754.153	24505.6	5199.88	1084.7		1.16533	3.09653	0.909082	0.833386	0.85345	0.787308	1.27105	1.15946	3.95788	1.03798	0.0817019	1.24245	0.855171	0.740885	0.828763		1.2547	0.0985385
coadread_tcga_pan_can_atlas_2018	TCGA-AG-4007-01	5460.76	7318.18	3397.11	24690.1	19611.5	10095.1	1253.64	1396.26	243.975	344.007	12120.4	587.039	30918.4	9414.04	1133.21		1.75336	1.82991	0.865658	0.945125	1.07662	0.904519	1.02641	1.10265	3.76396	0.648315	0.0544034	0.96713	1.07896	1.34132	0.865826		1.21494	0.0845563
coadread_tcga_pan_can_atlas_2018	TCGA-AG-4005-01	3923.39	15753.9	4693.43	34472.8	16524.1	12080.4	1104.25	1299.21	297.852	451.755	7527	722.341	30416.5	8873.41	2030.92		1.25973	3.93926	1.19599	1.3196	0.907127	1.0824	0.904104	1.02602	3.50236	0.791482	0.0714434	1.19004	1.06144	1.26429	1.55172		1.40447	0.147512
coadread_tcga_pan_can_atlas_2018	TCGA-AG-4001-01	4855.27	2892.98	2897.81	19238.6	18740.3	11158.7	1013.96	1008.19	151.308	356.978	5921.94	869.245	22992.8	5847.65	860.601		1.55894	0.723388	0.738427	0.736446	1.02879	0.999818	0.830173	0.796189	2.71783	0.40207	0.0564547	1.43206	0.802381	0.83318	0.65754		0.954246	-0.0203397
coadread_tcga_pan_can_atlas_2018	TCGA-AG-3999-01	1620.02	16766	5154.03	19881.3	11462.6	10316.6	986.355	988.341	526.088	218.845	6542.69	575.752	25622.5	25110	1800.29		0.520161	4.19233	1.31336	0.761048	0.629263	0.924359	0.807574	0.780514	2.66432	1.39797	0.0346095	0.948534	0.894149	3.5777	1.37551		1.38809	0.142419
coadread_tcga_pan_can_atlas_2018	TCGA-AG-3909-01	2898	3073.77	2168.36	17640.4	12627.9	10620.7	377.83	1052.05	238.712	233.504	3829.17	453.939	33837	6422.16	840.462		0.930499	0.768593	0.552546	0.675268	0.693235	0.951611	0.309346	0.830826	2.83606	0.634329	0.0369277	0.747852	1.18081	0.915037	0.642152		0.847006	-0.0721134
coadread_tcga_pan_can_atlas_2018	TCGA-AG-3902-01	2052.56	10621.3	3698.37	28992.7	16795.5	10200.6	647.7	887.916	370.808	314.135	5512.25	550.484	22481.7	9299.37	2244.28		0.659041	2.65585	0.942427	1.10983	0.922027	0.91397	0.530302	0.701206	2.3936	0.985347	0.0496793	0.906907	0.784544	1.32499	1.71474		1.1063	0.0438715
coadread_tcga_pan_can_atlas_2018	TCGA-AG-3901-01	2725.36	2986.38	3595.26	18439.6	16732.4	9536.84	1831.99	1449.4	501.847	1065.52	7163.74	1255	26318.5	9075.06	778.84		0.875066	0.746741	0.916153	0.70586	0.918561	0.854497	1.49994	1.14462	3.90721	1.33356	0.168508	2.06758	0.918436	1.29303	0.59507		1.19632	0.0778478
coadread_tcga_pan_can_atlas_2018	TCGA-AG-3898-01	4016.57	4730.87	4523.42	26387.9	17121.7	10879.5	993.005	1625.3	608.496	149.262	3885.28	695.583	23672.4	10005.3	1257.61		1.28965	1.18295	1.15267	1.01012	0.939932	0.974796	0.813019	1.28354	4.38141	1.61696	0.0236053	1.14595	0.826096	1.42557	0.960876		1.26848	0.103282
coadread_tcga_pan_can_atlas_2018	TCGA-AG-3896-01	2339.07	3881.51	3426.7	19633.4	10762.7	13017	527.308	1191.11	440.369	203.366	4517.23	536.307	30269	8352.95	1216.64		0.751035	0.970569	0.8732	0.751557	0.590841	1.16632	0.431731	0.940645	3.21093	1.17019	0.0321615	0.883551	1.0563	1.19014	0.929573		0.996583	-0.00148661
coadread_tcga_pan_can_atlas_2018	TCGA-AG-3894-01	1472.3	20265.6	4265.52	28665.3	16223.9	11672.7	1242.88	1673.15	527.325	343.666	3580.94	471.022	28497.4	14385.3	1206.75		0.472731	5.0674	1.08695	1.0973	0.89065	1.04587	1.01761	1.32132	4.51039	1.40126	0.0543495	0.775996	0.994474	2.04963	0.922015		1.51386	0.180086
coadread_tcga_pan_can_atlas_2018	TCGA-AG-3893-01	3650.06	6551.22	3043.03	20834.3	19022.6	10034.7	1362.25	1046.46	271.253	415.641	9834.33	596.539	27522.5	6790.27	1074.24		1.17197	1.63813	0.775432	0.797528	1.04429	0.899101	1.11534	0.826409	2.82098	0.720799	0.0657322	0.982782	0.960452	0.967485	0.820769		1.04048	0.0172337
coadread_tcga_pan_can_atlas_2018	TCGA-AG-3892-01	2203.75	4946.53	9116.66	42532.4	29918.6	17018.1	1896.77	2672.02	893.6	458.866	6674.78	676.633	39397.6	17629.8	1945.96		0.707585	1.23688	2.32313	1.62812	1.64245	1.52482	1.55297	2.11015	7.2031	2.37456	0.072568	1.11473	1.37486	2.51192	1.48681		1.92431	0.284275
coadread_tcga_pan_can_atlas_2018	TCGA-AG-3890-01	4650.85	2281.52	2691.64	19379.3	8198.55	8489.06	468.032	1098.48	182.729	379.41	5186.17	419.631	27060.6	5742.24	1233.74		1.49331	0.570493	0.68589	0.74183	0.450078	0.760617	0.383199	0.867494	2.96123	0.485565	0.0600024	0.691331	0.944332	0.818161	0.942632		0.857077	-0.0669799
coadread_tcga_pan_can_atlas_2018	TCGA-AG-3887-01	2259.3	3568.5	3201.8	22154.6	19318.2	20872	745.174	2101.1	632.948	379.735	5106.78	493.936	32595.3	21644.8	885.719		0.725421	0.892301	0.815889	0.848069	1.06052	1.87012	0.610108	1.65928	5.66404	1.68193	0.0600537	0.813745	1.13748	3.08397	0.676731		1.43998	0.158356
coadread_tcga_pan_can_atlas_2018	TCGA-AG-3885-01	4745.3	12363.4	5723.75	36866.1	7973.81	21961.7	411.733	1413.15	150.945	253.96	14224.6	832.248	97644.6	16892.1	2885.94		1.52363	3.09146	1.45854	1.41122	0.437741	1.96776	0.337105	1.11599	3.80949	0.401105	0.0401628	1.37111	3.4075	2.40681	2.20499		1.66564	0.221581
coadread_tcga_pan_can_atlas_2018	TCGA-AG-3883-01	3141.65	10783.7	6657.18	30050.4	12128.8	25548.9	384.432	2509.08	280.83	796.172	3986.4	3332.5	38770.5	37737.6	2806.41		1.00873	2.69646	1.6964	1.15032	0.665839	2.28917	0.314752	1.98148	6.76386	0.74625	0.125912	5.4902	1.35297	5.3769	2.14423		2.25357	0.35287
coadread_tcga_pan_can_atlas_2018	TCGA-AG-3882-01	3599.96	3125.46	2916.22	15995.1	4888.92	11659.5	196.345	1341.34	168.812	140.954	3752.87	1068.91	28407.7	13904.4	1886.94		1.15589	0.781519	0.743117	0.612284	0.268388	1.04469	0.160757	1.05928	3.61592	0.448583	0.0222913	1.76099	0.991344	1.98112	1.44171		1.07253	0.0304075
coadread_tcga_pan_can_atlas_2018	TCGA-AG-3881-01	4109	15834.5	6355.44	42952.7	11405.4	46986.7	869.329	1985.27	391.161	1086.89	10572.5	3552.21	65493.3	55965.3	3634.62		1.31933	3.95941	1.61951	1.64421	0.626123	4.20999	0.71176	1.56781	5.3518	1.03943	0.171888	5.85216	2.28552	7.97401	2.77702		2.74067	0.437856
coadread_tcga_pan_can_atlas_2018	TCGA-AG-3878-01	1623.71	3750.94	5178.74	31288.3	8289.27	12473.1	237.561	1322.71	135.205	418.342	3267.19	2017.53	34614.8	20150.5	2578.92		0.521345	0.937919	1.31966	1.1977	0.455058	1.11758	0.194502	1.04458	3.56571	0.359281	0.0661593	3.32382	1.20795	2.87107	1.97042		1.34352	0.128243
coadread_tcga_pan_can_atlas_2018	TCGA-AG-3742-01	3128.42	15470.2	3354	24490.2	18053.7	7910.16	1442.87	940.606	288.086	239.746	6769.53	447.559	23513.7	4865.09	1843.26		1.00448	3.86831	0.854674	0.937474	0.991099	0.708747	1.18134	0.742816	2.53564	0.76553	0.0379149	0.737341	0.820557	0.693184	1.40834		1.1525	0.0616397
coadread_tcga_pan_can_atlas_2018	TCGA-AG-3732-01	4899.32	1777.78	2309.3	12864.4	5467.57	5001.81	664.853	1410.94	223.129	112.925	12871.7	412.59	9045.35	1998.96	1016.33		1.57309	0.444533	0.588461	0.492443	0.300155	0.44816	0.544346	1.11425	3.80354	0.59292	0.0178587	0.67973	0.315655	0.284814	0.776524		0.798432	-0.0977622
coadread_tcga_pan_can_atlas_2018	TCGA-AG-3731-01	6172.99	1710.79	4128.45	26494.9	19121.9	25059.7	1064.7	1396.27	372.742	378.476	5173.66	1072.56	19438	3992.18	1105.23		1.98204	0.427782	1.05202	1.01421	1.04974	2.24534	0.871719	1.10266	3.76399	0.990487	0.0598546	1.76701	0.678328	0.568811	0.844448		1.2279	0.0891618
coadread_tcga_pan_can_atlas_2018	TCGA-AG-3728-01	2753.56	3546.02	2917.65	14171.6	5388.86	9895.5	175.711	1173.43	85.5398	233.939	6301.92	1563.8	28633.4	14127.7	2121.36		0.884122	0.88668	0.743482	0.542483	0.295834	0.886633	0.143863	0.926681	3.16327	0.227305	0.0369966	2.57631	0.99922	2.01294	1.62082		1.06311	0.0265779
coadread_tcga_pan_can_atlas_2018	TCGA-AG-3727-01	6040.18	23171.9	4962.35	17755.9	6312.48	17645.3	239.518	1243.62	54.5838	318.873	11664.6	1740.93	63029.6	38003.3	2664.43		1.9394	5.79412	1.26452	0.679689	0.346538	1.58101	0.196104	0.982115	3.3525	0.145045	0.0504286	2.86813	2.19954	5.41476	2.03575		1.92331	0.284049
coadread_tcga_pan_can_atlas_2018	TCGA-AG-3726-01	4173.42	9743.57	5059.06	44183.4	6513.01	19386.6	86.4628	1164.6	158.163	156.517	3077.58	1615.85	54329.4	28338.3	4831.47		1.34001	2.43637	1.28916	1.69132	0.357546	1.73704	0.0707911	0.919712	3.13948	0.420287	0.0247526	2.66207	1.89593	4.03768	3.69147		1.71424	0.234072
coadread_tcga_pan_can_atlas_2018	TCGA-AG-3725-01	8246.62	13161.3	3356.84	24079	23007.6	11385.6	1907.52	725.57	323.057	581.503	10113.6	312.829	64306.6	2503.12	991.554		2.64785	3.29097	0.855397	0.921733	1.26305	1.02015	1.56177	0.572998	1.95595	0.858459	0.0919625	0.515377	2.24411	0.356648	0.757594		1.26093	0.100693
coadread_tcga_pan_can_atlas_2018	TCGA-AG-3609-01	1893.43	2281.02	3634.48	33741.6	20888.8	12864.8	735.069	1453.94	384.278	536.136	5132.7	962.407	29724.8	23359	1530.48		0.607948	0.570368	0.926147	1.29161	1.14674	1.15269	0.601834	1.14821	3.91945	1.02114	0.0847879	1.58554	1.03731	3.32822	1.16936		1.30609	0.115973
coadread_tcga_pan_can_atlas_2018	TCGA-AG-3608-01	2727.36	7002.56	5197.94	30135.5	20327.3	12727.9	1365.81	2991.86	363.437	498.996	6767.16	394.777	34822.7	17613.7	1572.76		0.875708	1.75098	1.32455	1.15357	1.11592	1.14041	1.11825	2.36273	8.06529	0.96576	0.0789144	0.650384	1.21521	2.50963	1.20166		1.70193	0.230942
coadread_tcga_pan_can_atlas_2018	TCGA-AG-3605-01	4788.98	5029.71	7595.5	61438.4	33236.4	16252.8	2511.59	2003.28	989.922	637.887	15390	397.905	52732.6	30987.9	1698.42		1.53766	1.25768	1.9355	2.35183	1.82459	1.45625	2.05635	1.58203	5.40034	2.63052	0.100879	0.655538	1.84021	4.41519	1.29767		2.02282	0.305956
coadread_tcga_pan_can_atlas_2018	TCGA-AG-3602-01	2266.17	4773.19	5618.94	32128.3	22059.3	7430.61	732.446	3246.69	932.94	444.198	1692.64	518.321	21919.7	18967	1439.8		0.727629	1.19353	1.43183	1.22986	1.211	0.66578	0.599687	2.56398	8.75225	2.4791	0.0702483	0.85392	0.764931	2.70245	1.10007		1.75642	0.244628
coadread_tcga_pan_can_atlas_2018	TCGA-AG-3601-01	6048.78	7860.07	4885.89	29102.1	20282.5	13569.7	1627.32	2211.74	263.154	396.949	10426.8	457.165	40164	22896.9	1084.34		1.94216	1.96541	1.24503	1.11401	1.11345	1.21584	1.33236	1.74666	5.9623	0.699278	0.062776	0.753166	1.4016	3.26238	0.828488		1.643	0.215636
coadread_tcga_pan_can_atlas_2018	TCGA-AG-3600-01	2742.49	3403.97	4270.27	22034.1	12404.9	15360.8	1026.93	1728.69	547.234	463.134	6291.42	715.8	47879.9	14252.9	1213.17		0.880568	0.851161	1.08816	0.843455	0.680997	1.37632	0.840794	1.36518	4.66011	1.45417	0.0732429	1.17926	1.67086	2.03078	0.926923		1.32813	0.123241
coadread_tcga_pan_can_atlas_2018	TCGA-AG-3599-01	2673.98	11909.6	6075.86	40116	24478.3	13766.4	1753.35	1566.59	499.109	490.404	9839.7	428.94	40192.9	14084.8	1529.03		0.85857	2.97799	1.54826	1.53562	1.34379	1.23346	1.43555	1.23717	4.22314	1.32628	0.0775556	0.706666	1.40261	2.00682	1.16825		1.53878	0.187177
coadread_tcga_pan_can_atlas_2018	TCGA-AG-3598-01	2399.61	2225.06	5347.5	41801.5	26763	15293.9	1357.11	3551.05	320.759	205.167	5041.87	362.321	38602.2	20852.2	1486.97		0.770475	0.556374	1.36266	1.60014	1.46922	1.37033	1.11113	2.80434	9.57274	0.852352	0.0324464	0.596914	1.3471	2.97105	1.13612		1.83689	0.264084
coadread_tcga_pan_can_atlas_2018	TCGA-AG-3594-01	2169.71	1907.75	4873.98	25689.3	11589.1	14271.9	543.715	1097.52	414.614	402.552	2475.06	372.239	26046.8	10586.8	1386.44		0.696657	0.477032	1.242	0.983375	0.636209	1.27875	0.445164	0.866737	2.95865	1.10175	0.063662	0.613253	0.908955	1.50843	1.0593		0.989329	-0.00465945
coadread_tcga_pan_can_atlas_2018	TCGA-AG-3593-01	3470.35	1337.57	2863.57	16614.1	17434.5	7496.85	804.535	1475.67	314.551	241.745	4402.83	396.188	22962.8	5079.93	767.559		1.11427	0.334458	0.729702	0.635981	0.957109	0.671715	0.65871	1.16537	3.97804	0.835856	0.0382311	0.652709	0.801331	0.723794	0.586451		0.925581	-0.0335854
coadread_tcga_pan_can_atlas_2018	TCGA-AG-3592-01	3265.94	1919.26	2596.92	27842.7	21640.8	12415.6	442.807	1283.08	438.321	315.924	3217.56	593.714	19333.9	4574.65	1677.35		1.04864	0.47991	0.661753	1.06581	1.18802	1.11243	0.362546	1.01328	3.45886	1.16475	0.0499622	0.978127	0.674695	0.651802	1.28157		1.01281	0.00552805
coadread_tcga_pan_can_atlas_2018	TCGA-AG-3591-01	1966.77	3007.25	3083.89	28922.5	22042.4	11337.8	713.367	1961.51	491.694	281.335	7446.9	532.289	22311.4	9730.48	1693.15		0.631496	0.751961	0.785844	1.10714	1.21007	1.01586	0.584066	1.54905	5.28774	1.30658	0.0444921	0.876931	0.778601	1.38641	1.29365		1.24066	0.0936523
coadread_tcga_pan_can_atlas_2018	TCGA-AG-3587-01	3916.57	15352.4	3569.83	31305.2	18194	15845.7	1355.91	1765.09	351.576	291.449	11217.7	664.851	27709.6	16111.8	1850.44		1.25754	3.83885	0.909671	1.19835	0.9988	1.41977	1.11015	1.39393	4.75823	0.934242	0.0460915	1.09532	0.966983	2.29563	1.41382		1.57583	0.197508
coadread_tcga_pan_can_atlas_2018	TCGA-AG-3586-01	2982.79	19838.4	6286.35	38524.2	27152.1	14890	2009.55	1815.56	530.496	601.119	13048.7	618.457	40023.7	13427.8	1924.61		0.957723	4.96058	1.6019	1.47469	1.49058	1.33414	1.64531	1.43379	4.8943	1.40969	0.0950647	1.01889	1.39671	1.91321	1.47049		1.80647	0.256831
coadread_tcga_pan_can_atlas_2018	TCGA-AG-3584-01	4064.8	1354.58	6121.61	19942.5	15220	14452.7	969.579	1771.73	478.618	624.783	9496.09	526.315	37306.8	12225.9	784.11		1.30514	0.338713	1.55992	0.76339	0.835539	1.29495	0.793839	1.39917	4.77613	1.27183	0.0988072	0.867088	1.3019	1.74196	0.599097		1.26316	0.10146
coadread_tcga_pan_can_atlas_2018	TCGA-AG-3583-01	2916.02	3176.54	4754.51	17955.3	21746.6	19176.5	1228.08	2624.49	599.432	337.789	4466.13	402.533	31259.9	10316.8	953.713		0.936284	0.79429	1.21155	0.687322	1.19383	1.71821	1.00549	2.07262	7.07498	1.59287	0.0534201	0.663162	1.09088	1.46995	0.728681		1.48624	0.172088
coadread_tcga_pan_can_atlas_2018	TCGA-AG-3582-01	8385.89	8759.13	3214.17	25421.1	25376.5	11403.9	1593.57	808.511	304.511	515.504	13825.4	573.034	27809.5	9696.89	1372.36		2.69256	2.19021	0.819042	0.973107	1.3931	1.02178	1.30473	0.638498	2.17954	0.809175	0.0815251	0.944057	0.970467	1.38162	1.04855		1.22987	0.0898576
coadread_tcga_pan_can_atlas_2018	TCGA-AG-3581-01	2406.25	10926.6	4351.63	25338.1	10707.3	14059.7	773.328	2146.32	154.573	496.604	4512.72	591.994	31424.3	7862.14	1136.73		0.772604	2.73219	1.10889	0.969932	0.587804	1.25974	0.633159	1.695	5.78595	0.410747	0.0785361	0.975293	1.09661	1.12021	0.868518		1.33968	0.127001
coadread_tcga_pan_can_atlas_2018	TCGA-AG-3580-01	3024.34	5850.18	3499.73	29681.6	12934.5	9206.64	615.768	1580.72	506.744	414.939	1383.37	475.338	18278.4	10796.1	1591.88		0.971064	1.46283	0.89181	1.1362	0.710066	0.824912	0.504158	1.24833	4.26122	1.34657	0.065621	0.783106	0.637863	1.53824	1.21627		1.17322	0.0693785
coadread_tcga_pan_can_atlas_2018	TCGA-AG-3578-01	3828.74	4818.49	2232.22	15449.8	12292.4	7726.22	1325.5	1156.87	374.193	529.398	27166.7	456.367	22706.9	8458.55	842.631		1.22934	1.20486	0.56882	0.591413	0.67482	0.692266	1.08524	0.913605	3.11863	0.994344	0.0837223	0.751851	0.792401	1.20518	0.64381		0.970021	-0.0132188
coadread_tcga_pan_can_atlas_2018	TCGA-AG-3575-01	1384.61	35213.5	9549.5	35571.6	51172.8	12088.5	2484.57	3409.28	885.328	2432.81	2186.11	804.885	29707.6	10553.5	922.428		0.444573	8.8051	2.43342	1.36166	2.80925	1.08313	2.03423	2.69238	9.19056	2.35258	0.38474	1.32603	1.03671	1.50368	0.704778		2.54419	0.405549
coadread_tcga_pan_can_atlas_2018	TCGA-AG-3574-01	4364.71	6679.19	3389.56	32123.3	20307	16441	1931.3	1523.92	326.054	270.834	9482.68	483.342	38099.2	16472.9	983.201		1.40143	1.67013	0.863736	1.22966	1.1148	1.47311	1.58124	1.20347	4.1081	0.866422	0.0428313	0.796293	1.32955	2.34708	0.751212		1.38527	0.141535
coadread_tcga_pan_can_atlas_2018	TCGA-AF-A56N-01	4447.23	8427.42	3162.96	23023.9	20482	8805.09	1058.63	1158.45	241.812	489.689	5936.51	633.312	22867	10476.4	1397.09		1.42793	2.10727	0.805992	0.881345	1.12441	0.788933	0.866749	0.914852	3.12289	0.642567	0.0774425	1.04336	0.797989	1.49269	1.06744		1.14412	0.0584731
coadread_tcga_pan_can_atlas_2018	TCGA-AF-A56L-01	3592.83	2670.57	3090.19	31104.5	22786	10938.1	838.113	1264.5	277.358	186.038	7334.72	713.902	26123.8	9812.66	1885.66		1.1536	0.667774	0.787449	1.19067	1.25089	0.98005	0.686202	0.998602	3.40877	0.737023	0.0294212	1.17613	0.911642	1.39812	1.44073		1.12114	0.0496592
coadread_tcga_pan_can_atlas_2018	TCGA-AF-A56K-01	7597.84	6345.81	2283.59	18799.4	10408.9	6513.53	834.986	1226.54	222.272	535.618	5021.64	919.166	11946.8	5433.93	1111.81		2.43953	1.58677	0.581909	0.719633	0.57142	0.58361	0.683641	0.968624	3.30644	0.590643	0.084706	1.5143	0.416907	0.774233	0.849475		1.04479	0.0190289
coadread_tcga_pan_can_atlas_2018	TCGA-AF-6672-01	4431.99	4311.53	1378.34	23366.9	18841.9	13118.9	1000.7	1004.7	448.802	290.237	12568.1	530.209	30298.9	3889.54	658.356		1.42304	1.07809	0.351232	0.894474	1.03437	1.17545	0.819319	0.793433	2.70842	1.1926	0.0458999	0.873504	1.05734	0.554186	0.503015		0.966958	-0.0145924
coadread_tcga_pan_can_atlas_2018	TCGA-AF-6655-01	3071.87	2336.73	3185.06	29512.2	21272.2	9844.93	873.231	1005.46	494.058	456.706	4594.79	1123.19	22052.1	3128.79	1614.6		0.986324	0.584298	0.811624	1.12971	1.16779	0.882102	0.714954	0.794033	2.71047	1.31286	0.0722264	1.85042	0.769552	0.445794	1.23363		1.03105	0.0132808
coadread_tcga_pan_can_atlas_2018	TCGA-AF-6136-01	3944.1	1482.41	2691.58	14411.4	10424.6	8401.38	609.925	719.849	439.699	282.663	3108.67	502.921	27345.5	1973.79	1025.13		1.26638	0.370676	0.685874	0.551662	0.572282	0.752761	0.499374	0.56848	1.94053	1.16841	0.0447021	0.828548	0.954276	0.281228	0.783248		0.751229	-0.124228
coadread_tcga_pan_can_atlas_2018	TCGA-AF-5654-01	4261.7	4458.11	4945.05	39703.5	20933.1	18805.8	1517.41	1602.48	372.144	262.242	2983.68	661.268	32299.2	6295.23	1860.17		1.36836	1.11475	1.26011	1.51983	1.14917	1.68499	1.24237	1.26551	4.31988	0.988898	0.0414726	1.08942	1.12714	0.896952	1.42126		1.36601	0.135453
coadread_tcga_pan_can_atlas_2018	TCGA-AF-4110-01	1793.73	4627.74	3803.52	16123.2	12873.8	13640.5	1119.37	1224.43	293.475	741.805	4421.27	986.242	22331.6	6452.03	802.997		0.575936	1.15716	0.969221	0.617189	0.706737	1.22218	0.91648	0.966958	3.30076	0.779851	0.117314	1.62481	0.779306	0.919293	0.613527		1.01778	0.00765446
coadread_tcga_pan_can_atlas_2018	TCGA-AF-3911-01	5449.56	12996.6	4192.22	29163.6	19914.5	16882.6	1247.72	1436.79	338.029	234.632	12964.1	651.077	27343.9	7825.19	1987.74		1.74976	3.24979	1.06827	1.11637	1.09325	1.51267	1.02157	1.13466	3.87323	0.898244	0.0371062	1.07263	0.95422	1.11494	1.51873		1.4277	0.154636
coadread_tcga_pan_can_atlas_2018	TCGA-AF-3400-01	3479.2	2059.13	5523.2	33934.3	21266.5	17824.7	2595.59	1854.57	495.247	1789.74	11190.2	1945.82	31757.1	11269.8	2287.78		1.11711	0.514883	1.40743	1.29899	1.16747	1.59708	2.12513	1.46459	4.99945	1.31602	0.28304	3.20569	1.10823	1.60573	1.74797		1.66392	0.221133
coadread_tcga_pan_can_atlas_2018	TCGA-AF-2693-01	5056.8	4492.05	4540.95	17969.5	23969.3	7689.71	885.427	1444.36	503.733	721.844	4191.28	828.666	30550.7	10666.2	1099.21		1.62365	1.12323	1.15713	0.687864	1.31585	0.688995	0.72494	1.14064	3.89363	1.33857	0.114157	1.3652	1.06613	1.51973	0.839848		1.23997	0.0934119
coadread_tcga_pan_can_atlas_2018	TCGA-AF-2692-01	5265.26	8520.08	3962.14	22617.5	29887.6	7568.45	1382.73	1194.37	384.439	1321.08	9366.59	590.415	31676.7	5495.46	1207.33		1.69058	2.13044	1.00964	0.865787	1.64075	0.67813	1.1321	0.943216	3.21971	1.02157	0.208924	0.972691	1.10542	0.783001	0.922455		1.22163	0.0869391
coadread_tcga_pan_can_atlas_2018	TCGA-AF-2691-01	3009.37	5388.05	2907.44	16807.2	10525	7050.69	601.181	1474.1	318.365	425.141	4273.63	724.188	18688	5463.44	1061.06		0.966255	1.34728	0.740881	0.643373	0.577794	0.631739	0.492215	1.16413	3.9738	0.845992	0.0672344	1.19308	0.652154	0.778438	0.810699		0.992337	-0.00334065
coadread_tcga_pan_can_atlas_2018	TCGA-AF-2690-01	2808.75	1317.14	3768.14	19453	13477.7	8603.03	1513.83	1315	376.721	454.009	10234.9	2184.18	17097.3	6961.45	839.523		0.901841	0.32935	0.960206	0.744652	0.739889	0.770828	1.23944	1.03848	3.54491	1.00106	0.0717998	3.59837	0.596644	0.991876	0.641435		1.14472	0.058699
coadread_tcga_pan_can_atlas_2018	TCGA-AF-2689-01	NA	NA	NA	NA	NA	NA	NA	NA	NA	NA	NA	NA	NA	NA	NA		#VALUE!	#VALUE!	#VALUE!	#VALUE!	#VALUE!	#VALUE!	#VALUE!	#VALUE!	#VALUE!	#VALUE!	#VALUE!	#VALUE!	#VALUE!	#VALUE!	#VALUE!		#VALUE!	#VALUE!
coadread_tcga_pan_can_atlas_2018	TCGA-AF-2687-01	4496.81	12807.6	3466.58	28821.6	20741.2	11346.5	2178.37	1208.02	416.773	355.045	5248.62	1678.02	22220.5	3750.08	1344.4		1.44385	3.20253	0.883362	1.10328	1.13864	1.01664	1.78353	0.953999	3.25652	1.10749	0.056149	2.76449	0.775428	0.534316	1.02718		1.40316	0.147107
coadread_tcga_pan_can_atlas_2018	TCGA-5M-AATA-01	3219.09	8475.94	3293.04	33514.5	11390.1	10866	669.582	1263.46	219.881	706.958	3121.27	890.155	10649.3	6488.98	2319.68		1.03359	2.1194	0.83914	1.28292	0.625285	0.97359	0.548218	0.997781	3.40597	0.584289	0.111803	1.46651	0.371628	0.924558	1.77234		1.13714	0.0558121
coadread_tcga_pan_can_atlas_2018	TCGA-5M-AAT5-01	6214.32	4182.45	2663.99	20161.9	19798.9	12839.2	410.529	1231.56	301.219	778.026	5903.21	381.629	37673.2	6790.57	1526.38		1.99531	1.04582	0.678844	0.771788	1.08691	1.15039	0.336119	0.972589	3.31998	0.800429	0.123042	0.628723	1.31468	0.967529	1.16623		1.09056	0.0376487
coadread_tcga_pan_can_atlas_2018	TCGA-WS-AB45-01	1264.39	1365.77	4221.22	17886.2	11293.9	6778.17	2013.46	724.418	287.234	965.896	8551.06	3299.96	16659.6	2435.33	982.792		0.405974	0.34151	1.07566	0.684676	0.620004	0.607322	1.64851	0.572088	1.95285	0.763266	0.152753	5.43659	0.58137	0.346989	0.750899		1.0627	0.0264097
coadread_tcga_pan_can_atlas_2018	TCGA-T9-A92H-01	4237.27	9690.37	5685.74	36276	27729.1	13829.2	1793.44	1610.45	340.345	864.535	8683.63	479.491	85863.7	12682	1849.39		1.36051	2.42307	1.44885	1.38863	1.52225	1.23909	1.46837	1.27181	4.34137	0.904398	0.136723	0.789948	2.99638	1.80695	1.41302		1.63409	0.213276
coadread_tcga_pan_can_atlas_2018	TCGA-SS-A7HO-01	4568.38	1586.18	2112.74	23768	11241.7	6708.54	852.928	1437.34	199.307	182.77	965.201	334.026	15172.1	7256.72	1416.9		1.46683	0.396623	0.538373	0.909828	0.617139	0.601083	0.698331	1.1351	3.87471	0.529618	0.0289044	0.550298	0.529461	1.03395	1.08258		0.932854	-0.0301861
coadread_tcga_pan_can_atlas_2018	TCGA-RU-A8FL-01	4217.53	1544.96	3193.01	21120.8	19560.9	8696.64	501.362	1531.23	575.84	134.877	2586.74	337.339	20205.3	25502.2	1138.51		1.35418	0.386316	0.81365	0.808495	1.07384	0.779216	0.410488	1.20924	4.12781	1.53018	0.0213303	0.555756	0.705104	3.63358	0.869875		1.2186	0.0858627
coadread_tcga_pan_can_atlas_2018	TCGA-QL-A97D-01	4498.82	2298.54	4501.18	21639.1	13934.8	11190.8	252.244	665.428	496.93	207.369	1566.37	251.209	24293.3	1531.55	1583.37		1.44449	0.574748	1.147	0.828335	0.764983	1.00269	0.206524	0.525502	1.79383	1.32049	0.0327946	0.41386	0.847763	0.218217	1.20977		0.822067	-0.085093
coadread_tcga_pan_can_atlas_2018	TCGA-QG-A5Z2-01	3938.98	2345.56	4234.83	26498.8	17428.9	10579.4	1667.47	966.87	277.34	508.056	6040.45	196.061	23334.6	4857.97	1308.54		1.26474	0.586506	1.07913	1.01436	0.956799	0.94791	1.36523	0.763558	2.60644	0.736975	0.0803472	0.323005	0.814307	0.69217	0.999786		0.948751	-0.0228478
coadread_tcga_pan_can_atlas_2018	TCGA-QG-A5Z1-01	8987.3	9564.06	2936.32	17248.4	13572.1	11162.8	1557.67	963.032	211.323	337.848	13245.7	528.264	25459.7	2256.74	612.434		2.88567	2.39149	0.748239	0.660261	0.745071	1.00018	1.27534	0.760527	2.59609	0.561548	0.0534294	0.8703	0.888467	0.321543	0.467928		1.08174	0.0341223
coadread_tcga_pan_can_atlas_2018	TCGA-QG-A5YX-01	2847.79	1343.7	5211.95	34237.3	17564.6	12950.9	998.363	2107.58	572.831	265.548	13128.1	293.265	30160.4	4058.46	1310.97		0.914376	0.335991	1.32812	1.31059	0.964249	1.1604	0.817406	1.6644	5.68151	1.52218	0.0419954	0.483146	1.05251	0.578254	1.00164		1.25712	0.0993759
coadread_tcga_pan_can_atlas_2018	TCGA-QG-A5YW-01	7183.62	4074.29	5092.76	32776	31492	11289.5	1586.02	1952.61	310.334	387.019	7347.38	838.862	36992.9	4836.04	1206.59		2.30654	1.01877	1.29775	1.25465	1.72883	1.01154	1.29855	1.54202	5.26375	0.82465	0.0612056	1.382	1.29094	0.689045	0.921891		1.45947	0.164196
coadread_tcga_pan_can_atlas_2018	TCGA-QG-A5YV-01	4988.68	3377.35	4312.9	26604	19970.9	12355.4	999.311	1058.55	564.4	581.718	3087.67	334.634	29389	5975.2	1515.69		1.60178	0.844504	1.09902	1.01839	1.09635	1.10704	0.818182	0.835959	2.85359	1.49978	0.0919965	0.5513	1.02559	0.851354	1.15806		1.09686	0.0401508
coadread_tcga_pan_can_atlas_2018	TCGA-NH-A8F8-01	6108.37	6711.96	4618.19	18132.5	16952.8	9974.73	1149.92	1124.94	140.371	249.86	4142.62	940.466	31900.1	7053.3	2318.92		1.96129	1.67832	1.17682	0.694104	0.930663	0.893732	0.941492	0.888389	3.03256	0.373008	0.0395144	1.54939	1.11322	1.00496	1.77176		1.20328	0.0803672
coadread_tcga_pan_can_atlas_2018	TCGA-NH-A8F7-01	3915.57	2785.31	1749.74	23560.1	8793.94	4222.04	294.344	1286.31	151.137	69.9708	1539.83	279.184	15699.6	3753.96	1159.18		1.25722	0.696465	0.445873	0.90187	0.482763	0.378293	0.240993	1.01583	3.46757	0.401616	0.0110656	0.459948	0.547869	0.534869	0.885668		0.781861	-0.106871
coadread_tcga_pan_can_atlas_2018	TCGA-NH-A6GC-01	5021.98	2427.79	1781	16046.3	9372.84	6851.65	1219	458.642	304.553	155.416	6162.48	658.21	46519.6	4160.94	969.388		1.61247	0.607067	0.453838	0.614245	0.514543	0.613905	0.998051	0.362199	1.23638	0.809288	0.0245785	1.08438	1.62339	0.592856	0.740658		0.792524	-0.100988
coadread_tcga_pan_can_atlas_2018	TCGA-NH-A6GB-01	5353.3	14435.5	4971.59	36730.7	22029	13965.4	1204.45	1918.55	198.888	420.012	13921.6	496.967	38117.4	8054.25	1466.95		1.71885	3.60959	1.26687	1.40603	1.20933	1.25129	0.986139	1.51512	5.17193	0.528505	0.0664233	0.818739	1.33018	1.14758	1.12082		1.54316	0.188411
coadread_tcga_pan_can_atlas_2018	TCGA-NH-A6GA-01	2658.24	5406.64	3092	11958.9	14618.6	8011.97	880.394	577.927	294.857	124.975	4879.59	798.683	20039.1	3321.47	538.193		0.853515	1.35193	0.78791	0.457781	0.802521	0.71787	0.720819	0.456401	1.55795	0.783523	0.0197643	1.31581	0.699304	0.473247	0.411205		0.760636	-0.118823
coadread_tcga_pan_can_atlas_2018	TCGA-NH-A5IV-01	3315.58	1040.59	3577	14533.3	11810.5	10163.3	1424.67	1081.92	273.612	158.034	2504.18	813.928	21782.8	9316.84	1405.01		1.06458	0.260199	0.911499	0.556328	0.648364	0.910628	1.16644	0.854415	2.91658	0.727069	0.0249925	1.34092	0.760154	1.32747	1.07349		0.969543	-0.013433
coadread_tcga_pan_can_atlas_2018	TCGA-NH-A50V-01	4853.14	2917.39	3525.47	22878.8	14730.2	8956.86	893.07	922.083	105.553	313.906	3412.57	602.139	27796.2	3181.79	1220.74		1.55826	0.729491	0.898368	0.87579	0.808648	0.802531	0.731197	0.728188	2.4857	0.280486	0.0496431	0.992007	0.970004	0.453345	0.932703		0.886424	-0.0523583
coadread_tcga_pan_can_atlas_2018	TCGA-NH-A50U-01	3989.39	3884.85	4820.52	24695.4	15535.9	7686.39	868.768	1122.54	788.356	724.992	6297.2	584.777	23325.2	6828.62	1126.09		1.28092	0.971404	1.22838	0.945329	0.852879	0.688698	0.7113	0.886493	3.02609	2.0949	0.114655	0.963404	0.813979	0.97295	0.860386		1.09412	0.0390639
coadread_tcga_pan_can_atlas_2018	TCGA-NH-A50T-01	3835.32	8275.52	6606.24	39321.5	21983.4	18337	1768.9	1499.17	604.891	135.068	5518.96	587.301	36401.2	8515.56	1717.3		1.23145	2.06929	1.68342	1.50521	1.20683	1.64299	1.44828	1.18393	4.04139	1.60738	0.0213605	0.967562	1.27029	1.21331	1.3121		1.49365	0.174249
coadread_tcga_pan_can_atlas_2018	TCGA-G4-6628-01	1641.79	824.212	4943.2	44359.5	16354.1	14141.8	808.458	1778.47	416.667	193.615	1932.01	698.798	23804.7	6449.92	1652.16		0.52715	0.206094	1.25964	1.69806	0.897796	1.2671	0.661922	1.4045	4.79431	1.10721	0.0306195	1.15125	0.830712	0.918993	1.26233		1.20118	0.0796075
coadread_tcga_pan_can_atlas_2018	TCGA-G4-6627-01	3205.75	6483.89	3837.76	18272.9	19209.9	10304.7	804.005	1113.25	436.401	446.156	6735.98	1405.93	21304.6	4048.65	1164.42		1.02931	1.62129	0.977946	0.699478	1.05457	0.923297	0.658276	0.879157	3.00104	1.15965	0.0705579	2.31623	0.743466	0.576857	0.889672		1.10672	0.0440378
coadread_tcga_pan_can_atlas_2018	TCGA-G4-6626-01	4574.12	1889.47	2894.3	32931.6	23068.4	23251.3	907.895	1518.74	864.035	223.246	5650	368.868	34138.2	8085.49	1542.54		1.46867	0.472461	0.737532	1.26061	1.26639	2.08331	0.743335	1.19938	4.09414	2.296	0.0353055	0.6077	1.19132	1.15203	1.17857		1.31912	0.120283
coadread_tcga_pan_can_atlas_2018	TCGA-G4-6588-01	2398.1	4891.84	6860.79	55003.5	23945.9	16341.5	1524.79	1837.13	517.276	434.151	6791.19	660.321	44773.7	9779.07	2523.28		0.769988	1.2232	1.74828	2.10551	1.31456	1.46419	1.24842	1.45082	4.95244	1.37456	0.0686594	1.08786	1.56247	1.39333	1.9279		1.57948	0.198514
coadread_tcga_pan_can_atlas_2018	TCGA-G4-6586-01	3168.44	4862.61	7623.56	64102.5	31902.6	18425.8	1298.17	1729.02	504.466	1471.71	11137.8	657.567	65553.8	12234.4	2772.44		1.01733	1.21589	1.94265	2.45381	1.75137	1.65094	1.06287	1.36544	4.661	1.34052	0.232745	1.08332	2.28763	1.74317	2.11827		1.72847	0.237661
coadread_tcga_pan_can_atlas_2018	TCGA-G4-6323-01	2128.51	2598.61	1736.76	19574.4	13288	10179	650.542	1090.68	186.971	180.442	3371.42	387.529	20377.5	3650.55	799.525		0.683428	0.649781	0.442565	0.749299	0.729475	0.912035	0.532629	0.861333	2.9402	0.496838	0.0285362	0.638443	0.711113	0.520135	0.610875		0.767112	-0.115141
coadread_tcga_pan_can_atlas_2018	TCGA-G4-6322-01	7039.16	2571.26	3120.71	20501	34227.3	13837.3	1347.19	1387.11	429.148	2096.89	14459.4	772.386	62109	12944.2	1505.45		2.26015	0.642942	0.795226	0.784769	1.87899	1.23982	1.10301	1.09543	3.7393	1.14037	0.331615	1.27248	2.16742	1.84431	1.15023		1.42974	0.155256
coadread_tcga_pan_can_atlas_2018	TCGA-G4-6321-01	2340.58	8318.84	4629.78	16125.8	19027.7	9081.69	904.48	791.548	91.5679	1353.75	6197.63	334.414	37613.3	2756.49	961.133		0.75152	2.08012	1.17977	0.617288	1.04457	0.813716	0.740539	0.625102	2.13381	0.243323	0.214091	0.550938	1.31259	0.392748	0.734351		0.895632	-0.0478704
coadread_tcga_pan_can_atlas_2018	TCGA-G4-6320-01	4315.77	1716.03	2400.74	16233	15398.3	9229.77	1078.49	1124.67	376.231	610.923	5563.02	354.311	23939.1	9985.38	1171.04		1.38572	0.429092	0.611762	0.621392	0.845325	0.826984	0.883009	0.888176	3.03183	0.999758	0.0966152	0.583717	0.835402	1.42273	0.89473		0.957083	-0.0190506
coadread_tcga_pan_can_atlas_2018	TCGA-G4-6317-01	3507.37	2789.73	2682.14	30488.3	12062.8	9929	634.08	2324.89	539.596	94.4839	4046.97	412.321	23161.7	13319.9	1578.92		1.12616	0.69757	0.683469	1.16708	0.662215	0.889635	0.51915	1.83601	6.26732	1.43387	0.0149423	0.679287	0.808274	1.89784	1.20637		1.32595	0.122526
coadread_tcga_pan_can_atlas_2018	TCGA-G4-6315-01	4005.14	5918.25	2491	28644.2	18988.7	10645.2	1042.16	1399.85	455.527	460.668	5335.73	361.712	29570.7	6696.59	1315.17		1.28598	1.47985	0.634762	1.09649	1.04243	0.953806	0.853264	1.10549	3.77364	1.21047	0.0728529	0.59591	1.03193	0.954138	1.00485		1.13972	0.0568
coadread_tcga_pan_can_atlas_2018	TCGA-G4-6311-01	4667.37	9215.11	3229.28	25992.7	16133.8	9225.6	1135.89	1213.27	267.051	254.984	10699.9	906.301	30216.2	4801.16	1177.86		1.49861	2.30423	0.822892	0.994989	0.885702	0.82661	0.930005	0.958145	3.27067	0.709634	0.0403248	1.49311	1.05445	0.684075	0.89994		1.15823	0.0637934
coadread_tcga_pan_can_atlas_2018	TCGA-G4-6309-01	2198.19	4633.64	5842.02	56523.8	30231	19059.5	1691.96	1825.71	832.956	195.357	7535.11	865.362	34064.6	6337.94	2809.17		0.705801	1.15864	1.48868	2.16371	1.6596	1.70772	1.38529	1.4418	4.92166	2.21341	0.030895	1.42566	1.18875	0.903038	2.14634		1.63607	0.213801
coadread_tcga_pan_can_atlas_2018	TCGA-G4-6307-01	3570.1	2501.95	2420.89	42570.4	27658.4	12096.1	764.936	2009.66	430.501	477.634	8790.45	567.706	38531.1	17788	1808.77		1.1463	0.625611	0.616896	1.62958	1.51837	1.08381	0.626288	1.58707	5.41754	1.14397	0.075536	0.93528	1.34462	2.53446	1.38199		1.44449	0.159714
coadread_tcga_pan_can_atlas_2018	TCGA-G4-6306-01	3371.57	7261.08	3809.99	30960.6	14327.2	18327.9	690.359	1288.25	298.381	560.169	12131.6	436.137	39436.3	10999.4	2864.88		1.08255	1.81563	0.97087	1.18516	0.786524	1.64217	0.565229	1.01736	3.4728	0.792887	0.0885886	0.718523	1.37621	1.56721	2.1889		1.28471	0.108804
coadread_tcga_pan_can_atlas_2018	TCGA-G4-6304-01	2259.39	1100.44	2271.62	39728.4	16924	13186.9	626.201	1790.02	239.301	387.773	3122.27	783.511	28445.4	7980.6	1379.04		0.725451	0.275164	0.578859	1.52079	0.929082	1.18154	0.5127	1.41362	4.82544	0.635894	0.0613249	1.29081	0.992659	1.13709	1.05365		1.14227	0.0577693
coadread_tcga_pan_can_atlas_2018	TCGA-G4-6303-01	3184.72	6565.6	2569.04	19623.5	18137.1	7847.54	1477.42	985.632	246.752	221.285	7396.03	569.936	39952.9	5613.12	636.669		1.02256	1.64172	0.654648	0.751179	0.995677	0.703137	1.20963	0.778374	2.65702	0.655694	0.0349954	0.938953	1.39424	0.799764	0.486445		0.981602	-0.00806447
coadread_tcga_pan_can_atlas_2018	TCGA-G4-6302-01	1341.15	3855.39	4986.04	28679	18954.8	8725.85	1137.35	1228.86	201.005	573.423	7973.2	4318.72	24235.1	5020.85	1040.76		0.43062	0.964037	1.27055	1.09782	1.04057	0.781833	0.931201	0.970457	3.3127	0.53413	0.0906847	7.11497	0.845732	0.715377	0.79519		1.39306	0.143969
coadread_tcga_pan_can_atlas_2018	TCGA-G4-6299-01	2740.67	8217.93	6427.21	29655.6	20627.8	7288.9	1259.33	1229.49	361.238	327.57	4286.62	626.078	39323	6737.77	1232.94		0.879982	2.05489	1.6378	1.1352	1.13241	0.653083	1.03107	0.970954	3.3144	0.959917	0.051804	1.03145	1.37225	0.960006	0.942024		1.20848	0.0822403
coadread_tcga_pan_can_atlas_2018	TCGA-G4-6298-01	3795.1	7629.73	4066.26	22644.2	16427.1	11085.7	1426.5	1124.58	302.895	188.196	4283.96	660.434	32894.8	11971.1	990.534		1.21854	1.90781	1.03617	0.86681	0.901803	0.993275	1.16794	0.888104	3.03159	0.804882	0.0297625	1.08805	1.14793	1.70566	0.756815		1.16968	0.0680654
coadread_tcga_pan_can_atlas_2018	TCGA-G4-6297-01	8534.52	16486.1	3151.97	20307.8	15291.5	10824.1	1610.26	1082.65	170.182	690.796	5410.83	994.775	24250.7	4173.41	1080.54		2.74029	4.12234	0.803192	0.777373	0.839462	0.969835	1.31839	0.854991	2.91855	0.452224	0.109247	1.63886	0.846276	0.594633	0.825583		1.32075	0.120821
coadread_tcga_pan_can_atlas_2018	TCGA-G4-6295-01	3872.68	2424.98	4082.13	24781	16423.8	12000	988.944	997.031	487.912	481.108	5010.81	366.852	23588.9	5964.32	1661.52		1.24345	0.606364	1.04022	0.948605	0.901622	1.0752	0.809694	0.787376	2.68775	1.29653	0.0760854	0.604378	0.823182	0.849804	1.26948		1.00132	0.000570771
coadread_tcga_pan_can_atlas_2018	TCGA-G4-6294-01	6591.12	6581.86	2037.77	17715.2	11984.7	6100.34	513.034	868.252	229.406	126.984	1699.46	297.495	11797	3076.45	1016.34		2.11629	1.64579	0.519269	0.67813	0.657927	0.546588	0.420045	0.685677	2.34059	0.6096	0.020082	0.490115	0.41168	0.438336	0.776532		0.823777	-0.0841904
coadread_tcga_pan_can_atlas_2018	TCGA-G4-6293-01	2803.82	6617.71	4161.19	26825	16643.7	11371.2	1303.82	1075.06	164.369	771.474	5031.81	583.25	29143.7	7271.17	1086.96		0.900258	1.65475	1.06036	1.02685	0.913694	1.01886	1.0675	0.848997	2.89809	0.436777	0.122006	0.960888	1.01703	1.03601	0.830489		1.05284	0.0223611
coadread_tcga_pan_can_atlas_2018	TCGA-F4-6856-01	1494.91	2695.6	4180.72	30914.4	19066.3	9989.85	1896.07	1281.17	348.044	550.022	7051.74	647.264	31022.1	6788.69	1973.65		0.47999	0.674033	1.06534	1.18339	1.04669	0.895087	1.5524	1.01177	3.45371	0.924857	0.0869839	1.06635	1.08258	0.967261	1.50796		1.13323	0.0543167
coadread_tcga_pan_can_atlas_2018	TCGA-F4-6855-01	2531.17	1032.89	2474.23	17070.9	11173.3	8781.54	1279.66	1056.61	176.076	208.804	4138.11	1678.16	17843.2	3406.77	700.376		0.812715	0.258273	0.630489	0.653466	0.613384	0.786823	1.04772	0.834427	2.84836	0.467886	0.0330216	2.76472	0.622674	0.485401	0.53512		0.892965	-0.0491656
coadread_tcga_pan_can_atlas_2018	TCGA-F4-6854-01	3837.37	4061.51	3197.98	26894.3	14035.3	9914.34	493.094	1189.35	203.979	207.454	2777.86	771.568	18386.9	8094.21	1694.03		1.23211	1.01558	0.814916	1.0295	0.7705	0.888321	0.403719	0.939255	3.20619	0.542033	0.0328081	1.27114	0.641647	1.15327	1.29432		1.01569	0.00675999
coadread_tcga_pan_can_atlas_2018	TCGA-F4-6809-01	3890.25	2119.92	3083.05	20306.8	20830.9	9769.92	889.407	668.78	221.61	383.898	6614.83	1350	37622.9	8543.36	1031.78		1.24909	0.530084	0.78563	0.777335	1.14356	0.875381	0.728198	0.52815	1.80286	0.588884	0.060712	2.22409	1.31293	1.21727	0.788328		0.974167	-0.0113668
coadread_tcga_pan_can_atlas_2018	TCGA-F4-6808-01	2765.54	4886.32	1651.87	33094.1	19780.9	11600.9	494.375	1613.27	416.223	262.285	2239.79	493.392	19942.6	9517.24	3128.48		0.887967	1.22182	0.420933	1.26683	1.08592	1.03944	0.404768	1.27403	4.34897	1.10603	0.0414794	0.812849	0.695937	1.35603	2.39031		1.22355	0.0876229
coadread_tcga_pan_can_atlas_2018	TCGA-F4-6807-01	2452.95	4410.55	3495.86	29981.9	13683.6	7693.9	914.168	1266.02	329.369	215.615	5888.83	1422.53	21486	2583.36	1158.22		0.7876	1.10285	0.890823	1.14769	0.751192	0.689371	0.748471	0.999803	3.41287	0.875232	0.0340987	2.34358	0.749797	0.36808	0.884935		1.05243	0.0221918
coadread_tcga_pan_can_atlas_2018	TCGA-F4-6806-01	3036.84	2848.63	2620.23	12465.5	14065.6	8555.93	704.622	1110.39	120.563	297.388	5585.4	526.899	21650.4	6866.07	569.993		0.975077	0.712298	0.667693	0.477174	0.772163	0.766608	0.576906	0.876898	2.99333	0.320372	0.0470308	0.868051	0.755534	0.978286	0.435501		0.814862	-0.0889161
coadread_tcga_pan_can_atlas_2018	TCGA-F4-6805-01	2252.98	2425.94	4722.73	37431.4	19966.9	18417.5	1352.24	1349.11	358.838	457.672	7613.08	1381.36	23804.6	2648.79	1206.79		0.723393	0.606605	1.20346	1.43286	1.09613	1.6502	1.10714	1.06542	3.63686	0.95354	0.0723791	2.27575	0.830709	0.377403	0.922044		1.19693	0.0780673
coadread_tcga_pan_can_atlas_2018	TCGA-F4-6704-01	971.048	1319.05	3246.88	24344.2	14951.3	12962.6	1107.07	1121.5	454.673	200.462	7334.55	1387.1	23645.7	6424.75	887.682		0.311787	0.329827	0.827377	0.931885	0.820786	1.16144	0.906409	0.885672	3.02328	1.2082	0.0317023	2.28521	0.825164	0.915406	0.678231		1.00949	0.00410296
coadread_tcga_pan_can_atlas_2018	TCGA-F4-6703-01	2711.78	14115.9	5696.91	36388.5	20481.9	13604.7	2140.68	1160.53	237.133	966.451	14475.8	3127.69	31840.6	5733.41	1291.27		0.870705	3.52967	1.4517	1.39294	1.1244	1.21898	1.75267	0.916495	3.1285	0.630133	0.152841	5.15278	1.11114	0.816903	0.986591		1.61576	0.208378
coadread_tcga_pan_can_atlas_2018	TCGA-F4-6570-01	3376.98	3764.4	3802.17	28371.3	13785.5	8647.57	1326.98	1031.57	295.617	365.019	5625.51	1074	27684.8	6085.33	2688.67		1.08429	0.941285	0.968877	1.08604	0.756786	0.774819	1.08646	0.814652	2.78085	0.785542	0.0577264	1.76938	0.966116	0.867045	2.05427		1.11961	0.0490668
coadread_tcga_pan_can_atlas_2018	TCGA-F4-6569-01	1474.46	5928.27	4342.82	18197.1	15056.2	9215.91	1570.24	977.466	215.805	421.334	7447.13	1656.54	23855.3	6579.66	724.283		0.473424	1.48236	1.10665	0.696577	0.826544	0.825742	1.28563	0.771925	2.635	0.573458	0.0666324	2.7291	0.832478	0.937478	0.553386		1.05309	0.0224665
coadread_tcga_pan_can_atlas_2018	TCGA-F4-6463-01	2275.5	5168.5	3690	25668.5	15460.5	9352	1557.5	1037.67	372	531	8560	1071.94	21811	8140.77	1242.5		0.730624	1.29238	0.940294	0.982579	0.848739	0.837936	1.2752	0.81947	2.7973	0.988515	0.0839757	1.76599	0.761138	1.15991	0.949328		1.08222	0.0343174
coadread_tcga_pan_can_atlas_2018	TCGA-F4-6461-01	3691.36	4177.72	3557.1	24332.6	16074.7	8825.63	1807.24	1000.56	308.635	289.137	5165.46	731.677	36896.4	10464.7	1309.75		1.18523	1.04464	0.906428	0.931441	0.882457	0.790773	1.47967	0.790163	2.69726	0.820135	0.0457259	1.20542	1.28757	1.49102	1.00071		1.10391	0.0429335
coadread_tcga_pan_can_atlas_2018	TCGA-F4-6460-01	4652.24	5092.28	3245.57	15961.9	18095.4	8258.6	1242.96	758.66	342.023	222.106	9491.14	1175.17	40529.2	7021.99	1458.29		1.49375	1.27332	0.827043	0.611014	0.993388	0.739968	1.01767	0.59913	2.04516	0.908857	0.0351252	1.93606	1.41435	1.0005	1.1142		1.0673	0.0282875
coadread_tcga_pan_can_atlas_2018	TCGA-F4-6459-01	3686.46	2513.46	3848.36	25656.6	21061.1	17169.6	2641.18	958.108	266.126	324.22	22376.8	1646.93	43322.9	5924.11	873.986		1.18366	0.628489	0.980648	0.982123	1.1562	1.53839	2.16246	0.756638	2.58282	0.707176	0.0512742	2.71327	1.51184	0.844075	0.667766		1.23112	0.0903008
coadread_tcga_pan_can_atlas_2018	TCGA-DM-A28M-01	4382.55	2679.64	3909.45	31274.5	18382.2	18470.9	719.273	1943.87	639.636	657.455	2863.27	408.222	32410.5	7437.41	1132.36		1.40716	0.670042	0.996215	1.19717	1.00913	1.65499	0.588902	1.53511	5.24019	1.6997	0.103974	0.672534	1.13103	1.05969	0.865176		1.32207	0.121254
coadread_tcga_pan_can_atlas_2018	TCGA-DM-A28K-01	4750	7952.8	4006.22	32497.4	20929.5	11096.5	1173.24	1298.97	901.971	321.058	8073.65	620.156	36100.1	10840.1	2266.6		1.52514	1.98859	1.02087	1.24399	1.14897	0.994242	0.960586	1.02582	3.5017	2.39681	0.0507741	1.02169	1.25978	1.54451	1.73179		1.42768	0.154632
coadread_tcga_pan_can_atlas_2018	TCGA-DM-A28H-01	4422.92	1990.51	5173.52	88352.2	15803.2	12032.8	616.996	1853.89	1063.24	73.913	1666.8	377.597	20460.5	5810.46	3908.7		1.42012	0.497726	1.31833	3.38208	0.867553	1.07813	0.505163	1.46406	4.99762	2.82535	0.0116891	0.62208	0.71401	0.827882	2.98643		1.56788	0.195313
coadread_tcga_pan_can_atlas_2018	TCGA-DM-A28G-01	4396.33	2307.34	3275.69	20177.1	13990.4	10651.8	962.385	1316.27	253.67	207.339	5126.15	327.005	21027.5	5863.83	1021.56		1.41159	0.576949	0.834719	0.77237	0.768035	0.954397	0.787949	1.03949	3.54833	0.674077	0.0327899	0.538731	0.733796	0.835486	0.78052		0.952615	-0.0210826
coadread_tcga_pan_can_atlas_2018	TCGA-DM-A28F-01	5328.34	3143.83	2981.79	20634.9	29963.9	8314.31	1084.76	1031.88	338.705	684.032	12143.2	361.899	39744.6	6432.1	970.119		1.71084	0.786112	0.759826	0.789895	1.64494	0.744959	0.888143	0.814897	2.78169	0.90004	0.108177	0.596218	1.38697	0.916454	0.741217		1.03802	0.0162076
coadread_tcga_pan_can_atlas_2018	TCGA-DM-A28E-01	4692.86	2088.46	2454.87	21620.1	12300.9	7818.14	488.101	1071.95	174.225	142.793	1546.03	198.572	18573.9	4210.6	1805.12		1.5068	0.522218	0.625555	0.827608	0.675286	0.700502	0.399631	0.846541	2.88971	0.462968	0.0225822	0.327142	0.648173	0.599931	1.3792		0.828923	-0.081486
coadread_tcga_pan_can_atlas_2018	TCGA-DM-A28C-01	2292.66	1344.19	2656.64	22613.8	7318.22	8222.18	415.087	1190.08	198.681	73.784	1430.75	411.154	20291	7427.35	512.366		0.736133	0.336114	0.676971	0.865646	0.40175	0.736704	0.339851	0.939831	3.20816	0.527955	0.0116687	0.677365	0.708095	1.05826	0.391472		0.774398	-0.111036
coadread_tcga_pan_can_atlas_2018	TCGA-DM-A28A-01	4854.79	7753.06	5661.04	20431	18636.1	11510.3	1376.53	1320.07	598.987	719.713	2826.51	647.877	30670.3	6469.48	948.501		1.55879	1.93865	1.44256	0.782089	1.02307	1.03132	1.12703	1.04249	3.55858	1.59169	0.11382	1.06736	1.0703	0.92178	0.724699		1.26628	0.10253
coadread_tcga_pan_can_atlas_2018	TCGA-DM-A288-01	9905.64	9721.41	4217.84	33333.3	25582.5	10682.9	2249.47	1008.16	330.393	319.194	16422.8	438.914	48341	5282.88	1555.65		3.18053	2.43083	1.0748	1.27598	1.40441	0.957184	1.84174	0.796165	2.71775	0.877953	0.0504793	0.723098	1.68696	0.752711	1.18859		1.39728	0.145283
coadread_tcga_pan_can_atlas_2018	TCGA-DM-A285-01	3962.8	5522.02	3029.09	18176.7	14549.5	9303.91	1787.91	1276.47	459.196	498.587	8202.06	788.464	21052.6	3253.84	841.433		1.27239	1.38078	0.771879	0.695796	0.798728	0.833627	1.46384	1.00806	3.44104	1.22022	0.0788497	1.29897	0.734672	0.463611	0.642894		1.07369	0.0308791
coadread_tcga_pan_can_atlas_2018	TCGA-DM-A282-01	3962.01	2451.56	1857.02	11313.7	13737.1	6927.02	569.356	997.567	377.721	164.319	1238.58	652.352	17230	9392.87	968.843		1.27213	0.613011	0.47321	0.433083	0.754129	0.620658	0.466158	0.7878	2.68919	1.00372	0.0259864	1.07473	0.601275	1.33831	0.740242		0.859575	-0.065716
coadread_tcga_pan_can_atlas_2018	TCGA-DM-A280-01	1300.81	6683.31	7628.99	53122.1	36443.6	18355.4	3861.58	1271.23	592.824	584.314	11735.6	1164.56	57134	15123	1751.81		0.417668	1.67116	1.94404	2.03349	2.00065	1.64464	3.16165	1.00392	3.42692	1.57531	0.0924071	1.91858	1.9938	2.15474	1.33847		1.7585	0.245141
coadread_tcga_pan_can_atlas_2018	TCGA-DM-A1HB-01	2948.22	15196.9	10574.7	80451.3	48524.7	22801.9	5814.63	1687.22	781.382	656.458	18413.5	534.068	77425.8	12667	1755.39		0.946622	3.79997	2.69467	3.07964	2.66387	2.04304	4.76071	1.33243	4.54832	2.07636	0.103816	0.879862	2.70193	1.80481	1.3412		2.31848	0.365204
coadread_tcga_pan_can_atlas_2018	TCGA-DM-A1HA-01	3987.62	49806.7	1274.11	29022.2	13325.6	7827.11	1457.38	1559.82	430.425	214.414	3682.17	2096.12	23138.8	5920.64	2289.08		1.28036	12.4541	0.324672	1.11096	0.731539	0.701306	1.19322	1.23182	4.20488	1.14377	0.0339088	3.4533	0.807474	0.84358	1.74896		2.08426	0.318952
coadread_tcga_pan_can_atlas_2018	TCGA-DM-A1DB-01	4722.87	2714.84	3643.87	15868.7	15944.1	12247.5	1147.53	579.346	817.778	96.3441	3141.51	279.917	15965	6958.96	1297.2		1.51643	0.678844	0.928539	0.607447	0.875288	1.09737	0.939536	0.457522	1.56177	2.17308	0.0152365	0.461155	0.55713	0.991521	0.991122		0.923466	-0.034579
coadread_tcga_pan_can_atlas_2018	TCGA-DM-A1DA-01	3102.45	2446.39	6080.18	38885.5	14726.1	12576.2	981.546	1507.29	725.103	110.086	6230.35	677.044	27747.4	10318.8	2395.8		0.996143	0.611718	1.54936	1.48852	0.808423	1.12682	0.803637	1.19034	4.06328	1.92681	0.0174097	1.11541	0.968301	1.47024	1.8305		1.33113	0.12422
coadread_tcga_pan_can_atlas_2018	TCGA-DM-A1D9-01	2766.56	1211.26	1943.05	33945.4	13480.5	11212.3	416.225	740.5	472.185	193.046	2029.47	442.851	20604.3	3047.27	1486.42		0.888294	0.302875	0.495132	1.29941	0.740043	1.00462	0.340783	0.584788	1.9962	1.25474	0.0305295	0.729584	0.719028	0.434179	1.13569		0.79706	-0.0985089
coadread_tcga_pan_can_atlas_2018	TCGA-DM-A1D8-01	3931.29	1031.71	3202.51	21201.8	9253.06	6980.18	501.487	853.426	496.201	142.716	1348.2	418.57	17595.6	3965.16	1249.42		1.26227	0.257978	0.816071	0.811595	0.507968	0.625422	0.41059	0.673968	2.30062	1.31855	0.02257	0.689582	0.614033	0.564961	0.954616		0.78872	-0.103077
coadread_tcga_pan_can_atlas_2018	TCGA-DM-A1D7-01	12099.5	2146.47	3209.77	30751.8	14997.4	38294.6	618.86	1876.93	465.366	276.987	2142.98	849.54	30984.8	4301.93	1252.72		3.88494	0.536723	0.817921	1.17717	0.823316	3.43118	0.506689	1.48225	5.05973	1.23662	0.0438045	1.39959	1.08128	0.612944	0.957137		1.53675	0.186604
coadread_tcga_pan_can_atlas_2018	TCGA-DM-A1D6-01	1848.09	2602	2943.1	16074.8	19253.7	9765.35	659.043	1121.93	669.49	308.626	35169	739.703	32669.8	5637.69	997.882		0.59339	0.650628	0.749967	0.615336	1.05698	0.874972	0.539589	0.886012	3.02444	1.77903	0.0488081	1.21864	1.14008	0.803265	0.762429		0.982904	-0.00748876
coadread_tcga_pan_can_atlas_2018	TCGA-DM-A1D4-01	5942.52	1135.75	3343.25	17344.9	24794.5	12357.1	1220.14	997	494.497	444.762	5459.44	308.198	30544.2	7803.8	727.273		1.90804	0.283993	0.851934	0.663955	1.36115	1.10719	0.998985	0.787352	2.68766	1.31403	0.0703375	0.507747	1.0659	1.1119	0.555671		1.01839	0.00791386
coadread_tcga_pan_can_atlas_2018	TCGA-DM-A1D0-01	3342.77	5581.61	1788.81	33410.1	14634.9	10303.8	656.562	1486.29	587.608	87.9414	4196.54	247.691	24517.7	4405.04	2053.3		1.07331	1.39568	0.455828	1.27892	0.803416	0.923217	0.537558	1.17375	4.00666	1.56145	0.0139076	0.408064	0.855594	0.627636	1.56882		1.11225	0.0462041
coadread_tcga_pan_can_atlas_2018	TCGA-DM-A0XF-01	2800.38	6138.51	4616.5	42913.9	25944.4	13179.1	799.508	1054.01	180.221	217.106	4783.78	416.09	33235.7	6580.45	3130.73		0.899153	1.53493	1.17639	1.64272	1.42428	1.18084	0.654594	0.832374	2.84135	0.478901	0.0343345	0.685496	1.15983	0.937591	2.39202		1.19165	0.07615
coadread_tcga_pan_can_atlas_2018	TCGA-DM-A0XD-01	4285.28	18668.8	4482.32	40870.8	26752.9	20577.1	1075.29	1457.91	429.555	975.837	3857.13	1365.48	37631.8	6116.67	1725.22		1.37593	4.66812	1.14219	1.56452	1.46866	1.8437	0.880389	1.15134	3.93016	1.14146	0.154325	2.24959	1.31324	0.871511	1.31815		1.67155	0.22312
coadread_tcga_pan_can_atlas_2018	TCGA-DM-A0X9-01	2509.16	2542.56	3407.97	30894.6	12147.1	14595.2	635.079	1151.78	575.65	148.41	4403.47	529.203	20875.4	3534.17	1808.87		0.805648	0.635765	0.868426	1.18263	0.666843	1.30772	0.519968	0.909585	3.10491	1.52967	0.0234705	0.871847	0.728489	0.503553	1.38206		1.00271	0.00117377
coadread_tcga_pan_can_atlas_2018	TCGA-D5-7000-01	3975.3	3031.27	4733.9	35812.2	24374.4	16843.3	1755.56	1186.33	359.502	1175.34	14828.2	828.764	36958.5	5500.61	1430.17		1.2764	0.757967	1.2063	1.37087	1.33809	1.50915	1.43736	0.93687	3.19805	0.955304	0.185876	1.36537	1.28974	0.783734	1.09272		1.24692	0.0958385
coadread_tcga_pan_can_atlas_2018	TCGA-D5-6932-01	4253.98	6243.37	4442.99	35815.9	25977.2	11446	1222.06	1621.08	264.351	593.211	7490.24	944.987	47492.5	9210.7	2217.66		1.36588	1.56115	1.13217	1.37102	1.42608	1.02556	1.00056	1.2802	4.37002	0.702459	0.0938141	1.55684	1.65735	1.31235	1.6944		1.43666	0.157353
coadread_tcga_pan_can_atlas_2018	TCGA-D5-6931-01	3780.64	32539.3	4902.71	47025.7	28064.1	14856.9	1602.9	1093.05	470.065	1085.59	10987.4	613.62	30901.3	7259.88	2094.01		1.2139	8.13643	1.24932	1.80012	1.54064	1.33117	1.31237	0.863205	2.94659	1.2491	0.171682	1.01092	1.07836	1.0344	1.59992		1.76921	0.247779
coadread_tcga_pan_can_atlas_2018	TCGA-D5-6930-01	1472.83	2857.33	4592.86	38592.7	22817.6	15771.6	1421.45	1921.69	329.67	422.046	6576.07	1075.96	29527.1	8408.51	2110.23		0.4729	0.714473	1.17036	1.47731	1.25262	1.41313	1.16381	1.5176	5.18039	0.876031	0.066745	1.77261	1.03041	1.19805	1.61231		1.39458	0.144445
coadread_tcga_pan_can_atlas_2018	TCGA-D5-6929-01	10466.2	7336.43	3270.42	26331.8	24164.4	9010.36	1773.23	1394.22	351.69	887.205	12354.1	1163.88	28696.7	7464.91	1630.78		3.36052	1.83447	0.833376	1.00797	1.32656	0.807325	1.45182	1.10104	3.75847	0.934545	0.140308	1.91746	1.00143	1.06361	1.24599		1.45233	0.162064
coadread_tcga_pan_can_atlas_2018	TCGA-D5-6928-01	3050.26	1640.12	2835.18	27661.4	8526.83	8324.53	852.215	1004.39	253.833	196.763	4337.73	1081.31	11854.3	2265.77	2064.74		0.979386	0.410111	0.722467	1.05887	0.4681	0.745875	0.697748	0.793188	2.70758	0.67451	0.0311173	1.78143	0.413679	0.32283	1.57756		0.892296	-0.0494909
coadread_tcga_pan_can_atlas_2018	TCGA-D5-6927-01	4340.71	2896.63	7494.01	57968.7	29860.4	16638	3494.57	1416.66	405.584	976.449	7048.94	931.654	34859.4	8203.71	1592.44		1.39373	0.7243	1.90964	2.21902	1.63925	1.49076	2.86117	1.11877	3.81896	1.07776	0.154422	1.53487	1.21649	1.16887	1.2167		1.56965	0.195802
coadread_tcga_pan_can_atlas_2018	TCGA-D5-6926-01	8746.48	7089.9	2900.3	28811.7	12507	9392.42	1758.41	1103.54	188.752	355.347	8464.42	1313.29	18684.7	4757.09	988.496		2.80834	1.77282	0.739061	1.1029	0.6866	0.841557	1.43969	0.871489	2.97487	0.50157	0.0561968	2.16361	0.65204	0.677796	0.755257		1.20292	0.0802367
coadread_tcga_pan_can_atlas_2018	TCGA-D5-6924-01	3433.11	3581.94	2842.4	24966.4	11411.3	9779.39	1317.68	1074.01	176.617	228.874	7628.91	979.653	15339.8	4237.76	1414.26		1.10231	0.895661	0.724307	0.955703	0.626449	0.87623	1.07885	0.848168	2.89526	0.469324	0.0361956	1.61395	0.535313	0.603801	1.08056		0.956139	-0.0194791
coadread_tcga_pan_can_atlas_2018	TCGA-D5-6923-01	2800.92	10273.5	4098.48	34368.7	16573.5	9721.58	960.903	1174.59	380.501	560.118	4372.98	1055.97	18365.1	6925.35	1466.71		0.899327	2.56888	1.04438	1.31562	0.90984	0.87105	0.786735	0.927598	3.1664	1.0111	0.0885806	1.73968	0.640887	0.986732	1.12064		1.20516	0.081046
coadread_tcga_pan_can_atlas_2018	TCGA-D5-6922-01	5073.17	3388.35	2157.14	22591.7	13241.7	9145.53	1002.25	1020.74	279.723	195.482	6660.79	963.143	21166.4	5661.24	799.568		1.62891	0.847254	0.549687	0.8648	0.726933	0.819436	0.820588	0.8061	2.75166	0.743307	0.0309147	1.58675	0.738644	0.80662	0.610908		0.955501	-0.019769
coadread_tcga_pan_can_atlas_2018	TCGA-D5-6920-01	3104.72	3925.59	4738.98	41376	22014.6	11528.7	1261.02	1289.27	377.165	2059.06	6507.48	703.61	31052.8	6969.56	1807.48		0.996872	0.981591	1.2076	1.58385	1.20854	1.03297	1.03246	1.01816	3.47555	1.00224	0.325633	1.15918	1.08365	0.993032	1.381		1.23215	0.0906652
coadread_tcga_pan_can_atlas_2018	TCGA-D5-6898-01	3878.35	1414.13	3378.94	43059.1	25445.2	7125.99	1946.37	1232.53	321.997	271.097	17941.5	987.377	28540.1	5498.47	1832.03		1.24527	0.353602	0.861029	1.64828	1.39687	0.638486	1.59358	0.973355	3.32259	0.855642	0.042873	1.62668	0.995963	0.783429	1.39976		1.18249	0.072799
coadread_tcga_pan_can_atlas_2018	TCGA-D5-6541-01	1746.25	3927.31	4444.08	28572.2	16223.5	10170.4	1132.39	1676.71	269.466	248.007	2577.16	1432.93	27479.9	2449.4	634.969		0.560691	0.982021	1.13245	1.09373	0.890626	0.911264	0.92714	1.32413	4.51999	0.716051	0.0392214	2.36071	0.958966	0.348994	0.485146		1.15008	0.0607264
coadread_tcga_pan_can_atlas_2018	TCGA-D5-6540-01	4106.49	6700.13	6263.4	57369.8	15564.7	17794.8	2622.73	1644.73	610.297	1835.11	20734.1	828.784	36508.5	9864.9	1466.4		1.31852	1.67536	1.59605	2.19609	0.85446	1.59441	2.14735	1.29888	4.43378	1.62174	0.290216	1.3654	1.27404	1.40556	1.1204		1.61282	0.207585
coadread_tcga_pan_can_atlas_2018	TCGA-D5-6539-01	3495.82	3691.66	5009.51	22284.4	22211.4	19929.7	961.06	747.831	328.882	836.857	12251.4	421.001	51196.2	2944.76	1171.32		1.12245	0.923097	1.27653	0.853037	1.21935	1.78569	0.786864	0.590578	2.01596	0.873938	0.132346	0.693587	1.78659	0.419573	0.894944		1.02497	0.0107109
coadread_tcga_pan_can_atlas_2018	TCGA-D5-6538-01	5235.02	3624.69	2089.79	26481.3	14031.9	8661.28	1158.25	1266.52	465.095	101.908	13684.8	345.93	22843.5	5730.53	875.421		1.68087	0.906351	0.532525	1.01369	0.770313	0.776048	0.948313	1.0002	3.41422	1.2359	0.0161164	0.56991	0.797169	0.816493	0.668863		1.0098	0.0042348
coadread_tcga_pan_can_atlas_2018	TCGA-D5-6537-01	3216.83	19346.3	5859	49114.7	25192	21013	1324.93	3268.69	644.733	548.6	6568.67	761.717	25128.4	11964	2272.16		1.03287	4.83753	1.493	1.88009	1.38297	1.88276	1.08478	2.58135	8.81157	1.71325	0.086759	1.25491	0.876905	1.70465	1.73604		2.15729	0.333909
coadread_tcga_pan_can_atlas_2018	TCGA-D5-6536-01	2656.29	16349.7	4369.15	16525.4	19660.3	11653.6	1479.92	1163.37	328.562	899.514	4105.63	1369.99	31753.7	7290.29	706.602		0.852889	4.08823	1.11336	0.632585	1.0793	1.04416	1.21168	0.918738	3.13615	0.873087	0.142255	2.25702	1.10811	1.03873	0.539877		1.33574	0.125723
coadread_tcga_pan_can_atlas_2018	TCGA-D5-6535-01	12032.6	8669.83	4154.43	17679.2	25233.5	7449.03	1666.54	1236.4	198.758	1723.05	13851.7	406.279	50053.3	4556.56	924.126		3.86346	2.16788	1.05864	0.676752	1.38525	0.66743	1.36447	0.976411	3.33302	0.528159	0.272494	0.669333	1.74671	0.649224	0.706076		1.33769	0.126355
coadread_tcga_pan_can_atlas_2018	TCGA-D5-6534-01	2111.33	8962.54	2688.14	17612.8	6850.16	6158.7	848.646	676.293	78.417	170.078	7126.19	1920.43	18771.3	2059.43	780.337		0.677911	2.24108	0.684998	0.67421	0.376055	0.551817	0.694826	0.534083	1.82312	0.208377	0.0268972	3.16385	0.655062	0.29343	0.596214		0.880128	-0.0554539
coadread_tcga_pan_can_atlas_2018	TCGA-D5-6533-01	5282.72	3158.69	4664.39	18991.8	21654.8	9437.76	1157.77	1285.16	218.878	348.837	5603.28	465.116	30973.6	4080.98	1159.14		1.69619	0.789828	1.18859	0.726998	1.18879	0.84562	0.94792	1.01492	3.46447	0.581624	0.0551673	0.766265	1.08089	0.581463	0.885637		1.05429	0.0229605
coadread_tcga_pan_can_atlas_2018	TCGA-D5-6532-01	2499.12	3844.9	2248.68	32527.2	18237.7	11003.1	981.547	1831.58	209.139	158.172	2264.94	286.076	37321.2	7218.57	1875.22		0.802424	0.961414	0.573014	1.24513	1.0012	0.985874	0.803638	1.44644	4.93748	0.555745	0.0250143	0.471302	1.3024	1.02851	1.43276		1.17149	0.0687382
coadread_tcga_pan_can_atlas_2018	TCGA-D5-6531-01	2890.62	12682.6	5821.57	46266.2	29229.9	19436.9	2039.57	1262.53	563.625	474.793	11737.1	601.741	40223.6	11143.1	1988.51		0.928128	3.17127	1.48347	1.77105	1.60464	1.74154	1.66989	0.997046	3.40346	1.49772	0.0750867	0.991351	1.40368	1.58768	1.51932		1.58969	0.201312
coadread_tcga_pan_can_atlas_2018	TCGA-D5-6530-01	2015.77	1992.97	3341.77	22865.7	15552.3	7997.66	1048.52	1080.32	343.394	394.432	8128.48	469.181	22673.9	4115.08	2095.05		0.647229	0.498341	0.851557	0.875289	0.853779	0.716587	0.858472	0.853151	2.91227	0.9125	0.062378	0.772962	0.791251	0.586322	1.60072		0.91952	-0.0364386
coadread_tcga_pan_can_atlas_2018	TCGA-D5-6529-01	2772.66	12819.6	4416.47	29934.2	16477.2	18421.1	1156.47	1341.06	398.067	447.308	6535.66	1192.94	39203	5478.79	1600.09		0.890253	3.20553	1.12541	1.14587	0.904553	1.65052	0.946855	1.05906	3.61516	1.05778	0.0707401	1.96533	1.36807	0.780625	1.22254		1.40055	0.1463
coadread_tcga_pan_can_atlas_2018	TCGA-D5-5541-01	4275.15	1539.7	3088.3	31633.8	17946.6	8669.4	1746.41	1652.56	372.005	333.333	19384.7	670.284	18053.7	5257.95	1424.71		1.37268	0.385001	0.786967	1.21093	0.985219	0.776775	1.42987	1.30506	4.45489	0.988528	0.0527154	1.10427	0.63002	0.749159	1.08855		1.15471	0.0624723
coadread_tcga_pan_can_atlas_2018	TCGA-D5-5540-01	4841.75	1535.71	6950.12	20661.3	37434.1	15442.1	2084.98	2250.25	832.512	280.788	3129.93	452.087	21213.7	8328.33	1203.2		1.5546	0.384003	1.77104	0.790905	2.05503	1.38361	1.70707	1.77707	6.06611	2.21223	0.0444056	0.744801	0.740294	1.18663	0.919301		1.55581	0.191956
coadread_tcga_pan_can_atlas_2018	TCGA-D5-5539-01	1824.08	2534.35	4787.32	23228.7	10754.2	9576.98	1256.61	1313.07	454.257	269.172	2575.69	683.584	28505	4734.71	1261.77		0.58568	0.633712	1.21992	0.889184	0.590376	0.858094	1.02884	1.03696	3.53971	1.2071	0.0425685	1.12619	0.994739	0.674607	0.964052		1.02611	0.0111959
coadread_tcga_pan_can_atlas_2018	TCGA-D5-5538-01	3271.65	4278.69	5389.5	38003.2	48974.4	11544.9	2205.81	1827.92	235.701	511.427	12885.5	874.737	39715.9	7520.72	1931.07		1.05047	1.06988	1.37336	1.45475	2.68856	1.03442	1.806	1.44355	4.92761	0.626328	0.0808803	1.4411	1.38597	1.07156	1.47543		1.52866	0.18431
coadread_tcga_pan_can_atlas_2018	TCGA-D5-5537-01	2237.78	2417.91	3463.07	12674	11512.1	12499.3	1222.32	934.183	212.792	190.523	6789.06	574.96	30584.2	3984.32	1584.07		0.718512	0.604597	0.882467	0.485155	0.631983	1.11993	1.00077	0.737744	2.51832	0.565452	0.0301305	0.94723	1.0673	0.567691	1.2103		0.872506	-0.0592317
coadread_tcga_pan_can_atlas_2018	TCGA-CM-6680-01	5027.92	4473.64	3422.08	15129.2	15390.6	8569.57	1289.77	929.514	258.603	1331.02	6711.62	509.813	26213.9	8477.11	711.389		1.61438	1.11863	0.872022	0.579139	0.844902	0.76783	1.05599	0.734057	2.50574	0.687185	0.210496	0.839902	0.914786	1.20783	0.543535		0.966428	-0.0148304
coadread_tcga_pan_can_atlas_2018	TCGA-CM-6679-01	2859.12	1507.1	1706	13785.7	11463.7	4869.38	567.877	1048.43	152.723	153.118	4886.74	1070.37	16221.8	6182.43	810.182		0.918014	0.376849	0.434727	0.52771	0.629326	0.436295	0.464947	0.827967	2.8263	0.405831	0.024215	1.7634	0.566092	0.88088	0.619017		0.780105	-0.107847
coadread_tcga_pan_can_atlas_2018	TCGA-CM-6678-01	1614.45	2189.73	4347.69	34403.4	16960	16313.8	999.565	1703.05	420.365	150.566	3493.47	770.605	29688	7235.21	1338.99		0.518372	0.54754	1.10789	1.31695	0.931058	1.46171	0.81839	1.34493	4.591	1.11704	0.0238115	1.26955	1.03602	1.03088	1.02305		1.20921	0.0825026
coadread_tcga_pan_can_atlas_2018	TCGA-CM-6677-01	1970.89	2183.48	2604.6	41205.8	22633	14110.4	962.762	1483.54	701.422	171.97	3077.86	711.781	29027.1	6144.07	2060.26		0.632819	0.545978	0.66371	1.57734	1.24249	1.26429	0.788258	1.17158	3.99925	1.86389	0.0271964	1.17264	1.01296	0.875415	1.57414		1.22746	0.0890084
coadread_tcga_pan_can_atlas_2018	TCGA-CM-6676-01	4339.91	1842.06	3361.8	31129.6	20076.8	10071.7	1143.78	1969.18	239.914	280.687	22712	837.313	26650.2	11364.5	1419.74		1.39347	0.460606	0.856661	1.19163	1.10216	0.902421	0.936465	1.5551	5.30842	0.637523	0.0443896	1.37945	0.930012	1.61923	1.08475		1.29349	0.111761
coadread_tcga_pan_can_atlas_2018	TCGA-CM-6675-01	6698.4	17357.7	3049.41	32266.3	26111	12404	2507.47	1560.04	467.002	1063.35	16587.6	456.506	37308.2	4393.45	1126.61		2.15074	4.34028	0.777057	1.23514	1.43342	1.11139	2.05298	1.232	4.20548	1.24096	0.168165	0.752081	1.30194	0.625984	0.860783		1.56589	0.194762
coadread_tcga_pan_can_atlas_2018	TCGA-CM-6674-01	1278.22	1502.82	5660.27	32640.5	20491.5	13729.1	977.991	1743.44	451.467	451.467	4406.32	875.762	24937.9	7339.48	2182.84		0.410414	0.375779	1.44236	1.24946	1.12493	1.23012	0.800726	1.37683	4.69988	1.19968	0.0713978	1.44279	0.870258	1.04574	1.66779		1.26721	0.102849
coadread_tcga_pan_can_atlas_2018	TCGA-CM-6172-01	1361.53	1096.24	3023.45	21809.8	13540.8	12298.1	804.159	1146.69	373.426	134.027	4901.68	448.518	26887.1	2358.21	1032.93		0.437164	0.274114	0.770442	0.834869	0.743353	1.10191	0.658402	0.905565	3.09119	0.992304	0.0211959	0.738921	0.938279	0.336001	0.789207		0.842194	-0.0745878
coadread_tcga_pan_can_atlas_2018	TCGA-CM-6171-01	2229.67	1788.78	3985.15	24669.9	13672.7	15879	2425.82	721.539	346.418	495.782	8035.54	382.652	24818.4	5489.52	1500.84		0.715908	0.447283	1.0155	0.944353	0.750594	1.42275	1.98613	0.569814	1.94509	0.920536	0.0784061	0.630408	0.866087	0.782154	1.14671		0.948115	-0.0231388
coadread_tcga_pan_can_atlas_2018	TCGA-CM-6170-01	5176.72	5086.9	2368.82	25736.4	17137.6	7240.33	768.399	794.636	137.63	348.025	5523.49	461.123	20070.7	2656.47	1298.96		1.66215	1.27198	0.603628	0.985178	0.940808	0.648731	0.629124	0.627541	2.14214	0.365724	0.0550389	0.759687	0.700407	0.378497	0.992466		0.850873	-0.0701351
coadread_tcga_pan_can_atlas_2018	TCGA-CM-6169-01	3767.47	4888.43	2420.23	16783.1	14144.9	4855.06	907.195	732.013	158.498	286.757	7766.42	862.451	10435.9	1773.28	1007.3		1.20967	1.22235	0.616728	0.642449	0.776516	0.435012	0.742762	0.578086	1.97332	0.421176	0.0453496	1.42086	0.364181	0.252659	0.769625		0.764717	-0.116499
coadread_tcga_pan_can_atlas_2018	TCGA-CM-6168-01	2334.53	2358.12	4849.8	34074.2	21248.4	10962.3	1823.05	942.616	316.41	275.542	4573.41	1348.75	19759.4	5255.52	1256.37		0.749577	0.589646	1.23584	1.30434	1.16648	0.982218	1.49261	0.744404	2.54106	0.840796	0.0435759	2.22203	0.689544	0.748813	0.959926		1.08739	0.0363856
coadread_tcga_pan_can_atlas_2018	TCGA-CM-6167-01	1325.91	945.946	2665.08	12646.5	12734	5182.83	832.538	1019.27	182.3	216.216	4746.16	3063.1	13881.8	2719.88	933.757		0.425727	0.236533	0.679122	0.484102	0.699062	0.46438	0.681637	0.804939	2.7477	0.484425	0.0341938	5.04637	0.484433	0.387532	0.713434		0.958239	-0.0185261
coadread_tcga_pan_can_atlas_2018	TCGA-CM-6166-01	3068.26	1596.41	2493.41	21010.2	23662.9	9357.49	946.707	1310.44	614.371	87.4251	1873.05	593.377	20834.1	7004.87	1680.24		0.985165	0.399181	0.635376	0.804261	1.29903	0.838428	0.775113	1.03488	3.53262	1.63257	0.013826	0.977572	0.727047	0.998063	1.28378		1.06246	0.0263128
coadread_tcga_pan_can_atlas_2018	TCGA-CM-6165-01	1750.37	1102.41	3483.51	19768.1	15758.7	9115.21	1179.71	1129.31	295.913	292.959	4543.08	579.153	21959.1	2782.42	1063.02		0.562013	0.275657	0.887676	0.756714	0.86511	0.816719	0.965883	0.89184	3.04434	0.786329	0.0463304	0.954138	0.766306	0.396443	0.812197		0.855179	-0.0679427
coadread_tcga_pan_can_atlas_2018	TCGA-CM-6164-01	3390.43	3417.13	2307.75	20057.8	15840.9	7596.96	616.611	1340.54	223.952	260.289	3208.38	639.889	19328.5	6370.33	1432.33		1.08861	0.854451	0.588066	0.767804	0.869622	0.680685	0.504848	1.05865	3.61376	0.595107	0.0411637	1.0542	0.674506	0.907652	1.09437		0.959566	-0.0179251
coadread_tcga_pan_can_atlas_2018	TCGA-CM-6163-01	1620.47	914.797	2720.98	14459.1	7595.72	7301.02	863.526	959.027	289.861	169.153	3427.46	421.315	18912.8	3894.8	830.019		0.520305	0.228744	0.693366	0.553488	0.416984	0.654169	0.707008	0.757364	2.5853	0.770247	0.0267509	0.694105	0.66	0.554936	0.634174		0.697129	-0.156687
coadread_tcga_pan_can_atlas_2018	TCGA-CM-6162-01	2204.42	4145.76	4504.06	27480.1	20119.1	9379.06	1991.88	714.635	325.361	968.412	6308.66	1987.04	22395.3	3576.73	1246.84		0.707801	1.03664	1.14773	1.05193	1.10448	0.84036	1.63084	0.564362	1.92648	0.864581	0.153151	3.27359	0.781528	0.509617	0.952644		1.10305	0.0425951
coadread_tcga_pan_can_atlas_2018	TCGA-CM-6161-01	1436.4	5852.68	2312.21	21918.6	11770.9	8126.77	871.092	1020.05	341.328	125.91	5111.78	466.128	12605.1	4455.68	984.154		0.461203	1.46346	0.589202	0.839034	0.64619	0.728156	0.713203	0.805555	2.7498	0.90701	0.0199122	0.767933	0.43988	0.634851	0.75194		0.834488	-0.0785797
coadread_tcga_pan_can_atlas_2018	TCGA-CM-5868-01	2439.78	1623.3	3367.03	29920.4	22822.2	9658.42	1114.7	1246.43	390.681	223.656	3475.27	845.197	22821.5	7803.1	1661.29		0.783371	0.405905	0.857994	1.14534	1.25288	0.865391	0.912656	0.984332	3.36006	1.03816	0.0353704	1.39244	0.796402	1.1118	1.2693		1.08076	0.0337291
coadread_tcga_pan_can_atlas_2018	TCGA-CM-5864-01	2277.93	3211.17	2247.28	22758.9	12382.8	11536.8	446.866	1040.97	606.948	130.79	3222.75	264.952	13006.8	7333.24	1037.47		0.731404	0.802951	0.572657	0.8712	0.679782	1.03369	0.36587	0.822076	2.80619	1.61284	0.020684	0.436501	0.453898	1.04485	0.792676		0.869818	-0.0605714
coadread_tcga_pan_can_atlas_2018	TCGA-CM-5863-01	1929.79	7071.89	3822.55	24471.3	18287.6	10382.3	1088.72	1265.98	262.563	740.082	14140.4	959.543	30352	7104.78	1274.83		0.619622	1.76832	0.974071	0.93675	1.00394	0.93025	0.891385	0.999771	3.41276	0.697708	0.117041	1.58082	1.05919	1.0123	0.97403		1.13186	0.0537944
coadread_tcga_pan_can_atlas_2018	TCGA-CM-5862-01	2877.12	1525.49	2289.54	17293.5	12132	10752.3	1361.44	1176.47	503.268	247.059	6118.3	661.196	12542.5	8480.24	1005.23		0.923793	0.381448	0.583426	0.661987	0.666014	0.963402	1.11467	0.929083	3.17147	1.33733	0.0390715	1.0893	0.437695	1.20828	0.768043		0.951668	-0.0215147
coadread_tcga_pan_can_atlas_2018	TCGA-CM-5861-01	2477.03	2838.16	4204.24	35869.3	18865.7	10919.4	1846.64	1130.17	354.064	825.442	7097.53	433.18	29920.1	8161.36	1026.86		0.795331	0.70968	1.07133	1.37306	1.03568	0.978374	1.51193	0.892519	3.04665	0.940854	0.130541	0.713652	1.04412	1.16284	0.784569		1.07941	0.033186
coadread_tcga_pan_can_atlas_2018	TCGA-CM-5860-01	3061.21	4275.46	4130.08	23762.8	19201.9	11337.3	1411.42	909.753	453.208	363.155	4249.56	928.946	22309	3774.1	1462.63		0.982901	1.06908	1.05244	0.909629	1.05413	1.01582	1.15559	0.718451	2.45247	1.20431	0.0574316	1.53041	0.778517	0.537738	1.11752		1.04243	0.0180463
coadread_tcga_pan_can_atlas_2018	TCGA-CM-5349-01	2512.72	1414.92	4710.01	21078	31298.5	16657.4	1252.69	1105.96	557.377	261.164	5866.59	1148.96	24731.5	4742.5	1124.36		0.806791	0.3538	1.20022	0.806856	1.7182	1.4925	1.02563	0.8734	2.98139	1.48112	0.0413021	1.89288	0.863055	0.675717	0.859064		1.13813	0.0561911
coadread_tcga_pan_can_atlas_2018	TCGA-CM-5348-01	3373.22	1715.37	3034.42	13195.2	11732.6	7306.47	995.802	787.599	232.578	696.054	8617.13	958.438	18419	2820.7	900.924		1.08308	0.428927	0.773238	0.505106	0.644088	0.654657	0.815309	0.621983	2.12317	0.618029	0.110078	1.579	0.642768	0.401897	0.688348		0.779312	-0.108289
coadread_tcga_pan_can_atlas_2018	TCGA-CM-5344-01	5625.94	2404.14	2769.57	23656.3	21143.1	7414.13	1083.47	1313.15	381.704	404.882	1985.45	1278.58	33606.2	12511.1	1015.9		1.80639	0.601153	0.705748	0.905552	1.1607	0.664303	0.887087	1.03702	3.53992	1.0143	0.0640306	2.10642	1.17276	1.7826	0.776195		1.21495	0.0845568
coadread_tcga_pan_can_atlas_2018	TCGA-CM-5341-01	3206.64	1205.04	4332.41	25361.8	36201.6	11562.4	2030.61	3130.78	709.852	328.688	4913.21	1047.13	20367.6	10361.6	568.345		1.0296	0.301319	1.10399	0.970837	1.98737	1.03599	1.66256	2.47244	8.43981	1.88629	0.0519808	1.72512	0.710767	1.47633	0.434242		1.68591	0.226834
coadread_tcga_pan_can_atlas_2018	TCGA-CM-4752-01	2598.24	2555.91	3474.02	20632.6	11972.6	9479.43	797.271	1580.03	358.647	183.116	4617.34	656.674	19395.2	10301.2	1595.89		0.834251	0.639103	0.885256	0.789807	0.657261	0.849353	0.652762	1.24778	4.25937	0.953033	0.0289592	1.08185	0.676834	1.46773	1.21934		1.08285	0.0345666
coadread_tcga_pan_can_atlas_2018	TCGA-CM-4751-01	2929.16	9124.77	3973.95	39916.8	25458.9	11396.7	1163.62	843.039	502.742	1130.26	17100.1	1185.79	37239.5	8299.2	1836.38		0.940502	2.28164	1.01265	1.528	1.39762	1.02114	0.952709	0.665766	2.27262	1.33594	0.178746	1.95356	1.29955	1.18248	1.40308		1.29507	0.112292
coadread_tcga_pan_can_atlas_2018	TCGA-CM-4750-01	2886.95	11904.5	4609.01	47740.5	31038.5	16809.8	1364.96	2116.37	445.667	405.057	7611.44	675.315	55291.3	16863.5	2723.83		0.926949	2.9767	1.17448	1.82748	1.70393	1.50615	1.11755	1.67134	5.70521	1.18427	0.0640582	1.11256	1.9295	2.40273	2.08114		1.8256	0.261407
coadread_tcga_pan_can_atlas_2018	TCGA-CM-4748-01	1926.82	3166.19	3938.88	26111.5	17551.7	9402.22	766.979	2185.03	667.597	259.774	5397.25	918.805	29378.2	9602.84	1780.89		0.618668	0.791704	1.00371	0.999537	0.96354	0.842436	0.627961	1.72556	5.89028	1.77401	0.0410823	1.51371	1.02521	1.36822	1.36068		1.36975	0.136643
coadread_tcga_pan_can_atlas_2018	TCGA-CM-4747-01	6103.9	3827.8	3094.28	15691.2	24007.2	13498.8	1343.43	1062.38	150.072	470.418	10328.5	527.119	40934.1	6395.06	658.49		1.95986	0.957139	0.788491	0.600652	1.31793	1.20949	1.09993	0.838984	2.86391	0.398786	0.0743949	0.868414	1.42848	0.911176	0.503117		1.05472	0.0231356
coadread_tcga_pan_can_atlas_2018	TCGA-CM-4746-01	1191.57	6234.88	5204.19	35767.9	19562.9	15244.8	832.098	2035.34	568.273	303.857	12011.7	589.385	37185.2	20583.8	3130.74		0.382593	1.55903	1.32614	1.36918	1.07395	1.36593	0.681277	1.60735	5.48677	1.51007	0.0480538	0.970995	1.29765	2.93281	2.39203		1.60025	0.204189
coadread_tcga_pan_can_atlas_2018	TCGA-CM-4744-01	1814.97	25970.7	6180.78	58326.7	32498.2	25030.8	1431.95	2178.37	521.764	229.576	8242.72	764.559	55365.8	19255.6	2672.21		0.582755	6.49395	1.575	2.23272	1.78406	2.24275	1.1724	1.7203	5.87234	1.38648	0.0363066	1.25959	1.9321	2.74356	2.04169		2.20507	0.343422
coadread_tcga_pan_can_atlas_2018	TCGA-CM-4743-01	3593.4	3657.53	8452.05	53881.7	36380.4	20234.1	1140.1	1709.27	469.489	2796.39	3882.32	930.772	46379.2	15483.8	1874.22		1.15378	0.914563	2.15377	2.06257	1.99718	1.81297	0.933452	1.34985	4.60776	1.24757	0.442239	1.53342	1.61849	2.20615	1.43199		1.69772	0.229865
coadread_tcga_pan_can_atlas_2018	TCGA-CK-6751-01	2401.92	2226.78	7185.52	56361.4	25212.4	15937.2	1226.52	1843.2	587.193	705.138	5391.04	774.077	36700.6	8702.32	2379.14		0.771215	0.556805	1.83103	2.15749	1.38409	1.42797	1.00421	1.45561	4.9688	1.56035	0.111515	1.27527	1.28074	1.23992	1.81777		1.52285	0.182658
coadread_tcga_pan_can_atlas_2018	TCGA-CK-6748-01	4236.94	8282.87	3917.5	20158.5	19234.3	11007.5	1589.92	1308.49	108.514	679.13	8583.62	1078.86	30396.3	4561.22	1175.37		1.36041	2.07113	0.998266	0.771658	1.05591	0.986268	1.30174	1.03334	3.52736	0.288354	0.107402	1.77739	1.06074	0.649888	0.898038		1.19253	0.0764679
coadread_tcga_pan_can_atlas_2018	TCGA-CK-6747-01	2647.8	2719.43	5917.88	48802.1	29955.6	15532.3	2506.74	1488.21	351.179	406.647	12311.1	537.08	43993.6	7843.92	1740.83		0.850163	0.679991	1.50801	1.86812	1.64448	1.39169	2.05238	1.17527	4.01184	0.933187	0.0643097	0.884824	1.53524	1.11761	1.33008		1.40315	0.147103
coadread_tcga_pan_can_atlas_2018	TCGA-CK-6746-01	914.234	6468.52	3135.49	26740.9	12521.4	13162	2939.78	1637.08	356.752	168.339	6593.07	718.91	36244.5	6765.54	1455.75		0.293545	1.61745	0.798992	1.02363	0.687391	1.17931	2.40693	1.29284	4.41316	0.947996	0.0266222	1.18438	1.26482	0.963963	1.11226		1.28089	0.107511
coadread_tcga_pan_can_atlas_2018	TCGA-CK-5916-01	1204.26	2291.42	5874.52	50911.3	13447.2	14023.3	2128.53	1192.72	517.299	211.291	6727.5	599.89	36056.9	5883.38	1672.12		0.386667	0.572968	1.49696	1.94886	0.738215	1.25648	1.74273	0.941916	3.21527	1.37462	0.0334149	0.988302	1.25828	0.838271	1.27758		1.2047	0.0808796
coadread_tcga_pan_can_atlas_2018	TCGA-CK-5915-01	2541.3	1704.26	3789.52	27436.1	26686.1	10984	1563.5	931.9	616.785	248.668	5630.99	216.581	17287.3	4962.34	1065.72		0.815967	0.426149	0.965654	1.05024	1.46499	0.984162	1.28011	0.735941	2.51217	1.63898	0.0393259	0.356811	0.603275	0.70704	0.81426		0.959672	-0.0178771
coadread_tcga_pan_can_atlas_2018	TCGA-CK-5914-01	5270.15	6372.22	3225.19	22483.6	19656.9	11304.2	1382.75	1207.76	639.935	313.892	3590.12	548.064	22381.5	4870.66	1597.81		1.69215	1.59337	0.82185	0.860662	1.07911	1.01285	1.13212	0.953793	3.25582	1.7005	0.0496408	0.90292	0.781047	0.693978	1.2208		1.18337	0.0731221
coadread_tcga_pan_can_atlas_2018	TCGA-CK-5913-01	1778.29	5849.81	5281.87	47382.4	32466.1	21565	2391.25	1290.77	505.259	669.331	22851.1	606.041	38164.9	8694.83	2264.62		0.570978	1.46274	1.34594	1.81378	1.7823	1.93222	1.95783	1.01935	3.47959	1.34262	0.105852	0.998435	1.33184	1.23885	1.73028		1.47417	0.168548
coadread_tcga_pan_can_atlas_2018	TCGA-CK-5912-01	1730.54	1730.04	2781.44	19981.5	8457.58	7174.15	1068.86	975.269	194.611	99.3014	2578.84	335.484	16277.9	2638.72	1027.94		0.555646	0.432595	0.708773	0.764883	0.464298	0.642801	0.875125	0.77019	2.62908	0.517139	0.0157041	0.5527	0.56805	0.375968	0.785394		0.710557	-0.148401
coadread_tcga_pan_can_atlas_2018	TCGA-CK-4952-01	3731.48	5426.93	5750.72	54189.1	27919.4	19482.6	2476.05	1274.36	762.996	392.959	28022.9	427.728	32905.9	9274.58	2618.91		1.19811	1.357	1.46541	2.07433	1.5327	1.74563	2.02726	1.00639	3.43535	2.02751	0.062145	0.70467	1.14832	1.32145	2.00097		1.54048	0.187657
coadread_tcga_pan_can_atlas_2018	TCGA-CK-4951-01	1347.8	3183.85	4774.89	37100.3	24337.5	9784.5	1173.19	1434.65	433.144	550.854	4391.89	1013.48	30325	5138.47	1383.36		0.432755	0.796119	1.21675	1.42018	1.33606	0.876688	0.960545	1.13297	3.86746	1.15099	0.0871155	1.66968	1.05825	0.732136	1.05695		1.18631	0.0741983
coadread_tcga_pan_can_atlas_2018	TCGA-CK-4950-01	1818.7	2766.56	5326.47	37846.3	23231.1	16800.3	856.094	1418.63	398.238	511.781	8053.17	776.912	34412.9	10285.7	2363.3		0.583953	0.691776	1.3573	1.44874	1.27532	1.5053	0.700924	1.12032	3.82427	1.05824	0.0809363	1.27994	1.20091	1.46552	1.80567		1.29327	0.111691
coadread_tcga_pan_can_atlas_2018	TCGA-CK-4948-01	1605.59	6089.14	4289.8	43184.2	21514.5	15275.3	1037.5	2091.95	378.947	217.434	4663.16	1137.36	31269.4	13535.3	2234.54		0.515527	1.52258	1.09314	1.65307	1.18109	1.36866	0.849449	1.65206	5.63937	1.00698	0.0343864	1.87377	1.09121	1.92853	1.70729		1.54114	0.187842
coadread_tcga_pan_can_atlas_2018	TCGA-CK-4947-01	1966.61	4622.57	3931.11	25352.1	19202	10246.8	1308.12	1276.28	362.215	182.164	4318.68	478.377	24349.5	4019.86	1849.96		0.631444	1.15587	1.00173	0.970467	1.05414	0.91811	1.07102	1.00791	3.44053	0.962513	0.0288086	0.788113	0.849724	0.572755	1.41346		1.05777	0.0243922
coadread_tcga_pan_can_atlas_2018	TCGA-CA-6719-01	5755.22	20663.4	3680.57	13733	26228.1	9622.16	1999.54	921.933	217.432	272.137	10797.4	897.436	31274.9	4273.06	401.483		1.8479	5.16687	0.937891	0.525693	1.43985	0.862142	1.63712	0.72807	2.4853	0.577782	0.0430375	1.4785	1.0914	0.608831	0.306752		1.31581	0.119193
coadread_tcga_pan_can_atlas_2018	TCGA-CA-6718-01	3221.39	1992.95	5047.41	35385.2	20798.6	10163.8	1290.36	1288.66	670.846	128.527	1423.98	733.542	26721	5091.97	2275.86		1.03433	0.498336	1.28619	1.35453	1.14179	0.910673	1.05648	1.01768	3.4739	1.78264	0.0203261	1.20849	0.932482	0.72551	1.73886		1.21215	0.0835557
coadread_tcga_pan_can_atlas_2018	TCGA-CA-6717-01	2278.25	4338.59	6008.1	39317	24571.4	14021.6	2816.3	1342.1	399.82	336.335	13832.1	1344.78	34195	5666.25	850.518		0.731507	1.08486	1.531	1.50504	1.3489	1.25633	2.30583	1.05988	3.61796	1.06244	0.0531901	2.21549	1.1933	0.807334	0.649836		1.36153	0.134026
coadread_tcga_pan_can_atlas_2018	TCGA-CA-6716-01	6360.45	4356	2003.18	21234.3	14369.4	9217.78	1480.43	720.539	195.184	181.606	5839.82	475.252	31210.4	5950.76	677.628		2.04223	1.08921	0.510455	0.812839	0.788841	0.82591	1.2121	0.569025	1.94239	0.518662	0.0287203	0.782964	1.08915	0.847872	0.51774		0.905207	-0.043252
coadread_tcga_pan_can_atlas_2018	TCGA-CA-6715-01	5981.52	8298.97	3914.26	35173.3	28695.9	5781.97	1668.88	1570.52	355.506	215.078	22091.3	320.891	30133.4	7501.79	1873.24		1.92056	2.07515	0.99744	1.34642	1.57533	0.518062	1.36639	1.24027	4.23373	0.944685	0.0340138	0.528659	1.05156	1.06886	1.43124		1.35549	0.132097
coadread_tcga_pan_can_atlas_2018	TCGA-CA-5797-01	2254.93	2068.85	4406.03	31422.4	22942.3	12744	1731.67	944.176	438.407	112.393	5708.6	617.105	31486	5625	1390.4		0.724019	0.517314	1.12275	1.20284	1.25947	1.14186	1.4178	0.745636	2.54526	1.16498	0.0177745	1.01666	1.09877	0.801457	1.06233		1.05593	0.0236342
coadread_tcga_pan_can_atlas_2018	TCGA-CA-5796-01	1811.5	3260.06	4375.08	16169.3	17108.6	8858.79	1203.83	975.316	129.713	382.109	7030.03	155.93	31709.3	2602.34	1164.86		0.581641	0.815176	1.11487	0.618954	0.939216	0.793744	0.985631	0.770228	2.62921	0.344686	0.0604291	0.25689	1.10656	0.370785	0.890008		0.818535	-0.0869629
		3114.46	3999.21	3924.31	26123.6	18215.8	11160.8	1221.38	1266.27	370.954	376.322	6323.26	606.991	28655.8	7018.47	1308.82

## Sheet: STUB1
STUDY_ID	SAMPLE_ID	STUB1	1597.39	Log 10																		Experiment details: Expression of STUB1 and WWP2 (mRNA) were correlated with the hypoxia metagene signature in the indicated TCGA colorectal cancer patient cohort. The number of patient samples is shown in brackets. Spearman's rank correlation coefficient and P values are shown for the Log10 median expression of STUB1, WWP2 and hypoxic signature.
coadread_tcga_pan_can_atlas_2018	TCGA-CA-5256-01	2065.86	1.29327	0.111691
coadread_tcga_pan_can_atlas_2018	TCGA-CA-5255-01	1989.21	1.24529	0.0952705
coadread_tcga_pan_can_atlas_2018	TCGA-CA-5254-01	1452.75	0.909454	-0.0412193
coadread_tcga_pan_can_atlas_2018	TCGA-AZ-6607-01	1313.29	0.822149	-0.0850495
coadread_tcga_pan_can_atlas_2018	TCGA-AZ-6606-01	1391.41	0.871054	-0.059955
coadread_tcga_pan_can_atlas_2018	TCGA-AZ-6605-01	1898.19	1.18831	0.0749295
coadread_tcga_pan_can_atlas_2018	TCGA-AZ-6603-01	1339.05	0.838275	-0.0766134
coadread_tcga_pan_can_atlas_2018	TCGA-AZ-6600-01	1667.82	1.04409	0.018739
coadread_tcga_pan_can_atlas_2018	TCGA-AZ-6599-01	1494.93	0.93586	-0.0287893
coadread_tcga_pan_can_atlas_2018	TCGA-AZ-6598-01	1347.56	0.843603	-0.073862
coadread_tcga_pan_can_atlas_2018	TCGA-AZ-5407-01	1355.26	0.848423	-0.0713875
coadread_tcga_pan_can_atlas_2018	TCGA-AZ-5403-01	1911.86	1.19687	0.0780459
coadread_tcga_pan_can_atlas_2018	TCGA-AZ-4684-01	2176.71	1.36267	0.13439
coadread_tcga_pan_can_atlas_2018	TCGA-AZ-4682-01	1954.52	1.22357	0.08763
coadread_tcga_pan_can_atlas_2018	TCGA-AZ-4681-01	3169.77	1.98435	0.297618
coadread_tcga_pan_can_atlas_2018	TCGA-AZ-4616-01	2451.87	1.53493	0.186087
coadread_tcga_pan_can_atlas_2018	TCGA-AZ-4615-01	1487.37	0.931127	-0.0309911
coadread_tcga_pan_can_atlas_2018	TCGA-AZ-4614-01	2451.18	1.53449	0.185965
coadread_tcga_pan_can_atlas_2018	TCGA-AZ-4323-01	1690.34	1.05819	0.0245639
coadread_tcga_pan_can_atlas_2018	TCGA-AZ-4315-01	1769.07	1.10748	0.0443349
coadread_tcga_pan_can_atlas_2018	TCGA-AZ-4313-01	3053.07	1.91129	0.281327
coadread_tcga_pan_can_atlas_2018	TCGA-AZ-4308-01	3632.49	2.27402	0.356794
coadread_tcga_pan_can_atlas_2018	TCGA-AY-A8YK-01	2347.57	1.46963	0.167208
coadread_tcga_pan_can_atlas_2018	TCGA-AY-A71X-01	1576.25	0.986768	-0.00578505
coadread_tcga_pan_can_atlas_2018	TCGA-AY-A69D-01	1044.02	0.65358	-0.184701
coadread_tcga_pan_can_atlas_2018	TCGA-AY-A54L-01	1381.97	0.865144	-0.0629115
coadread_tcga_pan_can_atlas_2018	TCGA-AY-6386-01	1878.48	1.17597	0.0703964
coadread_tcga_pan_can_atlas_2018	TCGA-AY-6197-01	1669.17	1.04494	0.0190904
coadread_tcga_pan_can_atlas_2018	TCGA-AY-6196-01	1144.89	0.716727	-0.144646
coadread_tcga_pan_can_atlas_2018	TCGA-AY-5543-01	2998.27	1.87698	0.273461
coadread_tcga_pan_can_atlas_2018	TCGA-AY-4071-01	1907.5	1.19414	0.0770541
coadread_tcga_pan_can_atlas_2018	TCGA-AY-4070-01	1233.93	0.772466	-0.112121
coadread_tcga_pan_can_atlas_2018	TCGA-AU-6004-01	1401.56	0.877408	-0.0567985
coadread_tcga_pan_can_atlas_2018	TCGA-AU-3779-01	996.091	0.623575	-0.205111
coadread_tcga_pan_can_atlas_2018	TCGA-AM-5821-01	2273.74	1.42341	0.153331
coadread_tcga_pan_can_atlas_2018	TCGA-AM-5820-01	1627.93	1.01912	0.00822558
coadread_tcga_pan_can_atlas_2018	TCGA-AD-A5EK-01	1147.16	0.718148	-0.143786
coadread_tcga_pan_can_atlas_2018	TCGA-AD-A5EJ-01	1766.76	1.10603	0.0437674
coadread_tcga_pan_can_atlas_2018	TCGA-AD-6965-01	1861.77	1.16551	0.0665159
coadread_tcga_pan_can_atlas_2018	TCGA-AD-6964-01	2062.18	1.29097	0.110916
coadread_tcga_pan_can_atlas_2018	TCGA-AD-6963-01	2797.99	1.7516	0.243436
coadread_tcga_pan_can_atlas_2018	TCGA-AD-6901-01	1802.44	1.12837	0.0524507
coadread_tcga_pan_can_atlas_2018	TCGA-AD-6899-01	1182.79	0.740453	-0.130503
coadread_tcga_pan_can_atlas_2018	TCGA-AD-6895-01	2307.93	1.44482	0.159812
coadread_tcga_pan_can_atlas_2018	TCGA-AD-6890-01	2223.65	1.39205	0.143656
coadread_tcga_pan_can_atlas_2018	TCGA-AD-6889-01	1996.34	1.24975	0.0968244
coadread_tcga_pan_can_atlas_2018	TCGA-AD-6888-01	2254.85	1.41159	0.149708
coadread_tcga_pan_can_atlas_2018	TCGA-AD-6548-01	1516.91	0.94962	-0.0224503
coadread_tcga_pan_can_atlas_2018	TCGA-AD-5900-01	1821.88	1.14054	0.0571096
coadread_tcga_pan_can_atlas_2018	TCGA-AA-A03J-01	3463.61	2.1683	0.336119
coadread_tcga_pan_can_atlas_2018	TCGA-AA-A03F-01	2973.97	1.86177	0.269926
coadread_tcga_pan_can_atlas_2018	TCGA-AA-A02Y-01	2421.54	1.51594	0.180682
coadread_tcga_pan_can_atlas_2018	TCGA-AA-A02W-01	874.405	0.547397	-0.261698
coadread_tcga_pan_can_atlas_2018	TCGA-AA-A02R-01	2855.74	1.78776	0.252309
coadread_tcga_pan_can_atlas_2018	TCGA-AA-A02O-01	1884.97	1.18003	0.0718938
coadread_tcga_pan_can_atlas_2018	TCGA-AA-A02J-01	1442.89	0.903283	-0.044176
coadread_tcga_pan_can_atlas_2018	TCGA-AA-A02H-01	1289.54	0.807278	-0.092977
coadread_tcga_pan_can_atlas_2018	TCGA-AA-A02F-01	1610.74	1.00836	0.00361629
coadread_tcga_pan_can_atlas_2018	TCGA-AA-A02E-01	1659.99	1.03919	0.0166942
coadread_tcga_pan_can_atlas_2018	TCGA-AA-A029-01	3032.54	1.89844	0.278397
coadread_tcga_pan_can_atlas_2018	TCGA-AA-A024-01	2023.87	1.26699	0.102773
coadread_tcga_pan_can_atlas_2018	TCGA-AA-A022-01	2072.64	1.29752	0.113114
coadread_tcga_pan_can_atlas_2018	TCGA-AA-A01Z-01	3967.64	2.48383	0.395122
coadread_tcga_pan_can_atlas_2018	TCGA-AA-A01X-01	1741.71	1.09035	0.0375657
coadread_tcga_pan_can_atlas_2018	TCGA-AA-A01V-01	1711.93	1.07171	0.0300765
coadread_tcga_pan_can_atlas_2018	TCGA-AA-A01T-01	4529.02	2.83527	0.452594
coadread_tcga_pan_can_atlas_2018	TCGA-AA-A01S-01	2014.94	1.2614	0.100851
coadread_tcga_pan_can_atlas_2018	TCGA-AA-A01R-01	2727.21	1.70729	0.232308
coadread_tcga_pan_can_atlas_2018	TCGA-AA-A01Q-01	1761.18	1.10254	0.0423932
coadread_tcga_pan_can_atlas_2018	TCGA-AA-A01P-01	2249.65	1.40833	0.148705
coadread_tcga_pan_can_atlas_2018	TCGA-AA-A01K-01	1416.19	0.886565	-0.0522892
coadread_tcga_pan_can_atlas_2018	TCGA-AA-A01I-01	611.893	0.383059	-0.416734
coadread_tcga_pan_can_atlas_2018	TCGA-AA-A01G-01	1764.54	1.10464	0.0432204
coadread_tcga_pan_can_atlas_2018	TCGA-AA-A01F-01	2023.54	1.26678	0.102701
coadread_tcga_pan_can_atlas_2018	TCGA-AA-A01D-01	1473.95	0.922723	-0.0349288
coadread_tcga_pan_can_atlas_2018	TCGA-AA-A01C-01	2166.8	1.35647	0.13241
coadread_tcga_pan_can_atlas_2018	TCGA-AA-A017-01	1703.58	1.06648	0.0279528
coadread_tcga_pan_can_atlas_2018	TCGA-AA-A010-01	1772.67	1.10973	0.0452184
coadread_tcga_pan_can_atlas_2018	TCGA-AA-A00Z-01	613.131	0.383834	-0.415857
coadread_tcga_pan_can_atlas_2018	TCGA-AA-A00W-01	1910.81	1.19621	0.0778071
coadread_tcga_pan_can_atlas_2018	TCGA-AA-A00U-01	1662.45	1.04073	0.0173392
coadread_tcga_pan_can_atlas_2018	TCGA-AA-A00R-01	2137.52	1.33813	0.1265
coadread_tcga_pan_can_atlas_2018	TCGA-AA-A00Q-01	1763.05	1.10371	0.0428534
coadread_tcga_pan_can_atlas_2018	TCGA-AA-A00O-01	2882.66	1.80461	0.256383
coadread_tcga_pan_can_atlas_2018	TCGA-AA-A00N-01	1479.02	0.925901	-0.0334355
coadread_tcga_pan_can_atlas_2018	TCGA-AA-A00L-01	1776.26	1.11198	0.0460971
coadread_tcga_pan_can_atlas_2018	TCGA-AA-A00K-01	1400.77	0.876914	-0.0570429
coadread_tcga_pan_can_atlas_2018	TCGA-AA-A00J-01	970.956	0.60784	-0.21621
coadread_tcga_pan_can_atlas_2018	TCGA-AA-A00F-01	2181.12	1.36543	0.13527
coadread_tcga_pan_can_atlas_2018	TCGA-AA-A00E-01	1604.5	1.00446	0.00193072
coadread_tcga_pan_can_atlas_2018	TCGA-AA-A00D-01	1321.03	0.826992	-0.0824985
coadread_tcga_pan_can_atlas_2018	TCGA-AA-A00A-01	1236.34	0.773979	-0.111271
coadread_tcga_pan_can_atlas_2018	TCGA-AA-A004-01	1611.72	1.00897	0.00387892
coadread_tcga_pan_can_atlas_2018	TCGA-AA-3994-01	1754.59	1.09841	0.0407657
coadread_tcga_pan_can_atlas_2018	TCGA-AA-3989-01	2300.32	1.44005	0.158377
coadread_tcga_pan_can_atlas_2018	TCGA-AA-3986-01	1137.82	0.712299	-0.147338
coadread_tcga_pan_can_atlas_2018	TCGA-AA-3984-01	667.542	0.417896	-0.378932
coadread_tcga_pan_can_atlas_2018	TCGA-AA-3982-01	1544.72	0.967031	-0.0145595
coadread_tcga_pan_can_atlas_2018	TCGA-AA-3980-01	1281.61	0.802314	-0.0956555
coadread_tcga_pan_can_atlas_2018	TCGA-AA-3979-01	943.729	0.590796	-0.228563
coadread_tcga_pan_can_atlas_2018	TCGA-AA-3977-01	1274.98	0.798165	-0.0979072
coadread_tcga_pan_can_atlas_2018	TCGA-AA-3976-01	1577.97	0.987842	-0.0053127
coadread_tcga_pan_can_atlas_2018	TCGA-AA-3975-01	1735.82	1.08666	0.0360955
coadread_tcga_pan_can_atlas_2018	TCGA-AA-3973-01	1092.5	0.683927	-0.16499
coadread_tcga_pan_can_atlas_2018	TCGA-AA-3971-01	1650	1.03294	0.0140746
coadread_tcga_pan_can_atlas_2018	TCGA-AA-3968-01	1042.86	0.652851	-0.185186
coadread_tcga_pan_can_atlas_2018	TCGA-AA-3966-01	913.303	0.571748	-0.242795
coadread_tcga_pan_can_atlas_2018	TCGA-AA-3956-01	1090.8	0.682863	-0.165667
coadread_tcga_pan_can_atlas_2018	TCGA-AA-3955-01	1534.46	0.960604	-0.0174557
coadread_tcga_pan_can_atlas_2018	TCGA-AA-3952-01	1287.38	0.805929	-0.0937034
coadread_tcga_pan_can_atlas_2018	TCGA-AA-3950-01	1509.87	0.945214	-0.0244701
coadread_tcga_pan_can_atlas_2018	TCGA-AA-3949-01	1670.43	1.04572	0.0194173
coadread_tcga_pan_can_atlas_2018	TCGA-AA-3947-01	67.9449	0.042535	-1.37125
coadread_tcga_pan_can_atlas_2018	TCGA-AA-3941-01	2237.58	1.40077	0.146368
coadread_tcga_pan_can_atlas_2018	TCGA-AA-3939-01	1663.47	1.04137	0.0176052
coadread_tcga_pan_can_atlas_2018	TCGA-AA-3930-01	694.991	0.43508	-0.361431
coadread_tcga_pan_can_atlas_2018	TCGA-AA-3877-01	1415.2	0.885948	-0.0525919
coadread_tcga_pan_can_atlas_2018	TCGA-AA-3875-01	1288.1	0.806382	-0.0934594
coadread_tcga_pan_can_atlas_2018	TCGA-AA-3872-01	2647.44	1.65735	0.219415
coadread_tcga_pan_can_atlas_2018	TCGA-AA-3870-01	2095.29	1.3117	0.117833
coadread_tcga_pan_can_atlas_2018	TCGA-AA-3869-01	1319.18	0.825835	-0.0831068
coadread_tcga_pan_can_atlas_2018	TCGA-AA-3867-01	1755.9	1.09923	0.0410898
coadread_tcga_pan_can_atlas_2018	TCGA-AA-3866-01	1458.54	0.913081	-0.0394908
coadread_tcga_pan_can_atlas_2018	TCGA-AA-3864-01	1423.15	0.890927	-0.0501581
coadread_tcga_pan_can_atlas_2018	TCGA-AA-3858-01	1635.86	1.02408	0.0103356
coadread_tcga_pan_can_atlas_2018	TCGA-AA-3856-01	1446.56	0.905576	-0.0430749
coadread_tcga_pan_can_atlas_2018	TCGA-AA-3855-01	1855.34	1.16149	0.0650138
coadread_tcga_pan_can_atlas_2018	TCGA-AA-3854-01	1228.87	0.769299	-0.113905
coadread_tcga_pan_can_atlas_2018	TCGA-AA-3852-01	1850.1	1.15821	0.0637861
coadread_tcga_pan_can_atlas_2018	TCGA-AA-3851-01	2008.65	1.25746	0.0994945
coadread_tcga_pan_can_atlas_2018	TCGA-AA-3850-01	1493.54	0.934992	-0.0291919
coadread_tcga_pan_can_atlas_2018	TCGA-AA-3848-01	2968.41	1.85829	0.269113
coadread_tcga_pan_can_atlas_2018	TCGA-AA-3846-01	1228.76	0.769233	-0.113942
coadread_tcga_pan_can_atlas_2018	TCGA-AA-3845-01	1088.45	0.681395	-0.166601
coadread_tcga_pan_can_atlas_2018	TCGA-AA-3844-01	1581.3	0.989928	-0.00439624
coadread_tcga_pan_can_atlas_2018	TCGA-AA-3842-01	1455.79	0.911358	-0.040311
coadread_tcga_pan_can_atlas_2018	TCGA-AA-3841-01	2694.15	1.6866	0.227011
coadread_tcga_pan_can_atlas_2018	TCGA-AA-3837-01	1295.89	0.811254	-0.0908434
coadread_tcga_pan_can_atlas_2018	TCGA-AA-3833-01	2058.97	1.28896	0.110241
coadread_tcga_pan_can_atlas_2018	TCGA-AA-3831-01	1624.08	1.01671	0.00719745
coadread_tcga_pan_can_atlas_2018	TCGA-AA-3821-01	1094.14	0.684954	-0.164339
coadread_tcga_pan_can_atlas_2018	TCGA-AA-3819-01	1473.85	0.922661	-0.0349579
coadread_tcga_pan_can_atlas_2018	TCGA-AA-3818-01	1321.28	0.82715	-0.082416
coadread_tcga_pan_can_atlas_2018	TCGA-AA-3814-01	1699.22	1.06375	0.0268387
coadread_tcga_pan_can_atlas_2018	TCGA-AA-3812-01	2529.11	1.58328	0.199558
coadread_tcga_pan_can_atlas_2018	TCGA-AA-3811-01	1747.6	1.09404	0.0390326
coadread_tcga_pan_can_atlas_2018	TCGA-AA-3715-01	3253.16	2.03655	0.308895
coadread_tcga_pan_can_atlas_2018	TCGA-AA-3713-01	1026.79	0.642794	-0.191929
coadread_tcga_pan_can_atlas_2018	TCGA-AA-3712-01	1658.17	1.03805	0.0162189
coadread_tcga_pan_can_atlas_2018	TCGA-AA-3710-01	1638.98	1.02604	0.0111625
coadread_tcga_pan_can_atlas_2018	TCGA-AA-3696-01	1593.94	0.997843	-0.000937628
coadread_tcga_pan_can_atlas_2018	TCGA-AA-3695-01	1689.29	1.05753	0.0242936
coadread_tcga_pan_can_atlas_2018	TCGA-AA-3693-01	1226.56	0.767857	-0.11472
coadread_tcga_pan_can_atlas_2018	TCGA-AA-3692-01	1365.74	0.854983	-0.0680424
coadread_tcga_pan_can_atlas_2018	TCGA-AA-3688-01	1569.22	0.982366	-0.00772668
coadread_tcga_pan_can_atlas_2018	TCGA-AA-3685-01	2374.31	1.48637	0.172127
coadread_tcga_pan_can_atlas_2018	TCGA-AA-3684-01	3625.04	2.26936	0.355903
coadread_tcga_pan_can_atlas_2018	TCGA-AA-3681-01	1675.07	1.04863	0.0206236
coadread_tcga_pan_can_atlas_2018	TCGA-AA-3680-01	1059.15	0.663054	-0.178451
coadread_tcga_pan_can_atlas_2018	TCGA-AA-3679-01	1914.43	1.19848	0.0786302
coadread_tcga_pan_can_atlas_2018	TCGA-AA-3678-01	1072.79	0.671591	-0.172895
coadread_tcga_pan_can_atlas_2018	TCGA-AA-3675-01	1389.14	0.869633	-0.0606641
coadread_tcga_pan_can_atlas_2018	TCGA-AA-3673-01	1253.8	0.784907	-0.105182
coadread_tcga_pan_can_atlas_2018	TCGA-AA-3667-01	2789.32	1.74618	0.242089
coadread_tcga_pan_can_atlas_2018	TCGA-AA-3666-01	1519.94	0.951517	-0.0215836
coadread_tcga_pan_can_atlas_2018	TCGA-AA-3664-01	814.669	0.510001	-0.292429
coadread_tcga_pan_can_atlas_2018	TCGA-AA-3663-01	2107.03	1.31905	0.120261
coadread_tcga_pan_can_atlas_2018	TCGA-AA-3660-01	1390.89	0.870728	-0.0601174
coadread_tcga_pan_can_atlas_2018	TCGA-AA-3655-01	1442.83	0.903244	-0.044195
coadread_tcga_pan_can_atlas_2018	TCGA-AA-3561-01	1746.24	1.09319	0.0386938
coadread_tcga_pan_can_atlas_2018	TCGA-AA-3560-01	742.387	0.464751	-0.33278
coadread_tcga_pan_can_atlas_2018	TCGA-AA-3558-01	NA	#VALUE!	#VALUE!
coadread_tcga_pan_can_atlas_2018	TCGA-AA-3555-01	1108.68	0.69406	-0.158603
coadread_tcga_pan_can_atlas_2018	TCGA-AA-3553-01	1989.14	1.24525	0.0952551
coadread_tcga_pan_can_atlas_2018	TCGA-AA-3552-01	2114.48	1.32371	0.121794
coadread_tcga_pan_can_atlas_2018	TCGA-AA-3549-01	1777.79	1.11294	0.0464705
coadread_tcga_pan_can_atlas_2018	TCGA-AA-3548-01	2382.1	1.49125	0.173551
coadread_tcga_pan_can_atlas_2018	TCGA-AA-3544-01	2227.3	1.39434	0.144369
coadread_tcga_pan_can_atlas_2018	TCGA-AA-3543-01	2034.8	1.27383	0.105111
coadread_tcga_pan_can_atlas_2018	TCGA-AA-3542-01	4359.85	2.72936	0.436062
coadread_tcga_pan_can_atlas_2018	TCGA-AA-3538-01	1267.95	0.793762	-0.100309
coadread_tcga_pan_can_atlas_2018	TCGA-AA-3534-01	971.387	0.60811	-0.216018
coadread_tcga_pan_can_atlas_2018	TCGA-AA-3532-01	1765.79	1.10542	0.0435278
coadread_tcga_pan_can_atlas_2018	TCGA-AA-3531-01	1930.41	1.20848	0.0822394
coadread_tcga_pan_can_atlas_2018	TCGA-AA-3530-01	869.182	0.544127	-0.2643
coadread_tcga_pan_can_atlas_2018	TCGA-AA-3529-01	1748.36	1.09451	0.0392197
coadread_tcga_pan_can_atlas_2018	TCGA-AA-3527-01	4803.31	3.00698	0.47813
coadread_tcga_pan_can_atlas_2018	TCGA-AA-3526-01	1860.07	1.16445	0.0661191
coadread_tcga_pan_can_atlas_2018	TCGA-AA-3525-01	2158.5	1.35127	0.130743
coadread_tcga_pan_can_atlas_2018	TCGA-AA-3524-01	1537.97	0.962802	-0.0164631
coadread_tcga_pan_can_atlas_2018	TCGA-AA-3522-01	1173.26	0.734486	-0.134016
coadread_tcga_pan_can_atlas_2018	TCGA-AA-3521-01	1271.59	0.796043	-0.0990637
coadread_tcga_pan_can_atlas_2018	TCGA-AA-3520-01	1859.61	1.16416	0.0660116
coadread_tcga_pan_can_atlas_2018	TCGA-AA-3519-01	1644.21	1.02931	0.0125483
coadread_tcga_pan_can_atlas_2018	TCGA-AA-3518-01	1907.22	1.19396	0.0769909
coadread_tcga_pan_can_atlas_2018	TCGA-AA-3517-01	1292.88	0.809371	-0.0918525
coadread_tcga_pan_can_atlas_2018	TCGA-AA-3514-01	2497.35	1.5634	0.19407
coadread_tcga_pan_can_atlas_2018	TCGA-AA-3511-01	1583.89	0.991551	-0.00368513
coadread_tcga_pan_can_atlas_2018	TCGA-AA-3510-01	1841.54	1.15285	0.0617721
coadread_tcga_pan_can_atlas_2018	TCGA-AA-3506-01	2062.93	1.29144	0.111074
coadread_tcga_pan_can_atlas_2018	TCGA-AA-3502-01	1806.41	1.13085	0.0534062
coadread_tcga_pan_can_atlas_2018	TCGA-AA-3496-01	1416.81	0.886955	-0.0520985
coadread_tcga_pan_can_atlas_2018	TCGA-AA-3495-01	1690.77	1.05846	0.0246744
coadread_tcga_pan_can_atlas_2018	TCGA-AA-3494-01	1596.99	0.999754	-0.000106699
coadread_tcga_pan_can_atlas_2018	TCGA-AA-3492-01	1944.47	1.21728	0.0853911
coadread_tcga_pan_can_atlas_2018	TCGA-AA-3489-01	1124.61	0.704031	-0.152408
coadread_tcga_pan_can_atlas_2018	TCGA-AA-3488-01	2532.87	1.58564	0.200203
coadread_tcga_pan_can_atlas_2018	TCGA-A6-A5ZU-01	1309.14	0.819551	-0.0864241
coadread_tcga_pan_can_atlas_2018	TCGA-A6-A56B-01	1073.48	0.672022	-0.172616
coadread_tcga_pan_can_atlas_2018	TCGA-A6-A567-01	1178.21	0.737586	-0.132187
coadread_tcga_pan_can_atlas_2018	TCGA-A6-A566-01	1264.92	0.791868	-0.101347
coadread_tcga_pan_can_atlas_2018	TCGA-A6-A565-01	1193.84	0.747371	-0.126464
coadread_tcga_pan_can_atlas_2018	TCGA-A6-6782-01	1591.06	0.996039	-0.00172359
coadread_tcga_pan_can_atlas_2018	TCGA-A6-6781-01	2093.74	1.31073	0.117513
coadread_tcga_pan_can_atlas_2018	TCGA-A6-6780-01	1903.31	1.19151	0.0760994
coadread_tcga_pan_can_atlas_2018	TCGA-A6-6654-01	1501.34	0.939872	-0.0269311
coadread_tcga_pan_can_atlas_2018	TCGA-A6-6653-01	1209.12	0.756936	-0.120941
coadread_tcga_pan_can_atlas_2018	TCGA-A6-6652-01	1205.9	0.75492	-0.122099
coadread_tcga_pan_can_atlas_2018	TCGA-A6-6651-01	1201.25	0.752009	-0.123777
coadread_tcga_pan_can_atlas_2018	TCGA-A6-6650-01	1494.04	0.935302	-0.0290479
coadread_tcga_pan_can_atlas_2018	TCGA-A6-6649-01	1444.73	0.904433	-0.0436235
coadread_tcga_pan_can_atlas_2018	TCGA-A6-6648-01	873.499	0.54683	-0.262148
coadread_tcga_pan_can_atlas_2018	TCGA-A6-6142-01	2370.73	1.48413	0.171472
coadread_tcga_pan_can_atlas_2018	TCGA-A6-6141-01	1730.5	1.08333	0.0347615
coadread_tcga_pan_can_atlas_2018	TCGA-A6-6140-01	1788.08	1.11938	0.0489768
coadread_tcga_pan_can_atlas_2018	TCGA-A6-6138-01	1781.05	1.11498	0.047266
coadread_tcga_pan_can_atlas_2018	TCGA-A6-6137-01	1261.03	0.789433	-0.102685
coadread_tcga_pan_can_atlas_2018	TCGA-A6-5667-01	1410.51	0.883011	-0.054034
coadread_tcga_pan_can_atlas_2018	TCGA-A6-5666-01	1327.03	0.83075	-0.0805294
coadread_tcga_pan_can_atlas_2018	TCGA-A6-5665-01	1850.91	1.15871	0.0639752
coadread_tcga_pan_can_atlas_2018	TCGA-A6-5664-01	1079.52	0.675804	-0.170179
coadread_tcga_pan_can_atlas_2018	TCGA-A6-5662-01	1917.62	1.20047	0.0793524
coadread_tcga_pan_can_atlas_2018	TCGA-A6-5661-01	1346.39	0.84287	-0.0742393
coadread_tcga_pan_can_atlas_2018	TCGA-A6-5660-01	1761.63	1.10282	0.0425046
coadread_tcga_pan_can_atlas_2018	TCGA-A6-5659-01	1532.28	0.959242	-0.018072
coadread_tcga_pan_can_atlas_2018	TCGA-A6-5657-01	1752.75	1.09726	0.0403098
coadread_tcga_pan_can_atlas_2018	TCGA-A6-5656-01	1301.57	0.814812	-0.0889426
coadread_tcga_pan_can_atlas_2018	TCGA-A6-4107-01	2286.08	1.43114	0.155681
coadread_tcga_pan_can_atlas_2018	TCGA-A6-4105-01	1463.24	0.916021	-0.0380946
coadread_tcga_pan_can_atlas_2018	TCGA-A6-3810-01	1355.01	0.848269	-0.0714662
coadread_tcga_pan_can_atlas_2018	TCGA-A6-3809-01	2198.85	1.37653	0.138786
coadread_tcga_pan_can_atlas_2018	TCGA-A6-3808-01	1403.85	0.878844	-0.0560883
coadread_tcga_pan_can_atlas_2018	TCGA-A6-3807-01	975.035	0.610394	-0.21439
coadread_tcga_pan_can_atlas_2018	TCGA-A6-2686-01	1560.98	0.977208	-0.0100128
coadread_tcga_pan_can_atlas_2018	TCGA-A6-2685-01	3139.32	1.96528	0.293425
coadread_tcga_pan_can_atlas_2018	TCGA-A6-2684-01	1767.77	1.10666	0.0440156
coadread_tcga_pan_can_atlas_2018	TCGA-A6-2683-01	3317.76	2.07699	0.317435
coadread_tcga_pan_can_atlas_2018	TCGA-A6-2682-01	1706.52	1.06832	0.0287012
coadread_tcga_pan_can_atlas_2018	TCGA-A6-2681-01	2479.91	1.55248	0.191025
coadread_tcga_pan_can_atlas_2018	TCGA-A6-2680-01	2336.15	1.46248	0.16509
coadread_tcga_pan_can_atlas_2018	TCGA-A6-2679-01	2958.33	1.85198	0.267636
coadread_tcga_pan_can_atlas_2018	TCGA-A6-2678-01	982.629	0.615147	-0.211021
coadread_tcga_pan_can_atlas_2018	TCGA-A6-2677-01	744.082	0.465812	-0.33179
coadread_tcga_pan_can_atlas_2018	TCGA-A6-2676-01	2112.89	1.32272	0.121467
coadread_tcga_pan_can_atlas_2018	TCGA-A6-2675-01	1319.2	0.825849	-0.0830995
coadread_tcga_pan_can_atlas_2018	TCGA-A6-2674-01	1445.56	0.904955	-0.0433732
coadread_tcga_pan_can_atlas_2018	TCGA-A6-2672-01	1380.52	0.864235	-0.0633684
coadread_tcga_pan_can_atlas_2018	TCGA-A6-2671-01	2433.02	1.52313	0.182736
coadread_tcga_pan_can_atlas_2018	TCGA-5M-AATE-01	1598.1	1.00045	0.000193806
coadread_tcga_pan_can_atlas_2018	TCGA-5M-AAT6-01	2212.84	1.38529	0.14154
coadread_tcga_pan_can_atlas_2018	TCGA-5M-AAT4-01	1699.57	1.06397	0.0269289
coadread_tcga_pan_can_atlas_2018	TCGA-4T-AA8H-01	1474.35	0.922976	-0.0348096
coadread_tcga_pan_can_atlas_2018	TCGA-4N-A93T-01	2550.84	1.59688	0.203273
coadread_tcga_pan_can_atlas_2018	TCGA-3L-AA1B-01	1343.21	0.84088	-0.0752662
coadread_tcga_pan_can_atlas_2018	TCGA-G5-6641-01	2033.25	1.27286	0.104781
coadread_tcga_pan_can_atlas_2018	TCGA-F5-6864-01	1381.57	0.864894	-0.0630373
coadread_tcga_pan_can_atlas_2018	TCGA-F5-6863-01	2244.93	1.40538	0.147793
coadread_tcga_pan_can_atlas_2018	TCGA-F5-6861-01	1536.39	0.961815	-0.0169087
coadread_tcga_pan_can_atlas_2018	TCGA-F5-6814-01	1496.16	0.93663	-0.0284321
coadread_tcga_pan_can_atlas_2018	TCGA-F5-6813-01	1420.55	0.889296	-0.0509536
coadread_tcga_pan_can_atlas_2018	TCGA-F5-6812-01	1331.34	0.833449	-0.0791212
coadread_tcga_pan_can_atlas_2018	TCGA-F5-6811-01	748.191	0.468384	-0.329398
coadread_tcga_pan_can_atlas_2018	TCGA-F5-6810-01	1644.92	1.02976	0.0127346
coadread_tcga_pan_can_atlas_2018	TCGA-F5-6702-01	1457.56	0.912465	-0.0397837
coadread_tcga_pan_can_atlas_2018	TCGA-F5-6571-01	1437.26	0.899757	-0.0458748
coadread_tcga_pan_can_atlas_2018	TCGA-F5-6465-01	1336.16	0.836466	-0.0775517
coadread_tcga_pan_can_atlas_2018	TCGA-F5-6464-01	1139.37	0.713271	-0.146745
coadread_tcga_pan_can_atlas_2018	TCGA-EI-7004-01	1146.9	0.717985	-0.143885
coadread_tcga_pan_can_atlas_2018	TCGA-EI-7002-01	1211.5	0.758426	-0.120087
coadread_tcga_pan_can_atlas_2018	TCGA-EI-6917-01	1246.87	0.780569	-0.107589
coadread_tcga_pan_can_atlas_2018	TCGA-EI-6885-01	848.517	0.531191	-0.27475
coadread_tcga_pan_can_atlas_2018	TCGA-EI-6884-01	1584.05	0.991651	-0.00364126
coadread_tcga_pan_can_atlas_2018	TCGA-EI-6883-01	1091.64	0.683391	-0.165331
coadread_tcga_pan_can_atlas_2018	TCGA-EI-6882-01	718.479	0.449784	-0.346996
coadread_tcga_pan_can_atlas_2018	TCGA-EI-6881-01	1836.19	1.1495	0.0605075
coadread_tcga_pan_can_atlas_2018	TCGA-EI-6514-01	1440.63	0.901867	-0.0448577
coadread_tcga_pan_can_atlas_2018	TCGA-EI-6513-01	1307.35	0.81843	-0.0870183
coadread_tcga_pan_can_atlas_2018	TCGA-EI-6512-01	1441.21	0.90223	-0.0446829
coadread_tcga_pan_can_atlas_2018	TCGA-EI-6511-01	1457.29	0.912296	-0.0398642
coadread_tcga_pan_can_atlas_2018	TCGA-EI-6510-01	1371.82	0.85879	-0.066113
coadread_tcga_pan_can_atlas_2018	TCGA-EI-6509-01	1741.53	1.09024	0.0375208
coadread_tcga_pan_can_atlas_2018	TCGA-EI-6508-01	1309.07	0.819507	-0.0864473
coadread_tcga_pan_can_atlas_2018	TCGA-EI-6507-01	1254	0.785032	-0.105113
coadread_tcga_pan_can_atlas_2018	TCGA-EI-6506-01	1300.39	0.814073	-0.0893365
coadread_tcga_pan_can_atlas_2018	TCGA-EF-5831-01	831.554	0.520571	-0.28352
coadread_tcga_pan_can_atlas_2018	TCGA-EF-5830-01	1976.01	1.23703	0.092379
coadread_tcga_pan_can_atlas_2018	TCGA-DY-A1H8-01	1685.84	1.05537	0.0234062
coadread_tcga_pan_can_atlas_2018	TCGA-DY-A1DG-01	1794.83	1.1236	0.0506132
coadread_tcga_pan_can_atlas_2018	TCGA-DY-A1DF-01	2558.46	1.60165	0.204568
coadread_tcga_pan_can_atlas_2018	TCGA-DY-A1DE-01	1493.89	0.935209	-0.0290915
coadread_tcga_pan_can_atlas_2018	TCGA-DY-A1DD-01	1999.06	1.25146	0.0974157
coadread_tcga_pan_can_atlas_2018	TCGA-DY-A1DC-01	2193.17	1.37297	0.137662
coadread_tcga_pan_can_atlas_2018	TCGA-DY-A0XA-01	1302.65	0.815488	-0.0885824
coadread_tcga_pan_can_atlas_2018	TCGA-DT-5265-01	1663.84	1.0416	0.0177014
coadread_tcga_pan_can_atlas_2018	TCGA-DC-6683-01	1303.38	0.815945	-0.0883391
coadread_tcga_pan_can_atlas_2018	TCGA-DC-6682-01	590.906	0.36992	-0.431892
coadread_tcga_pan_can_atlas_2018	TCGA-DC-6681-01	1718.83	1.07603	0.0318228
coadread_tcga_pan_can_atlas_2018	TCGA-DC-6160-01	1288.11	0.806386	-0.0934572
coadread_tcga_pan_can_atlas_2018	TCGA-DC-6158-01	1119.06	0.700557	-0.154557
coadread_tcga_pan_can_atlas_2018	TCGA-DC-6157-01	1041.01	0.651696	-0.185955
coadread_tcga_pan_can_atlas_2018	TCGA-DC-6156-01	910.943	0.570271	-0.243919
coadread_tcga_pan_can_atlas_2018	TCGA-DC-6155-01	9802.42	6.13653	0.787923
coadread_tcga_pan_can_atlas_2018	TCGA-DC-6154-01	1770.81	1.10857	0.0447618
coadread_tcga_pan_can_atlas_2018	TCGA-DC-5869-01	1260.54	0.789126	-0.102854
coadread_tcga_pan_can_atlas_2018	TCGA-DC-5337-01	1972.48	1.23482	0.0916025
coadread_tcga_pan_can_atlas_2018	TCGA-DC-4749-01	2464.13	1.5426	0.188253
coadread_tcga_pan_can_atlas_2018	TCGA-DC-4745-01	1564.05	0.97913	-0.00915951
coadread_tcga_pan_can_atlas_2018	TCGA-CL-5918-01	1901	1.19007	0.075572
coadread_tcga_pan_can_atlas_2018	TCGA-CL-5917-01	1198.02	0.749987	-0.124946
coadread_tcga_pan_can_atlas_2018	TCGA-CL-4957-01	1725.62	1.08028	0.033535
coadread_tcga_pan_can_atlas_2018	TCGA-CI-6624-01	1082.18	0.677469	-0.169111
coadread_tcga_pan_can_atlas_2018	TCGA-CI-6623-01	1477.8	0.925136	-0.0337945
coadread_tcga_pan_can_atlas_2018	TCGA-CI-6622-01	2118.99	1.32654	0.122719
coadread_tcga_pan_can_atlas_2018	TCGA-CI-6621-01	1193.91	0.747414	-0.126439
coadread_tcga_pan_can_atlas_2018	TCGA-CI-6620-01	1600.36	1.00186	0.000807542
coadread_tcga_pan_can_atlas_2018	TCGA-CI-6619-01	1196.04	0.748748	-0.125664
coadread_tcga_pan_can_atlas_2018	TCGA-AH-6903-01	969.258	0.606777	-0.216971
coadread_tcga_pan_can_atlas_2018	TCGA-AH-6897-01	1335.09	0.835796	-0.0778996
coadread_tcga_pan_can_atlas_2018	TCGA-AH-6644-01	1412.18	0.884056	-0.0535201
coadread_tcga_pan_can_atlas_2018	TCGA-AH-6643-01	1399.54	0.876143	-0.0574248
coadread_tcga_pan_can_atlas_2018	TCGA-AH-6547-01	1168.52	0.73152	-0.135774
coadread_tcga_pan_can_atlas_2018	TCGA-AH-6544-01	1989.63	1.24555	0.0953622
coadread_tcga_pan_can_atlas_2018	TCGA-AG-A032-01	1781.88	1.11549	0.0474676
coadread_tcga_pan_can_atlas_2018	TCGA-AG-A02X-01	2050.78	1.28384	0.10851
coadread_tcga_pan_can_atlas_2018	TCGA-AG-A02N-01	844.735	0.528823	-0.27669
coadread_tcga_pan_can_atlas_2018	TCGA-AG-A02G-01	566.331	0.354536	-0.45034
coadread_tcga_pan_can_atlas_2018	TCGA-AG-A026-01	1612.93	1.00973	0.00420646
coadread_tcga_pan_can_atlas_2018	TCGA-AG-A025-01	1591.68	0.996424	-0.00155572
coadread_tcga_pan_can_atlas_2018	TCGA-AG-A020-01	1463.32	0.916071	-0.0380711
coadread_tcga_pan_can_atlas_2018	TCGA-AG-A01Y-01	1050.03	0.657343	-0.182208
coadread_tcga_pan_can_atlas_2018	TCGA-AG-A01W-01	1359.39	0.85101	-0.0700651
coadread_tcga_pan_can_atlas_2018	TCGA-AG-A01N-01	2105.86	1.31832	0.12002
coadread_tcga_pan_can_atlas_2018	TCGA-AG-A01L-01	2573.09	1.61081	0.207045
coadread_tcga_pan_can_atlas_2018	TCGA-AG-A01J-01	2082.59	1.30375	0.115194
coadread_tcga_pan_can_atlas_2018	TCGA-AG-A016-01	3086.38	1.93214	0.286039
coadread_tcga_pan_can_atlas_2018	TCGA-AG-A015-01	1771.65	1.10909	0.0449676
coadread_tcga_pan_can_atlas_2018	TCGA-AG-A011-01	2156.26	1.34987	0.130291
coadread_tcga_pan_can_atlas_2018	TCGA-AG-A00Y-01	1738.09	1.08808	0.0366624
coadread_tcga_pan_can_atlas_2018	TCGA-AG-A00C-01	1877.46	1.17533	0.07016
coadread_tcga_pan_can_atlas_2018	TCGA-AG-A008-01	1386	0.867668	-0.0616465
coadread_tcga_pan_can_atlas_2018	TCGA-AG-A002-01	1074.1	0.672411	-0.172365
coadread_tcga_pan_can_atlas_2018	TCGA-AG-4022-01	1413.51	0.884889	-0.0531113
coadread_tcga_pan_can_atlas_2018	TCGA-AG-4021-01	1626.21	1.01804	0.00776648
coadread_tcga_pan_can_atlas_2018	TCGA-AG-4015-01	1741.04	1.08993	0.0373976
coadread_tcga_pan_can_atlas_2018	TCGA-AG-4008-01	1388.02	0.868933	-0.0610139
coadread_tcga_pan_can_atlas_2018	TCGA-AG-4007-01	1475.53	0.923714	-0.0344624
coadread_tcga_pan_can_atlas_2018	TCGA-AG-4005-01	1322.47	0.827897	-0.0820235
coadread_tcga_pan_can_atlas_2018	TCGA-AG-4001-01	1234.65	0.772919	-0.111866
coadread_tcga_pan_can_atlas_2018	TCGA-AG-3999-01	2106.55	1.31875	0.120162
coadread_tcga_pan_can_atlas_2018	TCGA-AG-3909-01	3254.18	2.03719	0.309031
coadread_tcga_pan_can_atlas_2018	TCGA-AG-3902-01	1777.8	1.11294	0.0464728
coadread_tcga_pan_can_atlas_2018	TCGA-AG-3901-01	1436.58	0.899333	-0.0460795
coadread_tcga_pan_can_atlas_2018	TCGA-AG-3898-01	1690.53	1.05831	0.0246133
coadread_tcga_pan_can_atlas_2018	TCGA-AG-3896-01	1483.64	0.928794	-0.0320805
coadread_tcga_pan_can_atlas_2018	TCGA-AG-3894-01	1622.62	1.01579	0.00680554
coadread_tcga_pan_can_atlas_2018	TCGA-AG-3893-01	1370.09	0.857709	-0.06666
coadread_tcga_pan_can_atlas_2018	TCGA-AG-3892-01	1918.79	1.20121	0.0796182
coadread_tcga_pan_can_atlas_2018	TCGA-AG-3890-01	1629.44	1.02007	0.00862862
coadread_tcga_pan_can_atlas_2018	TCGA-AG-3887-01	1578.15	0.98796	-0.00526069
coadread_tcga_pan_can_atlas_2018	TCGA-AG-3885-01	3935.01	2.46341	0.391536
coadread_tcga_pan_can_atlas_2018	TCGA-AG-3883-01	3743.19	2.34332	0.369832
coadread_tcga_pan_can_atlas_2018	TCGA-AG-3882-01	2268.7	1.42026	0.152367
coadread_tcga_pan_can_atlas_2018	TCGA-AG-3881-01	2734.58	1.71191	0.233481
coadread_tcga_pan_can_atlas_2018	TCGA-AG-3878-01	2132.76	1.33515	0.125531
coadread_tcga_pan_can_atlas_2018	TCGA-AG-3742-01	1368.55	0.856743	-0.0671495
coadread_tcga_pan_can_atlas_2018	TCGA-AG-3732-01	1088.85	0.681644	-0.166442
coadread_tcga_pan_can_atlas_2018	TCGA-AG-3731-01	1184.98	0.741824	-0.129699
coadread_tcga_pan_can_atlas_2018	TCGA-AG-3728-01	2261.62	1.41583	0.15101
coadread_tcga_pan_can_atlas_2018	TCGA-AG-3727-01	3074.3	1.92458	0.284336
coadread_tcga_pan_can_atlas_2018	TCGA-AG-3726-01	3371.82	2.11083	0.324454
coadread_tcga_pan_can_atlas_2018	TCGA-AG-3725-01	2520.3	1.57776	0.198042
coadread_tcga_pan_can_atlas_2018	TCGA-AG-3609-01	1558.14	0.975431	-0.0108034
coadread_tcga_pan_can_atlas_2018	TCGA-AG-3608-01	2290.02	1.4336	0.156429
coadread_tcga_pan_can_atlas_2018	TCGA-AG-3605-01	1997.97	1.25078	0.0971798
coadread_tcga_pan_can_atlas_2018	TCGA-AG-3602-01	2929.29	1.8338	0.263352
coadread_tcga_pan_can_atlas_2018	TCGA-AG-3601-01	2467.46	1.54469	0.18884
coadread_tcga_pan_can_atlas_2018	TCGA-AG-3600-01	1767.87	1.10673	0.0440403
coadread_tcga_pan_can_atlas_2018	TCGA-AG-3599-01	1644.11	1.02925	0.0125204
coadread_tcga_pan_can_atlas_2018	TCGA-AG-3598-01	2099.39	1.31426	0.118682
coadread_tcga_pan_can_atlas_2018	TCGA-AG-3594-01	1550.37	0.970569	-0.0129738
coadread_tcga_pan_can_atlas_2018	TCGA-AG-3593-01	1784.53	1.11715	0.0481127
coadread_tcga_pan_can_atlas_2018	TCGA-AG-3592-01	1084.11	0.678677	-0.168337
coadread_tcga_pan_can_atlas_2018	TCGA-AG-3591-01	1399.04	0.87583	-0.05758
coadread_tcga_pan_can_atlas_2018	TCGA-AG-3587-01	1447.01	0.905861	-0.0429383
coadread_tcga_pan_can_atlas_2018	TCGA-AG-3586-01	1902.77	1.19118	0.075976
coadread_tcga_pan_can_atlas_2018	TCGA-AG-3584-01	1745.07	1.09245	0.0384034
coadread_tcga_pan_can_atlas_2018	TCGA-AG-3583-01	2197.57	1.37573	0.138532
coadread_tcga_pan_can_atlas_2018	TCGA-AG-3582-01	1082.38	0.677595	-0.16903
coadread_tcga_pan_can_atlas_2018	TCGA-AG-3581-01	2075.36	1.29922	0.113682
coadread_tcga_pan_can_atlas_2018	TCGA-AG-3580-01	1495.42	0.936168	-0.028646
coadread_tcga_pan_can_atlas_2018	TCGA-AG-3578-01	868.509	0.543706	-0.264636
coadread_tcga_pan_can_atlas_2018	TCGA-AG-3575-01	1545.4	0.967453	-0.0143703
coadread_tcga_pan_can_atlas_2018	TCGA-AG-3574-01	1525.19	0.954805	-0.0200853
coadread_tcga_pan_can_atlas_2018	TCGA-AF-A56N-01	1160.31	0.72638	-0.138836
coadread_tcga_pan_can_atlas_2018	TCGA-AF-A56L-01	2127.47	1.33184	0.124453
coadread_tcga_pan_can_atlas_2018	TCGA-AF-A56K-01	1317.09	0.824528	-0.0837947
coadread_tcga_pan_can_atlas_2018	TCGA-AF-6672-01	1099.06	0.688036	-0.162389
coadread_tcga_pan_can_atlas_2018	TCGA-AF-6655-01	1605.18	1.00488	0.00211359
coadread_tcga_pan_can_atlas_2018	TCGA-AF-6136-01	1864.53	1.16724	0.0671592
coadread_tcga_pan_can_atlas_2018	TCGA-AF-5654-01	1967.53	1.23172	0.0905112
coadread_tcga_pan_can_atlas_2018	TCGA-AF-4110-01	1837.25	1.15016	0.0607581
coadread_tcga_pan_can_atlas_2018	TCGA-AF-3911-01	1522.77	0.953288	-0.0207758
coadread_tcga_pan_can_atlas_2018	TCGA-AF-3400-01	1759.99	1.10179	0.0420998
coadread_tcga_pan_can_atlas_2018	TCGA-AF-2693-01	1332.13	0.833943	-0.0788635
coadread_tcga_pan_can_atlas_2018	TCGA-AF-2692-01	1217.02	0.761881	-0.118113
coadread_tcga_pan_can_atlas_2018	TCGA-AF-2691-01	1706.12	1.06807	0.0285999
coadread_tcga_pan_can_atlas_2018	TCGA-AF-2690-01	1331.8	0.833737	-0.0789711
coadread_tcga_pan_can_atlas_2018	TCGA-AF-2689-01	NA	#VALUE!	#VALUE!
coadread_tcga_pan_can_atlas_2018	TCGA-AF-2687-01	1325.96	0.830081	-0.0808797
coadread_tcga_pan_can_atlas_2018	TCGA-5M-AATA-01	1005.44	0.629428	-0.201054
coadread_tcga_pan_can_atlas_2018	TCGA-5M-AAT5-01	1962.53	1.22859	0.0894062
coadread_tcga_pan_can_atlas_2018	TCGA-WS-AB45-01	852.527	0.533701	-0.272702
coadread_tcga_pan_can_atlas_2018	TCGA-T9-A92H-01	1415.73	0.886279	-0.0524297
coadread_tcga_pan_can_atlas_2018	TCGA-SS-A7HO-01	1825.14	1.14258	0.057886
coadread_tcga_pan_can_atlas_2018	TCGA-RU-A8FL-01	2170.57	1.35883	0.133164
coadread_tcga_pan_can_atlas_2018	TCGA-QL-A97D-01	1386.1	0.86773	-0.0616156
coadread_tcga_pan_can_atlas_2018	TCGA-QG-A5Z2-01	1301.78	0.814943	-0.0888726
coadread_tcga_pan_can_atlas_2018	TCGA-QG-A5Z1-01	1274.76	0.798028	-0.0979817
coadread_tcga_pan_can_atlas_2018	TCGA-QG-A5YX-01	1209.2	0.756986	-0.120912
coadread_tcga_pan_can_atlas_2018	TCGA-QG-A5YW-01	1414.29	0.885377	-0.0528717
coadread_tcga_pan_can_atlas_2018	TCGA-QG-A5YV-01	1383.01	0.865795	-0.0625848
coadread_tcga_pan_can_atlas_2018	TCGA-NH-A8F8-01	1965.91	1.2307	0.0901535
coadread_tcga_pan_can_atlas_2018	TCGA-NH-A8F7-01	1290.78	0.808057	-0.0925579
coadread_tcga_pan_can_atlas_2018	TCGA-NH-A6GC-01	2332.31	1.46008	0.164376
coadread_tcga_pan_can_atlas_2018	TCGA-NH-A6GB-01	2036.97	1.27519	0.105574
coadread_tcga_pan_can_atlas_2018	TCGA-NH-A6GA-01	1495.54	0.936241	-0.0286121
coadread_tcga_pan_can_atlas_2018	TCGA-NH-A5IV-01	2482.36	1.55401	0.191455
coadread_tcga_pan_can_atlas_2018	TCGA-NH-A50V-01	2320.78	1.45286	0.162224
coadread_tcga_pan_can_atlas_2018	TCGA-NH-A50U-01	1449.29	0.907288	-0.0422549
coadread_tcga_pan_can_atlas_2018	TCGA-NH-A50T-01	1807.72	1.13167	0.053721
coadread_tcga_pan_can_atlas_2018	TCGA-G4-6628-01	2240	1.40229	0.146838
coadread_tcga_pan_can_atlas_2018	TCGA-G4-6627-01	1200.17	0.751333	-0.124167
coadread_tcga_pan_can_atlas_2018	TCGA-G4-6626-01	1053.87	0.659746	-0.180623
coadread_tcga_pan_can_atlas_2018	TCGA-G4-6588-01	1930.18	1.20834	0.0821877
coadread_tcga_pan_can_atlas_2018	TCGA-G4-6586-01	3232.95	2.0239	0.306189
coadread_tcga_pan_can_atlas_2018	TCGA-G4-6323-01	1427.13	0.893415	-0.0489466
coadread_tcga_pan_can_atlas_2018	TCGA-G4-6322-01	2023.1	1.26651	0.102607
coadread_tcga_pan_can_atlas_2018	TCGA-G4-6321-01	1822.42	1.14088	0.0572383
coadread_tcga_pan_can_atlas_2018	TCGA-G4-6320-01	2020.8	1.26507	0.102113
coadread_tcga_pan_can_atlas_2018	TCGA-G4-6317-01	2630.63	1.64683	0.21665
coadread_tcga_pan_can_atlas_2018	TCGA-G4-6315-01	1737.86	1.08794	0.0366046
coadread_tcga_pan_can_atlas_2018	TCGA-G4-6311-01	1890.76	1.18366	0.0732263
coadread_tcga_pan_can_atlas_2018	TCGA-G4-6309-01	2023.97	1.26705	0.102794
coadread_tcga_pan_can_atlas_2018	TCGA-G4-6307-01	2245.42	1.40568	0.147887
coadread_tcga_pan_can_atlas_2018	TCGA-G4-6306-01	3692.44	2.31155	0.363903
coadread_tcga_pan_can_atlas_2018	TCGA-G4-6304-01	3003.11	1.88001	0.274161
coadread_tcga_pan_can_atlas_2018	TCGA-G4-6303-01	993.465	0.621931	-0.206258
coadread_tcga_pan_can_atlas_2018	TCGA-G4-6302-01	1564.82	0.979612	-0.00894576
coadread_tcga_pan_can_atlas_2018	TCGA-G4-6299-01	1221.72	0.764824	-0.116438
coadread_tcga_pan_can_atlas_2018	TCGA-G4-6298-01	1891.2	1.18393	0.0733273
coadread_tcga_pan_can_atlas_2018	TCGA-G4-6297-01	1039.1	0.6505	-0.186753
coadread_tcga_pan_can_atlas_2018	TCGA-G4-6295-01	1939.68	1.21428	0.0843199
coadread_tcga_pan_can_atlas_2018	TCGA-G4-6294-01	1027.43	0.643194	-0.191658
coadread_tcga_pan_can_atlas_2018	TCGA-G4-6293-01	1633.46	1.02258	0.00969836
coadread_tcga_pan_can_atlas_2018	TCGA-F4-6856-01	1616.2	1.01178	0.00508496
coadread_tcga_pan_can_atlas_2018	TCGA-F4-6855-01	1273.55	0.797271	-0.0983941
coadread_tcga_pan_can_atlas_2018	TCGA-F4-6854-01	1996.59	1.24991	0.0968787
coadread_tcga_pan_can_atlas_2018	TCGA-F4-6809-01	2287.77	1.4322	0.156002
coadread_tcga_pan_can_atlas_2018	TCGA-F4-6808-01	1964.62	1.2299	0.0898684
coadread_tcga_pan_can_atlas_2018	TCGA-F4-6807-01	1189.77	0.744823	-0.127947
coadread_tcga_pan_can_atlas_2018	TCGA-F4-6806-01	1163.42	0.728327	-0.137674
coadread_tcga_pan_can_atlas_2018	TCGA-F4-6805-01	1424.16	0.891556	-0.0498514
coadread_tcga_pan_can_atlas_2018	TCGA-F4-6704-01	1973.27	1.23531	0.0917764
coadread_tcga_pan_can_atlas_2018	TCGA-F4-6703-01	1366.55	0.855491	-0.0677846
coadread_tcga_pan_can_atlas_2018	TCGA-F4-6570-01	2029.25	1.27036	0.103925
coadread_tcga_pan_can_atlas_2018	TCGA-F4-6569-01	1444.49	0.904283	-0.0436956
coadread_tcga_pan_can_atlas_2018	TCGA-F4-6463-01	1196.71	0.749167	-0.125421
coadread_tcga_pan_can_atlas_2018	TCGA-F4-6461-01	1738.45	1.08831	0.0367521
coadread_tcga_pan_can_atlas_2018	TCGA-F4-6460-01	1132.25	0.708814	-0.149468
coadread_tcga_pan_can_atlas_2018	TCGA-F4-6459-01	653.926	0.409372	-0.387882
coadread_tcga_pan_can_atlas_2018	TCGA-DM-A28M-01	1930.5	1.20854	0.0822597
coadread_tcga_pan_can_atlas_2018	TCGA-DM-A28K-01	2032.04	1.2721	0.104522
coadread_tcga_pan_can_atlas_2018	TCGA-DM-A28H-01	1377.49	0.86234	-0.0643217
coadread_tcga_pan_can_atlas_2018	TCGA-DM-A28G-01	1432.48	0.896765	-0.0473216
coadread_tcga_pan_can_atlas_2018	TCGA-DM-A28F-01	1181.84	0.739858	-0.130851
coadread_tcga_pan_can_atlas_2018	TCGA-DM-A28E-01	1614.92	1.01098	0.00474087
coadread_tcga_pan_can_atlas_2018	TCGA-DM-A28C-01	1297.56	0.812302	-0.0902827
coadread_tcga_pan_can_atlas_2018	TCGA-DM-A28A-01	1765.23	1.10507	0.0433912
coadread_tcga_pan_can_atlas_2018	TCGA-DM-A288-01	1929.49	1.2079	0.0820324
coadread_tcga_pan_can_atlas_2018	TCGA-DM-A285-01	1369.48	0.857325	-0.0668545
coadread_tcga_pan_can_atlas_2018	TCGA-DM-A282-01	1450.7	0.908171	-0.0418325
coadread_tcga_pan_can_atlas_2018	TCGA-DM-A280-01	2194.4	1.37374	0.137906
coadread_tcga_pan_can_atlas_2018	TCGA-DM-A1HB-01	1729.03	1.08241	0.0343924
coadread_tcga_pan_can_atlas_2018	TCGA-DM-A1HA-01	1960.4	1.22725	0.0889345
coadread_tcga_pan_can_atlas_2018	TCGA-DM-A1DB-01	818.472	0.512382	-0.290406
coadread_tcga_pan_can_atlas_2018	TCGA-DM-A1DA-01	2070.3	1.29605	0.112623
coadread_tcga_pan_can_atlas_2018	TCGA-DM-A1D9-01	1946.29	1.21842	0.0857974
coadread_tcga_pan_can_atlas_2018	TCGA-DM-A1D8-01	1989.43	1.24543	0.0953185
coadread_tcga_pan_can_atlas_2018	TCGA-DM-A1D7-01	2025.74	1.26816	0.103174
coadread_tcga_pan_can_atlas_2018	TCGA-DM-A1D6-01	1048.51	0.656391	-0.182838
coadread_tcga_pan_can_atlas_2018	TCGA-DM-A1D4-01	1972.78	1.235	0.0916685
coadread_tcga_pan_can_atlas_2018	TCGA-DM-A1D0-01	2352.15	1.4725	0.168055
coadread_tcga_pan_can_atlas_2018	TCGA-DM-A0XF-01	2734.13	1.71163	0.233409
coadread_tcga_pan_can_atlas_2018	TCGA-DM-A0XD-01	1984.82	1.24254	0.094311
coadread_tcga_pan_can_atlas_2018	TCGA-DM-A0X9-01	1106.5	0.692694	-0.159459
coadread_tcga_pan_can_atlas_2018	TCGA-D5-7000-01	1430.78	0.8957	-0.0478373
coadread_tcga_pan_can_atlas_2018	TCGA-D5-6932-01	2537.07	1.58826	0.200922
coadread_tcga_pan_can_atlas_2018	TCGA-D5-6931-01	1395.24	0.873451	-0.0587612
coadread_tcga_pan_can_atlas_2018	TCGA-D5-6930-01	2730.51	1.70936	0.232834
coadread_tcga_pan_can_atlas_2018	TCGA-D5-6929-01	2239.06	1.4017	0.146656
coadread_tcga_pan_can_atlas_2018	TCGA-D5-6928-01	1082.85	0.677888	-0.168842
coadread_tcga_pan_can_atlas_2018	TCGA-D5-6927-01	2049.23	1.28286	0.108181
coadread_tcga_pan_can_atlas_2018	TCGA-D5-6926-01	1333.51	0.834807	-0.0784139
coadread_tcga_pan_can_atlas_2018	TCGA-D5-6924-01	1244.13	0.778853	-0.108544
coadread_tcga_pan_can_atlas_2018	TCGA-D5-6923-01	1833.37	1.14773	0.05984
coadread_tcga_pan_can_atlas_2018	TCGA-D5-6922-01	1361.06	0.852054	-0.0695329
coadread_tcga_pan_can_atlas_2018	TCGA-D5-6920-01	1361.72	0.852467	-0.0693223
coadread_tcga_pan_can_atlas_2018	TCGA-D5-6898-01	1395.9	0.873865	-0.0585558
coadread_tcga_pan_can_atlas_2018	TCGA-D5-6541-01	1422.17	0.89031	-0.0504586
coadread_tcga_pan_can_atlas_2018	TCGA-D5-6540-01	1646.08	1.03048	0.0130408
coadread_tcga_pan_can_atlas_2018	TCGA-D5-6539-01	1760.98	1.10241	0.0423443
coadread_tcga_pan_can_atlas_2018	TCGA-D5-6538-01	1328.41	0.831614	-0.080078
coadread_tcga_pan_can_atlas_2018	TCGA-D5-6537-01	1593.39	0.997498	-0.00108806
coadread_tcga_pan_can_atlas_2018	TCGA-D5-6536-01	2086.95	1.30648	0.116102
coadread_tcga_pan_can_atlas_2018	TCGA-D5-6535-01	1767.02	1.10619	0.0438313
coadread_tcga_pan_can_atlas_2018	TCGA-D5-6534-01	2237.68	1.40084	0.146388
coadread_tcga_pan_can_atlas_2018	TCGA-D5-6533-01	1783.69	1.11663	0.0479092
coadread_tcga_pan_can_atlas_2018	TCGA-D5-6532-01	1417.71	0.887518	-0.0518227
coadread_tcga_pan_can_atlas_2018	TCGA-D5-6531-01	1270.5	0.795361	-0.0994355
coadread_tcga_pan_can_atlas_2018	TCGA-D5-6530-01	1733.37	1.08513	0.0354811
coadread_tcga_pan_can_atlas_2018	TCGA-D5-6529-01	1211.68	0.758539	-0.120022
coadread_tcga_pan_can_atlas_2018	TCGA-D5-5541-01	1102.96	0.690478	-0.16085
coadread_tcga_pan_can_atlas_2018	TCGA-D5-5540-01	1213.39	0.759609	-0.11941
coadread_tcga_pan_can_atlas_2018	TCGA-D5-5539-01	1868.84	1.16994	0.068162
coadread_tcga_pan_can_atlas_2018	TCGA-D5-5538-01	1223.47	0.76592	-0.115817
coadread_tcga_pan_can_atlas_2018	TCGA-D5-5537-01	2001.5	1.25298	0.0979454
coadread_tcga_pan_can_atlas_2018	TCGA-CM-6680-01	1319.89	0.826281	-0.0828724
coadread_tcga_pan_can_atlas_2018	TCGA-CM-6679-01	1784.42	1.11709	0.0480869
coadread_tcga_pan_can_atlas_2018	TCGA-CM-6678-01	1502.01	0.940292	-0.0267373
coadread_tcga_pan_can_atlas_2018	TCGA-CM-6677-01	1979.99	1.23952	0.0932529
coadread_tcga_pan_can_atlas_2018	TCGA-CM-6676-01	1389.68	0.869971	-0.0604953
coadread_tcga_pan_can_atlas_2018	TCGA-CM-6675-01	1177.2	0.736954	-0.13256
coadread_tcga_pan_can_atlas_2018	TCGA-CM-6674-01	1807.39	1.13147	0.0536417
coadread_tcga_pan_can_atlas_2018	TCGA-CM-6172-01	684.474	0.428496	-0.368053
coadread_tcga_pan_can_atlas_2018	TCGA-CM-6171-01	1186.29	0.742644	-0.129219
coadread_tcga_pan_can_atlas_2018	TCGA-CM-6170-01	1254.49	0.785339	-0.104943
coadread_tcga_pan_can_atlas_2018	TCGA-CM-6169-01	865.944	0.5421	-0.26592
coadread_tcga_pan_can_atlas_2018	TCGA-CM-6168-01	1344.87	0.841919	-0.0747298
coadread_tcga_pan_can_atlas_2018	TCGA-CM-6167-01	1233.25	0.772042	-0.112359
coadread_tcga_pan_can_atlas_2018	TCGA-CM-6166-01	940.934	0.589046	-0.229851
coadread_tcga_pan_can_atlas_2018	TCGA-CM-6165-01	1208.74	0.756698	-0.121077
coadread_tcga_pan_can_atlas_2018	TCGA-CM-6164-01	1540.69	0.964506	-0.0156949
coadread_tcga_pan_can_atlas_2018	TCGA-CM-6163-01	1038.54	0.650149	-0.186987
coadread_tcga_pan_can_atlas_2018	TCGA-CM-6162-01	773.75	0.484385	-0.314809
coadread_tcga_pan_can_atlas_2018	TCGA-CM-6161-01	722.013	0.451996	-0.344865
coadread_tcga_pan_can_atlas_2018	TCGA-CM-5868-01	1681.42	1.05261	0.0222661
coadread_tcga_pan_can_atlas_2018	TCGA-CM-5864-01	1321.72	0.827426	-0.0822707
coadread_tcga_pan_can_atlas_2018	TCGA-CM-5863-01	1320.44	0.826625	-0.0826915
coadread_tcga_pan_can_atlas_2018	TCGA-CM-5862-01	1620.56	1.01451	0.00625497
coadread_tcga_pan_can_atlas_2018	TCGA-CM-5861-01	1401.39	0.877301	-0.0568511
coadread_tcga_pan_can_atlas_2018	TCGA-CM-5860-01	1412.94	0.884532	-0.0532864
coadread_tcga_pan_can_atlas_2018	TCGA-CM-5349-01	1581.07	0.989785	-0.00445905
coadread_tcga_pan_can_atlas_2018	TCGA-CM-5348-01	1691.84	1.05913	0.0249491
coadread_tcga_pan_can_atlas_2018	TCGA-CM-5344-01	1105.26	0.691917	-0.159946
coadread_tcga_pan_can_atlas_2018	TCGA-CM-5341-01	1361.41	0.852276	-0.0694197
coadread_tcga_pan_can_atlas_2018	TCGA-CM-4752-01	2370.33	1.48388	0.171399
coadread_tcga_pan_can_atlas_2018	TCGA-CM-4751-01	1650.8	1.03344	0.0142843
coadread_tcga_pan_can_atlas_2018	TCGA-CM-4750-01	2505.35	1.5684	0.195458
coadread_tcga_pan_can_atlas_2018	TCGA-CM-4748-01	1785.23	1.11759	0.0482829
coadread_tcga_pan_can_atlas_2018	TCGA-CM-4747-01	1424.2	0.891581	-0.0498392
coadread_tcga_pan_can_atlas_2018	TCGA-CM-4746-01	2011.57	1.25929	0.100124
coadread_tcga_pan_can_atlas_2018	TCGA-CM-4744-01	3251.02	2.03521	0.308609
coadread_tcga_pan_can_atlas_2018	TCGA-CM-4743-01	4244.96	2.65744	0.424463
coadread_tcga_pan_can_atlas_2018	TCGA-CK-6751-01	1921.68	1.20301	0.0802709
coadread_tcga_pan_can_atlas_2018	TCGA-CK-6748-01	1597.78	1.00025	0.000106835
coadread_tcga_pan_can_atlas_2018	TCGA-CK-6747-01	1349.81	0.845011	-0.0731375
coadread_tcga_pan_can_atlas_2018	TCGA-CK-6746-01	2075.55	1.29934	0.113723
coadread_tcga_pan_can_atlas_2018	TCGA-CK-5916-01	1237.93	0.774972	-0.110714
coadread_tcga_pan_can_atlas_2018	TCGA-CK-5915-01	873.073	0.546563	-0.26236
coadread_tcga_pan_can_atlas_2018	TCGA-CK-5914-01	1372.67	0.859322	-0.065844
coadread_tcga_pan_can_atlas_2018	TCGA-CK-5913-01	1549.5	0.970022	-0.0132186
coadread_tcga_pan_can_atlas_2018	TCGA-CK-5912-01	1792.69	1.12226	0.0500951
coadread_tcga_pan_can_atlas_2018	TCGA-CK-4952-01	1129.82	0.707293	-0.150401
coadread_tcga_pan_can_atlas_2018	TCGA-CK-4951-01	746.045	0.467041	-0.330645
coadread_tcga_pan_can_atlas_2018	TCGA-CK-4950-01	1692.22	1.05937	0.0250467
coadread_tcga_pan_can_atlas_2018	TCGA-CK-4948-01	2413.41	1.51085	0.179221
coadread_tcga_pan_can_atlas_2018	TCGA-CK-4947-01	1173.99	0.734944	-0.133746
coadread_tcga_pan_can_atlas_2018	TCGA-CA-6719-01	1624.16	1.01676	0.00721866
coadread_tcga_pan_can_atlas_2018	TCGA-CA-6718-01	1273.13	0.797008	-0.0985374
coadread_tcga_pan_can_atlas_2018	TCGA-CA-6717-01	938.447	0.587489	-0.231
coadread_tcga_pan_can_atlas_2018	TCGA-CA-6716-01	873.754	0.54699	-0.262021
coadread_tcga_pan_can_atlas_2018	TCGA-CA-6715-01	1129.48	0.70708	-0.150532
coadread_tcga_pan_can_atlas_2018	TCGA-CA-5797-01	1725.82	1.0804	0.0335854
coadread_tcga_pan_can_atlas_2018	TCGA-CA-5796-01	1143.42	0.715807	-0.145204

## Sheet: WWP2
STUDY_ID	SAMPLE_ID	WWP2	1741.4	log10
coadread_tcga_pan_can_atlas_2018	TCGA-CA-5256-01	833.708	0.478757	-0.319885
coadread_tcga_pan_can_atlas_2018	TCGA-CA-5255-01	1682.02	0.9659	-0.0150676
coadread_tcga_pan_can_atlas_2018	TCGA-CA-5254-01	1948.29	1.11881	0.0487548
coadread_tcga_pan_can_atlas_2018	TCGA-AZ-6607-01	1192.96	0.685058	-0.164273
coadread_tcga_pan_can_atlas_2018	TCGA-AZ-6606-01	1697.06	0.974537	-0.0112016
coadread_tcga_pan_can_atlas_2018	TCGA-AZ-6605-01	2182.58	1.25335	0.0980714
coadread_tcga_pan_can_atlas_2018	TCGA-AZ-6603-01	2174.24	1.24856	0.0964087
coadread_tcga_pan_can_atlas_2018	TCGA-AZ-6600-01	2145.1	1.23182	0.0905488
coadread_tcga_pan_can_atlas_2018	TCGA-AZ-6599-01	1790.85	1.0284	0.0121604
coadread_tcga_pan_can_atlas_2018	TCGA-AZ-6598-01	1644.71	0.944475	-0.0248095
coadread_tcga_pan_can_atlas_2018	TCGA-AZ-5407-01	1512.35	0.868467	-0.0612465
coadread_tcga_pan_can_atlas_2018	TCGA-AZ-5403-01	1524.76	0.875594	-0.0576973
coadread_tcga_pan_can_atlas_2018	TCGA-AZ-4684-01	1759.47	1.01038	0.00448308
coadread_tcga_pan_can_atlas_2018	TCGA-AZ-4682-01	1243.78	0.714241	-0.146155
coadread_tcga_pan_can_atlas_2018	TCGA-AZ-4681-01	1868.24	1.07284	0.030534
coadread_tcga_pan_can_atlas_2018	TCGA-AZ-4616-01	1451.92	0.833765	-0.0789561
coadread_tcga_pan_can_atlas_2018	TCGA-AZ-4615-01	2442.12	1.40239	0.146868
coadread_tcga_pan_can_atlas_2018	TCGA-AZ-4614-01	1149.51	0.660106	-0.180386
coadread_tcga_pan_can_atlas_2018	TCGA-AZ-4323-01	1549.12	0.889583	-0.0508137
coadread_tcga_pan_can_atlas_2018	TCGA-AZ-4315-01	1427.47	0.819725	-0.0863318
coadread_tcga_pan_can_atlas_2018	TCGA-AZ-4313-01	1233.57	0.708378	-0.149735
coadread_tcga_pan_can_atlas_2018	TCGA-AZ-4308-01	1678.95	0.964139	-0.0158605
coadread_tcga_pan_can_atlas_2018	TCGA-AY-A8YK-01	2246.71	1.29017	0.110648
coadread_tcga_pan_can_atlas_2018	TCGA-AY-A71X-01	1468.49	0.843281	-0.0740278
coadread_tcga_pan_can_atlas_2018	TCGA-AY-A69D-01	1594.96	0.915906	-0.038149
coadread_tcga_pan_can_atlas_2018	TCGA-AY-A54L-01	1889.31	1.08494	0.0354044
coadread_tcga_pan_can_atlas_2018	TCGA-AY-6386-01	2104.86	1.20872	0.0823244
coadread_tcga_pan_can_atlas_2018	TCGA-AY-6197-01	1685.61	0.967962	-0.0141417
coadread_tcga_pan_can_atlas_2018	TCGA-AY-6196-01	1715.49	0.985121	-0.0065106
coadread_tcga_pan_can_atlas_2018	TCGA-AY-5543-01	1835.17	1.05385	0.0227775
coadread_tcga_pan_can_atlas_2018	TCGA-AY-4071-01	2416.58	1.38772	0.142303
coadread_tcga_pan_can_atlas_2018	TCGA-AY-4070-01	1141.42	0.655461	-0.183453
coadread_tcga_pan_can_atlas_2018	TCGA-AU-6004-01	2005.03	1.15139	0.0612221
coadread_tcga_pan_can_atlas_2018	TCGA-AU-3779-01	1578.84	0.906649	-0.0425607
coadread_tcga_pan_can_atlas_2018	TCGA-AM-5821-01	1102.88	0.633329	-0.198371
coadread_tcga_pan_can_atlas_2018	TCGA-AM-5820-01	1494.36	0.858137	-0.0664436
coadread_tcga_pan_can_atlas_2018	TCGA-AD-A5EK-01	1411.49	0.810549	-0.091221
coadread_tcga_pan_can_atlas_2018	TCGA-AD-A5EJ-01	1781.19	1.02285	0.00981146
coadread_tcga_pan_can_atlas_2018	TCGA-AD-6965-01	2090.39	1.20041	0.0793285
coadread_tcga_pan_can_atlas_2018	TCGA-AD-6964-01	1987.56	1.14136	0.0574215
coadread_tcga_pan_can_atlas_2018	TCGA-AD-6963-01	2517.73	1.44581	0.16011
coadread_tcga_pan_can_atlas_2018	TCGA-AD-6901-01	2165.53	1.24356	0.0946654
coadread_tcga_pan_can_atlas_2018	TCGA-AD-6899-01	2004.27	1.15095	0.0610574
coadread_tcga_pan_can_atlas_2018	TCGA-AD-6895-01	1369.14	0.786229	-0.104451
coadread_tcga_pan_can_atlas_2018	TCGA-AD-6890-01	1781.91	1.02326	0.00998698
coadread_tcga_pan_can_atlas_2018	TCGA-AD-6889-01	1712.24	0.983254	-0.00733415
coadread_tcga_pan_can_atlas_2018	TCGA-AD-6888-01	1816.93	1.04337	0.0184394
coadread_tcga_pan_can_atlas_2018	TCGA-AD-6548-01	1684.81	0.967503	-0.0143479
coadread_tcga_pan_can_atlas_2018	TCGA-AD-5900-01	2113.07	1.21343	0.0840151
coadread_tcga_pan_can_atlas_2018	TCGA-AA-A03J-01	3269.06	1.87726	0.273524
coadread_tcga_pan_can_atlas_2018	TCGA-AA-A03F-01	2577.53	1.48014	0.170304
coadread_tcga_pan_can_atlas_2018	TCGA-AA-A02Y-01	2177.18	1.25025	0.0969955
coadread_tcga_pan_can_atlas_2018	TCGA-AA-A02W-01	879.015	0.504775	-0.296902
coadread_tcga_pan_can_atlas_2018	TCGA-AA-A02R-01	1865.5	1.07126	0.0298957
coadread_tcga_pan_can_atlas_2018	TCGA-AA-A02O-01	1923.03	1.1043	0.0430866
coadread_tcga_pan_can_atlas_2018	TCGA-AA-A02J-01	1481.64	0.850831	-0.0701565
coadread_tcga_pan_can_atlas_2018	TCGA-AA-A02H-01	1509.92	0.867072	-0.0619447
coadread_tcga_pan_can_atlas_2018	TCGA-AA-A02F-01	1710.87	0.982465	-0.00768289
coadread_tcga_pan_can_atlas_2018	TCGA-AA-A02E-01	2111.51	1.21254	0.0836943
coadread_tcga_pan_can_atlas_2018	TCGA-AA-A029-01	2023.45	1.16197	0.0651934
coadread_tcga_pan_can_atlas_2018	TCGA-AA-A024-01	2273.62	1.30563	0.11582
coadread_tcga_pan_can_atlas_2018	TCGA-AA-A022-01	1943.73	1.11619	0.0477377
coadread_tcga_pan_can_atlas_2018	TCGA-AA-A01Z-01	1618.45	0.929395	-0.0317995
coadread_tcga_pan_can_atlas_2018	TCGA-AA-A01X-01	1939.72	1.11388	0.0468403
coadread_tcga_pan_can_atlas_2018	TCGA-AA-A01V-01	2288.99	1.31446	0.118746
coadread_tcga_pan_can_atlas_2018	TCGA-AA-A01T-01	2148.53	1.2338	0.0912436
coadread_tcga_pan_can_atlas_2018	TCGA-AA-A01S-01	2037.18	1.16985	0.0681296
coadread_tcga_pan_can_atlas_2018	TCGA-AA-A01R-01	2325.07	1.33517	0.125538
coadread_tcga_pan_can_atlas_2018	TCGA-AA-A01Q-01	2231.62	1.28151	0.107722
coadread_tcga_pan_can_atlas_2018	TCGA-AA-A01P-01	1641	0.942345	-0.0257902
coadread_tcga_pan_can_atlas_2018	TCGA-AA-A01K-01	1895.23	1.08833	0.036762
coadread_tcga_pan_can_atlas_2018	TCGA-AA-A01I-01	1435.42	0.824288	-0.0839209
coadread_tcga_pan_can_atlas_2018	TCGA-AA-A01G-01	2148.67	1.23387	0.0912703
coadread_tcga_pan_can_atlas_2018	TCGA-AA-A01F-01	2100.45	1.20618	0.0814135
coadread_tcga_pan_can_atlas_2018	TCGA-AA-A01D-01	2365.19	1.35821	0.132968
coadread_tcga_pan_can_atlas_2018	TCGA-AA-A01C-01	1934.44	1.11085	0.0456571
coadread_tcga_pan_can_atlas_2018	TCGA-AA-A017-01	1788.27	1.02691	0.0115339
coadread_tcga_pan_can_atlas_2018	TCGA-AA-A010-01	1532.58	0.880083	-0.0554764
coadread_tcga_pan_can_atlas_2018	TCGA-AA-A00Z-01	1618.71	0.929547	-0.0317287
coadread_tcga_pan_can_atlas_2018	TCGA-AA-A00W-01	2325.24	1.33527	0.125569
coadread_tcga_pan_can_atlas_2018	TCGA-AA-A00U-01	1870.37	1.07406	0.0310281
coadread_tcga_pan_can_atlas_2018	TCGA-AA-A00R-01	1925.21	1.10555	0.0435789
coadread_tcga_pan_can_atlas_2018	TCGA-AA-A00Q-01	2067.61	1.18733	0.0745705
coadread_tcga_pan_can_atlas_2018	TCGA-AA-A00O-01	1739.5	0.998906	-0.000475337
coadread_tcga_pan_can_atlas_2018	TCGA-AA-A00N-01	1774.84	1.0192	0.00826133
coadread_tcga_pan_can_atlas_2018	TCGA-AA-A00L-01	1877.98	1.07843	0.0327924
coadread_tcga_pan_can_atlas_2018	TCGA-AA-A00K-01	1592.05	0.914234	-0.0389425
coadread_tcga_pan_can_atlas_2018	TCGA-AA-A00J-01	820.678	0.471274	-0.326726
coadread_tcga_pan_can_atlas_2018	TCGA-AA-A00F-01	2706.71	1.55433	0.191542
coadread_tcga_pan_can_atlas_2018	TCGA-AA-A00E-01	1890.99	1.0859	0.0357911
coadread_tcga_pan_can_atlas_2018	TCGA-AA-A00D-01	1812.37	1.04075	0.0173472
coadread_tcga_pan_can_atlas_2018	TCGA-AA-A00A-01	1613.03	0.926282	-0.0332567
coadread_tcga_pan_can_atlas_2018	TCGA-AA-A004-01	2799.01	1.60733	0.206106
coadread_tcga_pan_can_atlas_2018	TCGA-AA-3994-01	1551.32	0.890848	-0.0501963
coadread_tcga_pan_can_atlas_2018	TCGA-AA-3989-01	1752.71	1.0065	0.00281212
coadread_tcga_pan_can_atlas_2018	TCGA-AA-3986-01	1460.57	0.838733	-0.0763764
coadread_tcga_pan_can_atlas_2018	TCGA-AA-3984-01	1374.11	0.789084	-0.102877
coadread_tcga_pan_can_atlas_2018	TCGA-AA-3982-01	1754.79	1.00769	0.0033261
coadread_tcga_pan_can_atlas_2018	TCGA-AA-3980-01	1724.2	0.990121	-0.00431182
coadread_tcga_pan_can_atlas_2018	TCGA-AA-3979-01	1515.35	0.870192	-0.0603847
coadread_tcga_pan_can_atlas_2018	TCGA-AA-3977-01	1015.7	0.583266	-0.234133
coadread_tcga_pan_can_atlas_2018	TCGA-AA-3976-01	1252.62	0.719315	-0.143081
coadread_tcga_pan_can_atlas_2018	TCGA-AA-3975-01	2114.12	1.21403	0.0842301
coadread_tcga_pan_can_atlas_2018	TCGA-AA-3973-01	1477.02	0.848182	-0.0715109
coadread_tcga_pan_can_atlas_2018	TCGA-AA-3971-01	2104.84	1.20871	0.0823207
coadread_tcga_pan_can_atlas_2018	TCGA-AA-3968-01	1795.26	1.03093	0.0132284
coadread_tcga_pan_can_atlas_2018	TCGA-AA-3966-01	1112.66	0.638946	-0.194536
coadread_tcga_pan_can_atlas_2018	TCGA-AA-3956-01	1841.86	1.05769	0.024357
coadread_tcga_pan_can_atlas_2018	TCGA-AA-3955-01	1234.94	0.709164	-0.149253
coadread_tcga_pan_can_atlas_2018	TCGA-AA-3952-01	1240.04	0.712095	-0.147462
coadread_tcga_pan_can_atlas_2018	TCGA-AA-3950-01	1274.06	0.731627	-0.13571
coadread_tcga_pan_can_atlas_2018	TCGA-AA-3949-01	1583.39	0.909265	-0.0413096
coadread_tcga_pan_can_atlas_2018	TCGA-AA-3947-01	301.461	0.173114	-0.761668
coadread_tcga_pan_can_atlas_2018	TCGA-AA-3941-01	2195.56	1.2608	0.100646
coadread_tcga_pan_can_atlas_2018	TCGA-AA-3939-01	1102.87	0.633323	-0.198375
coadread_tcga_pan_can_atlas_2018	TCGA-AA-3930-01	1265.35	0.726625	-0.138689
coadread_tcga_pan_can_atlas_2018	TCGA-AA-3877-01	1506.33	0.865009	-0.0629796
coadread_tcga_pan_can_atlas_2018	TCGA-AA-3875-01	1418.76	0.814722	-0.0889905
coadread_tcga_pan_can_atlas_2018	TCGA-AA-3872-01	2543.7	1.46072	0.164567
coadread_tcga_pan_can_atlas_2018	TCGA-AA-3870-01	1406	0.807398	-0.0929122
coadread_tcga_pan_can_atlas_2018	TCGA-AA-3869-01	1852.49	1.06379	0.0268562
coadread_tcga_pan_can_atlas_2018	TCGA-AA-3867-01	1669.76	0.958858	-0.0182459
coadread_tcga_pan_can_atlas_2018	TCGA-AA-3866-01	1817.09	1.04347	0.0184779
coadread_tcga_pan_can_atlas_2018	TCGA-AA-3864-01	1347.35	0.773715	-0.111419
coadread_tcga_pan_can_atlas_2018	TCGA-AA-3858-01	1786.37	1.02582	0.0110716
coadread_tcga_pan_can_atlas_2018	TCGA-AA-3856-01	1945.99	1.11748	0.0482414
coadread_tcga_pan_can_atlas_2018	TCGA-AA-3855-01	1411.61	0.810616	-0.0911847
coadread_tcga_pan_can_atlas_2018	TCGA-AA-3854-01	1920.87	1.10306	0.0425981
coadread_tcga_pan_can_atlas_2018	TCGA-AA-3852-01	1686.95	0.968734	-0.0137954
coadread_tcga_pan_can_atlas_2018	TCGA-AA-3851-01	1599.27	0.918379	-0.036978
coadread_tcga_pan_can_atlas_2018	TCGA-AA-3850-01	1516.24	0.870704	-0.0601294
coadread_tcga_pan_can_atlas_2018	TCGA-AA-3848-01	1996.05	1.14623	0.0592725
coadread_tcga_pan_can_atlas_2018	TCGA-AA-3846-01	1998.97	1.14791	0.0599085
coadread_tcga_pan_can_atlas_2018	TCGA-AA-3845-01	1174.4	0.674401	-0.171082
coadread_tcga_pan_can_atlas_2018	TCGA-AA-3844-01	1902.17	1.09232	0.0383506
coadread_tcga_pan_can_atlas_2018	TCGA-AA-3842-01	2388.6	1.37165	0.137244
coadread_tcga_pan_can_atlas_2018	TCGA-AA-3841-01	2444.99	1.40403	0.147377
coadread_tcga_pan_can_atlas_2018	TCGA-AA-3837-01	1181.88	0.678695	-0.168325
coadread_tcga_pan_can_atlas_2018	TCGA-AA-3833-01	1794.4	1.03044	0.0130213
coadread_tcga_pan_can_atlas_2018	TCGA-AA-3831-01	1680.73	0.965158	-0.0154018
coadread_tcga_pan_can_atlas_2018	TCGA-AA-3821-01	1345.48	0.772643	-0.112021
coadread_tcga_pan_can_atlas_2018	TCGA-AA-3819-01	1622.25	0.931577	-0.0307813
coadread_tcga_pan_can_atlas_2018	TCGA-AA-3818-01	1691.94	0.971598	-0.0125133
coadread_tcga_pan_can_atlas_2018	TCGA-AA-3814-01	1825.97	1.04856	0.0205946
coadread_tcga_pan_can_atlas_2018	TCGA-AA-3812-01	1744.61	1.00184	0.000799623
coadread_tcga_pan_can_atlas_2018	TCGA-AA-3811-01	2514.01	1.44367	0.159468
coadread_tcga_pan_can_atlas_2018	TCGA-AA-3715-01	1274	0.731594	-0.13573
coadread_tcga_pan_can_atlas_2018	TCGA-AA-3713-01	2389.37	1.3721	0.137385
coadread_tcga_pan_can_atlas_2018	TCGA-AA-3712-01	2165.07	1.24329	0.0945732
coadread_tcga_pan_can_atlas_2018	TCGA-AA-3710-01	1657.98	0.952095	-0.0213195
coadread_tcga_pan_can_atlas_2018	TCGA-AA-3696-01	2277.13	1.30764	0.116488
coadread_tcga_pan_can_atlas_2018	TCGA-AA-3695-01	1090.3	0.626107	-0.203351
coadread_tcga_pan_can_atlas_2018	TCGA-AA-3693-01	1160.58	0.666465	-0.176223
coadread_tcga_pan_can_atlas_2018	TCGA-AA-3692-01	1176.09	0.675369	-0.170459
coadread_tcga_pan_can_atlas_2018	TCGA-AA-3688-01	1968.97	1.13068	0.0533393
coadread_tcga_pan_can_atlas_2018	TCGA-AA-3685-01	1061.41	0.609515	-0.215016
coadread_tcga_pan_can_atlas_2018	TCGA-AA-3684-01	2218.38	1.27391	0.105138
coadread_tcga_pan_can_atlas_2018	TCGA-AA-3681-01	1640.25	0.941915	-0.0259881
coadread_tcga_pan_can_atlas_2018	TCGA-AA-3680-01	1751.89	1.00602	0.00260683
coadread_tcga_pan_can_atlas_2018	TCGA-AA-3679-01	2004.84	1.15128	0.0611817
coadread_tcga_pan_can_atlas_2018	TCGA-AA-3678-01	1639.74	0.941619	-0.0261247
coadread_tcga_pan_can_atlas_2018	TCGA-AA-3675-01	1456.56	0.83643	-0.0775704
coadread_tcga_pan_can_atlas_2018	TCGA-AA-3673-01	1627.18	0.934407	-0.0294637
coadread_tcga_pan_can_atlas_2018	TCGA-AA-3667-01	1450.83	0.833138	-0.079283
coadread_tcga_pan_can_atlas_2018	TCGA-AA-3666-01	1785.4	1.02527	0.0108379
coadread_tcga_pan_can_atlas_2018	TCGA-AA-3664-01	1352.51	0.77668	-0.109758
coadread_tcga_pan_can_atlas_2018	TCGA-AA-3663-01	1356.04	0.778706	-0.108626
coadread_tcga_pan_can_atlas_2018	TCGA-AA-3660-01	1957.49	1.12409	0.0508008
coadread_tcga_pan_can_atlas_2018	TCGA-AA-3655-01	1801.58	1.03456	0.0147548
coadread_tcga_pan_can_atlas_2018	TCGA-AA-3561-01	1082.69	0.621736	-0.206394
coadread_tcga_pan_can_atlas_2018	TCGA-AA-3560-01	2334.72	1.34071	0.127336
coadread_tcga_pan_can_atlas_2018	TCGA-AA-3558-01	NA	#VALUE!	#VALUE!
coadread_tcga_pan_can_atlas_2018	TCGA-AA-3555-01	1344.91	0.772316	-0.112205
coadread_tcga_pan_can_atlas_2018	TCGA-AA-3553-01	1496.07	0.859119	-0.0659468
coadread_tcga_pan_can_atlas_2018	TCGA-AA-3552-01	2219.86	1.27476	0.105428
coadread_tcga_pan_can_atlas_2018	TCGA-AA-3549-01	1886.7	1.08344	0.0348048
coadread_tcga_pan_can_atlas_2018	TCGA-AA-3548-01	2202.27	1.26465	0.101971
coadread_tcga_pan_can_atlas_2018	TCGA-AA-3544-01	2010.9	1.15476	0.0624919
coadread_tcga_pan_can_atlas_2018	TCGA-AA-3543-01	1790.23	1.02804	0.0120095
coadread_tcga_pan_can_atlas_2018	TCGA-AA-3542-01	1547.16	0.888457	-0.0513635
coadread_tcga_pan_can_atlas_2018	TCGA-AA-3538-01	1774.96	1.01927	0.00828927
coadread_tcga_pan_can_atlas_2018	TCGA-AA-3534-01	1170.45	0.67213	-0.172546
coadread_tcga_pan_can_atlas_2018	TCGA-AA-3532-01	2361.33	1.356	0.132258
coadread_tcga_pan_can_atlas_2018	TCGA-AA-3531-01	1139.04	0.654096	-0.184359
coadread_tcga_pan_can_atlas_2018	TCGA-AA-3530-01	1043.76	0.599379	-0.222299
coadread_tcga_pan_can_atlas_2018	TCGA-AA-3529-01	1447.7	0.831341	-0.0802208
coadread_tcga_pan_can_atlas_2018	TCGA-AA-3527-01	1842.46	1.05803	0.0244981
coadread_tcga_pan_can_atlas_2018	TCGA-AA-3526-01	1281.26	0.735764	-0.133262
coadread_tcga_pan_can_atlas_2018	TCGA-AA-3525-01	1475.47	0.84729	-0.0719681
coadread_tcga_pan_can_atlas_2018	TCGA-AA-3524-01	1142.88	0.656302	-0.182896
coadread_tcga_pan_can_atlas_2018	TCGA-AA-3522-01	1739.22	0.998747	-0.000544301
coadread_tcga_pan_can_atlas_2018	TCGA-AA-3521-01	1449.72	0.832504	-0.0796136
coadread_tcga_pan_can_atlas_2018	TCGA-AA-3520-01	1820.17	1.04523	0.0192134
coadread_tcga_pan_can_atlas_2018	TCGA-AA-3519-01	1912.48	1.09824	0.0406984
coadread_tcga_pan_can_atlas_2018	TCGA-AA-3518-01	1540.26	0.884493	-0.0533055
coadread_tcga_pan_can_atlas_2018	TCGA-AA-3517-01	1676.22	0.962572	-0.0165668
coadread_tcga_pan_can_atlas_2018	TCGA-AA-3514-01	1492.08	0.856828	-0.0671062
coadread_tcga_pan_can_atlas_2018	TCGA-AA-3511-01	2306.26	1.32437	0.122009
coadread_tcga_pan_can_atlas_2018	TCGA-AA-3510-01	1756.38	1.0086	0.00371941
coadread_tcga_pan_can_atlas_2018	TCGA-AA-3506-01	1697.27	0.974658	-0.0111479
coadread_tcga_pan_can_atlas_2018	TCGA-AA-3502-01	1469.08	0.84362	-0.0738533
coadread_tcga_pan_can_atlas_2018	TCGA-AA-3496-01	1218.73	0.699856	-0.154991
coadread_tcga_pan_can_atlas_2018	TCGA-AA-3495-01	1575.01	0.90445	-0.0436155
coadread_tcga_pan_can_atlas_2018	TCGA-AA-3494-01	1149.32	0.659995	-0.18046
coadread_tcga_pan_can_atlas_2018	TCGA-AA-3492-01	1469.36	0.84378	-0.0737706
coadread_tcga_pan_can_atlas_2018	TCGA-AA-3489-01	1720.03	0.987728	-0.00536277
coadread_tcga_pan_can_atlas_2018	TCGA-AA-3488-01	1692.66	0.972009	-0.0123298
coadread_tcga_pan_can_atlas_2018	TCGA-A6-A5ZU-01	2240.05	1.28635	0.109359
coadread_tcga_pan_can_atlas_2018	TCGA-A6-A56B-01	2121.28	1.21815	0.0856992
coadread_tcga_pan_can_atlas_2018	TCGA-A6-A567-01	2123.61	1.21948	0.086176
coadread_tcga_pan_can_atlas_2018	TCGA-A6-A566-01	1576.32	0.905202	-0.0432544
coadread_tcga_pan_can_atlas_2018	TCGA-A6-A565-01	2062.11	1.18417	0.073413
coadread_tcga_pan_can_atlas_2018	TCGA-A6-6782-01	1541.89	0.885431	-0.0528454
coadread_tcga_pan_can_atlas_2018	TCGA-A6-6781-01	1918.7	1.10181	0.0421083
coadread_tcga_pan_can_atlas_2018	TCGA-A6-6780-01	1587.25	0.911479	-0.0402535
coadread_tcga_pan_can_atlas_2018	TCGA-A6-6654-01	2623.54	1.50657	0.177989
coadread_tcga_pan_can_atlas_2018	TCGA-A6-6653-01	2650.69	1.52216	0.18246
coadread_tcga_pan_can_atlas_2018	TCGA-A6-6652-01	1501.1	0.862007	-0.0644892
coadread_tcga_pan_can_atlas_2018	TCGA-A6-6651-01	1389.17	0.797731	-0.0981434
coadread_tcga_pan_can_atlas_2018	TCGA-A6-6650-01	2080.93	1.19497	0.0773587
coadread_tcga_pan_can_atlas_2018	TCGA-A6-6649-01	2106.04	1.20939	0.0825678
coadread_tcga_pan_can_atlas_2018	TCGA-A6-6648-01	1748.92	1.00432	0.00187115
coadread_tcga_pan_can_atlas_2018	TCGA-A6-6142-01	1580.84	0.907798	-0.0420109
coadread_tcga_pan_can_atlas_2018	TCGA-A6-6141-01	2127.63	1.22179	0.0869973
coadread_tcga_pan_can_atlas_2018	TCGA-A6-6140-01	2286.9	1.31325	0.118348
coadread_tcga_pan_can_atlas_2018	TCGA-A6-6138-01	2371.38	1.36177	0.134102
coadread_tcga_pan_can_atlas_2018	TCGA-A6-6137-01	1846.54	1.06038	0.0254599
coadread_tcga_pan_can_atlas_2018	TCGA-A6-5667-01	1893.38	1.08727	0.036339
coadread_tcga_pan_can_atlas_2018	TCGA-A6-5666-01	961.284	0.552018	-0.258047
coadread_tcga_pan_can_atlas_2018	TCGA-A6-5665-01	1453.25	0.834529	-0.0785585
coadread_tcga_pan_can_atlas_2018	TCGA-A6-5664-01	1766.26	1.01428	0.00615584
coadread_tcga_pan_can_atlas_2018	TCGA-A6-5662-01	1561.47	0.896675	-0.0473651
coadread_tcga_pan_can_atlas_2018	TCGA-A6-5661-01	1493.86	0.85785	-0.0665889
coadread_tcga_pan_can_atlas_2018	TCGA-A6-5660-01	1222.51	0.702027	-0.153646
coadread_tcga_pan_can_atlas_2018	TCGA-A6-5659-01	1963.12	1.12732	0.0520481
coadread_tcga_pan_can_atlas_2018	TCGA-A6-5657-01	2038.75	1.17075	0.0684652
coadread_tcga_pan_can_atlas_2018	TCGA-A6-5656-01	1425.88	0.818812	-0.0868158
coadread_tcga_pan_can_atlas_2018	TCGA-A6-4107-01	1927.61	1.10693	0.0441197
coadread_tcga_pan_can_atlas_2018	TCGA-A6-4105-01	1550.17	0.890186	-0.0505195
coadread_tcga_pan_can_atlas_2018	TCGA-A6-3810-01	1170.22	0.671997	-0.172633
coadread_tcga_pan_can_atlas_2018	TCGA-A6-3809-01	1352.36	0.776591	-0.109808
coadread_tcga_pan_can_atlas_2018	TCGA-A6-3808-01	1393.84	0.800414	-0.0966855
coadread_tcga_pan_can_atlas_2018	TCGA-A6-3807-01	1309.44	0.751945	-0.123814
coadread_tcga_pan_can_atlas_2018	TCGA-A6-2686-01	1169.67	0.671683	-0.172835
coadread_tcga_pan_can_atlas_2018	TCGA-A6-2685-01	2013.71	1.15637	0.0630981
coadread_tcga_pan_can_atlas_2018	TCGA-A6-2684-01	1923.42	1.10452	0.0431753
coadread_tcga_pan_can_atlas_2018	TCGA-A6-2683-01	2646.75	1.51989	0.181814
coadread_tcga_pan_can_atlas_2018	TCGA-A6-2682-01	1311.03	0.752859	-0.123286
coadread_tcga_pan_can_atlas_2018	TCGA-A6-2681-01	2654.42	1.5243	0.183071
coadread_tcga_pan_can_atlas_2018	TCGA-A6-2680-01	2854.94	1.63945	0.214698
coadread_tcga_pan_can_atlas_2018	TCGA-A6-2679-01	1511.81	0.868156	-0.061402
coadread_tcga_pan_can_atlas_2018	TCGA-A6-2678-01	2082.19	1.1957	0.0776209
coadread_tcga_pan_can_atlas_2018	TCGA-A6-2677-01	1435.46	0.824316	-0.0839064
coadread_tcga_pan_can_atlas_2018	TCGA-A6-2676-01	1659.3	0.952852	-0.0209747
coadread_tcga_pan_can_atlas_2018	TCGA-A6-2675-01	2258.66	1.29704	0.112952
coadread_tcga_pan_can_atlas_2018	TCGA-A6-2674-01	1174.14	0.67425	-0.171179
coadread_tcga_pan_can_atlas_2018	TCGA-A6-2672-01	1825.85	1.04849	0.0205652
coadread_tcga_pan_can_atlas_2018	TCGA-A6-2671-01	2153.99	1.23693	0.0923447
coadread_tcga_pan_can_atlas_2018	TCGA-5M-AATE-01	1983.93	1.13927	0.0566276
coadread_tcga_pan_can_atlas_2018	TCGA-5M-AAT6-01	1457.5	0.83697	-0.0772902
coadread_tcga_pan_can_atlas_2018	TCGA-5M-AAT4-01	1529.69	0.878425	-0.0562954
coadread_tcga_pan_can_atlas_2018	TCGA-4T-AA8H-01	1578.5	0.906454	-0.0426542
coadread_tcga_pan_can_atlas_2018	TCGA-4N-A93T-01	1861.64	1.06905	0.0289969
coadread_tcga_pan_can_atlas_2018	TCGA-3L-AA1B-01	1556.09	0.893585	-0.0488641
coadread_tcga_pan_can_atlas_2018	TCGA-G5-6641-01	1690.75	0.970914	-0.0128194
coadread_tcga_pan_can_atlas_2018	TCGA-F5-6864-01	1331.57	0.764654	-0.116535
coadread_tcga_pan_can_atlas_2018	TCGA-F5-6863-01	1542.01	0.8855	-0.0528116
coadread_tcga_pan_can_atlas_2018	TCGA-F5-6861-01	1979.13	1.13652	0.0555755
coadread_tcga_pan_can_atlas_2018	TCGA-F5-6814-01	1555.04	0.892982	-0.0491572
coadread_tcga_pan_can_atlas_2018	TCGA-F5-6813-01	2473.13	1.4202	0.152348
coadread_tcga_pan_can_atlas_2018	TCGA-F5-6812-01	2326.01	1.33571	0.125713
coadread_tcga_pan_can_atlas_2018	TCGA-F5-6811-01	855.263	0.491135	-0.308799
coadread_tcga_pan_can_atlas_2018	TCGA-F5-6810-01	1607.5	0.923107	-0.0347478
coadread_tcga_pan_can_atlas_2018	TCGA-F5-6702-01	1811.23	1.0401	0.0170748
coadread_tcga_pan_can_atlas_2018	TCGA-F5-6571-01	2237.57	1.28493	0.108878
coadread_tcga_pan_can_atlas_2018	TCGA-F5-6465-01	2190.66	1.25799	0.0996762
coadread_tcga_pan_can_atlas_2018	TCGA-F5-6464-01	1463.29	0.840295	-0.0755684
coadread_tcga_pan_can_atlas_2018	TCGA-EI-7004-01	1957.58	1.12414	0.0508207
coadread_tcga_pan_can_atlas_2018	TCGA-EI-7002-01	1200.15	0.689186	-0.161663
coadread_tcga_pan_can_atlas_2018	TCGA-EI-6917-01	1584.11	0.909676	-0.0411135
coadread_tcga_pan_can_atlas_2018	TCGA-EI-6885-01	1353.77	0.777403	-0.109354
coadread_tcga_pan_can_atlas_2018	TCGA-EI-6884-01	2257.72	1.2965	0.112771
coadread_tcga_pan_can_atlas_2018	TCGA-EI-6883-01	1770.28	1.01658	0.00714317
coadread_tcga_pan_can_atlas_2018	TCGA-EI-6882-01	1668.38	0.958068	-0.0186038
coadread_tcga_pan_can_atlas_2018	TCGA-EI-6881-01	2515.73	1.44466	0.159765
coadread_tcga_pan_can_atlas_2018	TCGA-EI-6514-01	1673.22	0.960847	-0.0173457
coadread_tcga_pan_can_atlas_2018	TCGA-EI-6513-01	2138.58	1.22808	0.0892267
coadread_tcga_pan_can_atlas_2018	TCGA-EI-6512-01	3141.12	1.80379	0.256186
coadread_tcga_pan_can_atlas_2018	TCGA-EI-6511-01	2025.49	1.16314	0.0656313
coadread_tcga_pan_can_atlas_2018	TCGA-EI-6510-01	1784.13	1.02454	0.0105277
coadread_tcga_pan_can_atlas_2018	TCGA-EI-6509-01	1951.86	1.12086	0.0495499
coadread_tcga_pan_can_atlas_2018	TCGA-EI-6508-01	2021.29	1.16073	0.0647298
coadread_tcga_pan_can_atlas_2018	TCGA-EI-6507-01	1504.85	0.864161	-0.0634056
coadread_tcga_pan_can_atlas_2018	TCGA-EI-6506-01	2232	1.28173	0.107795
coadread_tcga_pan_can_atlas_2018	TCGA-EF-5831-01	1357.68	0.779648	-0.108101
coadread_tcga_pan_can_atlas_2018	TCGA-EF-5830-01	1770.2	1.01654	0.00712355
coadread_tcga_pan_can_atlas_2018	TCGA-DY-A1H8-01	1072.29	0.615763	-0.210587
coadread_tcga_pan_can_atlas_2018	TCGA-DY-A1DG-01	1551.25	0.890806	-0.050217
coadread_tcga_pan_can_atlas_2018	TCGA-DY-A1DF-01	1230.91	0.70685	-0.150672
coadread_tcga_pan_can_atlas_2018	TCGA-DY-A1DE-01	1035.91	0.594872	-0.225577
coadread_tcga_pan_can_atlas_2018	TCGA-DY-A1DD-01	1390.84	0.79869	-0.0976216
coadread_tcga_pan_can_atlas_2018	TCGA-DY-A1DC-01	1358.46	0.780096	-0.107852
coadread_tcga_pan_can_atlas_2018	TCGA-DY-A0XA-01	1630.93	0.936562	-0.0284635
coadread_tcga_pan_can_atlas_2018	TCGA-DT-5265-01	1451.11	0.8333	-0.0791985
coadread_tcga_pan_can_atlas_2018	TCGA-DC-6683-01	2055.88	1.18059	0.072099
coadread_tcga_pan_can_atlas_2018	TCGA-DC-6682-01	864.984	0.496717	-0.303891
coadread_tcga_pan_can_atlas_2018	TCGA-DC-6681-01	1618.95	0.929682	-0.0316654
coadread_tcga_pan_can_atlas_2018	TCGA-DC-6160-01	2033.44	1.1677	0.0673326
coadread_tcga_pan_can_atlas_2018	TCGA-DC-6158-01	1837.7	1.0553	0.0233758
coadread_tcga_pan_can_atlas_2018	TCGA-DC-6157-01	1672.66	0.960525	-0.0174911
coadread_tcga_pan_can_atlas_2018	TCGA-DC-6156-01	1295.44	0.743907	-0.128481
coadread_tcga_pan_can_atlas_2018	TCGA-DC-6155-01	1565.88	0.899207	-0.0461403
coadread_tcga_pan_can_atlas_2018	TCGA-DC-6154-01	1794.15	1.03029	0.01296
coadread_tcga_pan_can_atlas_2018	TCGA-DC-5869-01	1312.59	0.753755	-0.12277
coadread_tcga_pan_can_atlas_2018	TCGA-DC-5337-01	1084.84	0.62297	-0.205533
coadread_tcga_pan_can_atlas_2018	TCGA-DC-4749-01	2224.14	1.27721	0.106263
coadread_tcga_pan_can_atlas_2018	TCGA-DC-4745-01	1670.62	0.959354	-0.0180211
coadread_tcga_pan_can_atlas_2018	TCGA-CL-5918-01	1512.83	0.868743	-0.0611087
coadread_tcga_pan_can_atlas_2018	TCGA-CL-5917-01	1239.68	0.711887	-0.147589
coadread_tcga_pan_can_atlas_2018	TCGA-CL-4957-01	1980.22	1.13714	0.0558147
coadread_tcga_pan_can_atlas_2018	TCGA-CI-6624-01	1844.24	1.05906	0.0249186
coadread_tcga_pan_can_atlas_2018	TCGA-CI-6623-01	1935.38	1.11139	0.0458675
coadread_tcga_pan_can_atlas_2018	TCGA-CI-6622-01	1950.83	1.12026	0.0493206
coadread_tcga_pan_can_atlas_2018	TCGA-CI-6621-01	1606.58	0.922579	-0.0349964
coadread_tcga_pan_can_atlas_2018	TCGA-CI-6620-01	1963.76	1.12769	0.0521896
coadread_tcga_pan_can_atlas_2018	TCGA-CI-6619-01	1867.45	1.07238	0.0303502
coadread_tcga_pan_can_atlas_2018	TCGA-AH-6903-01	1444.66	0.829596	-0.0811331
coadread_tcga_pan_can_atlas_2018	TCGA-AH-6897-01	1393.29	0.800097	-0.0968573
coadread_tcga_pan_can_atlas_2018	TCGA-AH-6644-01	1101.98	0.632812	-0.198725
coadread_tcga_pan_can_atlas_2018	TCGA-AH-6643-01	1382.49	0.793895	-0.100237
coadread_tcga_pan_can_atlas_2018	TCGA-AH-6547-01	2487.7	1.42856	0.154899
coadread_tcga_pan_can_atlas_2018	TCGA-AH-6544-01	1933.11	1.11009	0.0453578
coadread_tcga_pan_can_atlas_2018	TCGA-AG-A032-01	1894.3	1.0878	0.036551
coadread_tcga_pan_can_atlas_2018	TCGA-AG-A02X-01	3472.31	1.99397	0.299719
coadread_tcga_pan_can_atlas_2018	TCGA-AG-A02N-01	1449.23	0.832223	-0.0797603
coadread_tcga_pan_can_atlas_2018	TCGA-AG-A02G-01	2353.75	1.35164	0.130861
coadread_tcga_pan_can_atlas_2018	TCGA-AG-A026-01	1695.67	0.973739	-0.0115574
coadread_tcga_pan_can_atlas_2018	TCGA-AG-A025-01	1947.45	1.11832	0.048567
coadread_tcga_pan_can_atlas_2018	TCGA-AG-A020-01	2582.25	1.48286	0.1711
coadread_tcga_pan_can_atlas_2018	TCGA-AG-A01Y-01	1497.1	0.859708	-0.0656492
coadread_tcga_pan_can_atlas_2018	TCGA-AG-A01W-01	2253.71	1.29419	0.111999
coadread_tcga_pan_can_atlas_2018	TCGA-AG-A01N-01	2781.3	1.59717	0.20335
coadread_tcga_pan_can_atlas_2018	TCGA-AG-A01L-01	2736.51	1.57144	0.196298
coadread_tcga_pan_can_atlas_2018	TCGA-AG-A01J-01	2943.21	1.69014	0.227923
coadread_tcga_pan_can_atlas_2018	TCGA-AG-A016-01	2797.41	1.60641	0.205857
coadread_tcga_pan_can_atlas_2018	TCGA-AG-A015-01	2646.06	1.5195	0.181702
coadread_tcga_pan_can_atlas_2018	TCGA-AG-A011-01	2096.76	1.20406	0.0806491
coadread_tcga_pan_can_atlas_2018	TCGA-AG-A00Y-01	2354.72	1.3522	0.131041
coadread_tcga_pan_can_atlas_2018	TCGA-AG-A00C-01	1889.74	1.08518	0.0355033
coadread_tcga_pan_can_atlas_2018	TCGA-AG-A008-01	2273.09	1.30532	0.115717
coadread_tcga_pan_can_atlas_2018	TCGA-AG-A002-01	1260.42	0.723797	-0.140383
coadread_tcga_pan_can_atlas_2018	TCGA-AG-4022-01	1821.76	1.04615	0.0195924
coadread_tcga_pan_can_atlas_2018	TCGA-AG-4021-01	1792.12	1.02913	0.0124683
coadread_tcga_pan_can_atlas_2018	TCGA-AG-4015-01	2269.01	1.30298	0.114938
coadread_tcga_pan_can_atlas_2018	TCGA-AG-4008-01	1889.59	1.0851	0.0354684
coadread_tcga_pan_can_atlas_2018	TCGA-AG-4007-01	1398.86	0.803296	-0.0951243
coadread_tcga_pan_can_atlas_2018	TCGA-AG-4005-01	1611.7	0.925519	-0.0336144
coadread_tcga_pan_can_atlas_2018	TCGA-AG-4001-01	2109.45	1.21135	0.0832707
coadread_tcga_pan_can_atlas_2018	TCGA-AG-3999-01	1781.72	1.02315	0.00994141
coadread_tcga_pan_can_atlas_2018	TCGA-AG-3909-01	3442.73	1.97699	0.296004
coadread_tcga_pan_can_atlas_2018	TCGA-AG-3902-01	1646.78	0.945664	-0.0242632
coadread_tcga_pan_can_atlas_2018	TCGA-AG-3901-01	1712.75	0.983549	-0.00720412
coadread_tcga_pan_can_atlas_2018	TCGA-AG-3898-01	1560.81	0.896295	-0.0475492
coadread_tcga_pan_can_atlas_2018	TCGA-AG-3896-01	1742.79	1.0008	0.000346593
coadread_tcga_pan_can_atlas_2018	TCGA-AG-3894-01	1478.51	0.849036	-0.071074
coadread_tcga_pan_can_atlas_2018	TCGA-AG-3893-01	1725.98	0.991144	-0.00386329
coadread_tcga_pan_can_atlas_2018	TCGA-AG-3892-01	1415.25	0.812708	-0.0900655
coadread_tcga_pan_can_atlas_2018	TCGA-AG-3890-01	2142.9	1.23056	0.0901033
coadread_tcga_pan_can_atlas_2018	TCGA-AG-3887-01	1534.68	0.881293	-0.0548798
coadread_tcga_pan_can_atlas_2018	TCGA-AG-3885-01	2979.33	1.71088	0.233219
coadread_tcga_pan_can_atlas_2018	TCGA-AG-3883-01	1090.46	0.626197	-0.203289
coadread_tcga_pan_can_atlas_2018	TCGA-AG-3882-01	1806.3	1.03727	0.0158912
coadread_tcga_pan_can_atlas_2018	TCGA-AG-3881-01	1524.44	0.875408	-0.0577896
coadread_tcga_pan_can_atlas_2018	TCGA-AG-3878-01	2630.5	1.51057	0.17914
coadread_tcga_pan_can_atlas_2018	TCGA-AG-3742-01	1919.92	1.10251	0.0423843
coadread_tcga_pan_can_atlas_2018	TCGA-AG-3732-01	1284.35	0.737538	-0.132215
coadread_tcga_pan_can_atlas_2018	TCGA-AG-3731-01	1547.55	0.888681	-0.0512541
coadread_tcga_pan_can_atlas_2018	TCGA-AG-3728-01	2566.56	1.47385	0.168453
coadread_tcga_pan_can_atlas_2018	TCGA-AG-3727-01	2156.84	1.23857	0.0929189
coadread_tcga_pan_can_atlas_2018	TCGA-AG-3726-01	1102.49	0.633105	-0.198524
coadread_tcga_pan_can_atlas_2018	TCGA-AG-3725-01	1505.91	0.864769	-0.0630998
coadread_tcga_pan_can_atlas_2018	TCGA-AG-3609-01	1122.81	0.644772	-0.190594
coadread_tcga_pan_can_atlas_2018	TCGA-AG-3608-01	1490.24	0.855771	-0.0676424
coadread_tcga_pan_can_atlas_2018	TCGA-AG-3605-01	1288.26	0.739786	-0.130894
coadread_tcga_pan_can_atlas_2018	TCGA-AG-3602-01	1197.93	0.687909	-0.162469
coadread_tcga_pan_can_atlas_2018	TCGA-AG-3601-01	1203.15	0.690911	-0.160578
coadread_tcga_pan_can_atlas_2018	TCGA-AG-3600-01	1218.72	0.699851	-0.154994
coadread_tcga_pan_can_atlas_2018	TCGA-AG-3599-01	1704.19	0.978633	-0.00937993
coadread_tcga_pan_can_atlas_2018	TCGA-AG-3598-01	1639.6	0.941542	-0.0261601
coadread_tcga_pan_can_atlas_2018	TCGA-AG-3594-01	2098.81	1.20524	0.0810735
coadread_tcga_pan_can_atlas_2018	TCGA-AG-3593-01	1667.95	0.957822	-0.0187152
coadread_tcga_pan_can_atlas_2018	TCGA-AG-3592-01	2125.6	1.22063	0.0865828
coadread_tcga_pan_can_atlas_2018	TCGA-AG-3591-01	1262.15	0.72479	-0.139788
coadread_tcga_pan_can_atlas_2018	TCGA-AG-3587-01	1431.94	0.822292	-0.0849742
coadread_tcga_pan_can_atlas_2018	TCGA-AG-3586-01	1634.08	0.938373	-0.0276246
coadread_tcga_pan_can_atlas_2018	TCGA-AG-3584-01	2601.79	1.49408	0.174373
coadread_tcga_pan_can_atlas_2018	TCGA-AG-3583-01	1374.9	0.789537	-0.102628
coadread_tcga_pan_can_atlas_2018	TCGA-AG-3582-01	1719	0.987139	-0.00562182
coadread_tcga_pan_can_atlas_2018	TCGA-AG-3581-01	2112.39	1.21304	0.0838749
coadread_tcga_pan_can_atlas_2018	TCGA-AG-3580-01	1489.89	0.855567	-0.0677458
coadread_tcga_pan_can_atlas_2018	TCGA-AG-3578-01	1552.23	0.89137	-0.0499418
coadread_tcga_pan_can_atlas_2018	TCGA-AG-3575-01	705.073	0.404888	-0.392665
coadread_tcga_pan_can_atlas_2018	TCGA-AG-3574-01	1119.78	0.643033	-0.191767
coadread_tcga_pan_can_atlas_2018	TCGA-AF-A56N-01	1573.39	0.90352	-0.0440624
coadread_tcga_pan_can_atlas_2018	TCGA-AF-A56L-01	1904.91	1.0939	0.0389757
coadread_tcga_pan_can_atlas_2018	TCGA-AF-A56K-01	1504.06	0.863707	-0.0636336
coadread_tcga_pan_can_atlas_2018	TCGA-AF-6672-01	1144.14	0.657023	-0.18242
coadread_tcga_pan_can_atlas_2018	TCGA-AF-6655-01	2138.65	1.22812	0.0892409
coadread_tcga_pan_can_atlas_2018	TCGA-AF-6136-01	2520.1	1.44717	0.160519
coadread_tcga_pan_can_atlas_2018	TCGA-AF-5654-01	1347.12	0.773584	-0.111493
coadread_tcga_pan_can_atlas_2018	TCGA-AF-4110-01	2823.19	1.62122	0.209841
coadread_tcga_pan_can_atlas_2018	TCGA-AF-3911-01	2469.27	1.41798	0.15167
coadread_tcga_pan_can_atlas_2018	TCGA-AF-3400-01	1131.74	0.6499	-0.187153
coadread_tcga_pan_can_atlas_2018	TCGA-AF-2693-01	2411.34	1.38471	0.14136
coadread_tcga_pan_can_atlas_2018	TCGA-AF-2692-01	1843.6	1.05868	0.0247668
coadread_tcga_pan_can_atlas_2018	TCGA-AF-2691-01	1864.01	1.07041	0.0295485
coadread_tcga_pan_can_atlas_2018	TCGA-AF-2690-01	1495.78	0.858952	-0.0660311
coadread_tcga_pan_can_atlas_2018	TCGA-AF-2689-01	NA	#VALUE!	#VALUE!
coadread_tcga_pan_can_atlas_2018	TCGA-AF-2687-01	1414.22	0.812116	-0.0903818
coadread_tcga_pan_can_atlas_2018	TCGA-5M-AATA-01	1114.12	0.639784	-0.193967
coadread_tcga_pan_can_atlas_2018	TCGA-5M-AAT5-01	1780.11	1.02223	0.00954805
coadread_tcga_pan_can_atlas_2018	TCGA-WS-AB45-01	1263.99	0.725847	-0.139155
coadread_tcga_pan_can_atlas_2018	TCGA-T9-A92H-01	1466.98	0.842414	-0.0744746
coadread_tcga_pan_can_atlas_2018	TCGA-SS-A7HO-01	1413.86	0.811909	-0.0904924
coadread_tcga_pan_can_atlas_2018	TCGA-RU-A8FL-01	1238.87	0.711421	-0.147873
coadread_tcga_pan_can_atlas_2018	TCGA-QL-A97D-01	2651.39	1.52256	0.182575
coadread_tcga_pan_can_atlas_2018	TCGA-QG-A5Z2-01	2226.6	1.27863	0.106743
coadread_tcga_pan_can_atlas_2018	TCGA-QG-A5Z1-01	2140.83	1.22937	0.0896834
coadread_tcga_pan_can_atlas_2018	TCGA-QG-A5YX-01	1538.87	0.883697	-0.0536969
coadread_tcga_pan_can_atlas_2018	TCGA-QG-A5YW-01	1189.02	0.682795	-0.16571
coadread_tcga_pan_can_atlas_2018	TCGA-QG-A5YV-01	1536.16	0.88214	-0.0544623
coadread_tcga_pan_can_atlas_2018	TCGA-NH-A8F8-01	1731.05	0.994056	-0.00258918
coadread_tcga_pan_can_atlas_2018	TCGA-NH-A8F7-01	1802.45	1.03506	0.0149644
coadread_tcga_pan_can_atlas_2018	TCGA-NH-A6GC-01	3487.44	2.00266	0.301608
coadread_tcga_pan_can_atlas_2018	TCGA-NH-A6GB-01	1956.76	1.12367	0.0506388
coadread_tcga_pan_can_atlas_2018	TCGA-NH-A6GA-01	1690.82	0.970954	-0.0128014
coadread_tcga_pan_can_atlas_2018	TCGA-NH-A5IV-01	1860.25	1.06825	0.0286725
coadread_tcga_pan_can_atlas_2018	TCGA-NH-A50V-01	2359.34	1.35485	0.131892
coadread_tcga_pan_can_atlas_2018	TCGA-NH-A50U-01	1691.22	0.971184	-0.0126987
coadread_tcga_pan_can_atlas_2018	TCGA-NH-A50T-01	1228.63	0.705541	-0.151478
coadread_tcga_pan_can_atlas_2018	TCGA-G4-6628-01	1885.99	1.08303	0.0346406
coadread_tcga_pan_can_atlas_2018	TCGA-G4-6627-01	1796.43	1.0316	0.0135115
coadread_tcga_pan_can_atlas_2018	TCGA-G4-6626-01	1619.74	0.930136	-0.0314535
coadread_tcga_pan_can_atlas_2018	TCGA-G4-6588-01	2292.94	1.31672	0.119494
coadread_tcga_pan_can_atlas_2018	TCGA-G4-6586-01	2479.8	1.42403	0.153518
coadread_tcga_pan_can_atlas_2018	TCGA-G4-6323-01	1647.13	0.945865	-0.0241709
coadread_tcga_pan_can_atlas_2018	TCGA-G4-6322-01	1740.01	0.999201	-0.000347045
coadread_tcga_pan_can_atlas_2018	TCGA-G4-6321-01	3861.66	2.21756	0.345875
coadread_tcga_pan_can_atlas_2018	TCGA-G4-6320-01	1807.97	1.03823	0.0162924
coadread_tcga_pan_can_atlas_2018	TCGA-G4-6317-01	1613.33	0.926455	-0.0331756
coadread_tcga_pan_can_atlas_2018	TCGA-G4-6315-01	2227.25	1.279	0.10687
coadread_tcga_pan_can_atlas_2018	TCGA-G4-6311-01	2213.01	1.27082	0.104085
coadread_tcga_pan_can_atlas_2018	TCGA-G4-6309-01	2071.91	1.18979	0.0754721
coadread_tcga_pan_can_atlas_2018	TCGA-G4-6307-01	1546.68	0.888181	-0.0514983
coadread_tcga_pan_can_atlas_2018	TCGA-G4-6306-01	3576.35	2.05372	0.312541
coadread_tcga_pan_can_atlas_2018	TCGA-G4-6304-01	1896.07	1.08882	0.0369556
coadread_tcga_pan_can_atlas_2018	TCGA-G4-6303-01	1531.1	0.879235	-0.0558952
coadread_tcga_pan_can_atlas_2018	TCGA-G4-6302-01	1555.56	0.893281	-0.049012
coadread_tcga_pan_can_atlas_2018	TCGA-G4-6299-01	1393.08	0.799977	-0.0969227
coadread_tcga_pan_can_atlas_2018	TCGA-G4-6298-01	1817.93	1.04395	0.0186784
coadread_tcga_pan_can_atlas_2018	TCGA-G4-6297-01	2317.35	1.33074	0.124093
coadread_tcga_pan_can_atlas_2018	TCGA-G4-6295-01	2102.78	1.20752	0.081895
coadread_tcga_pan_can_atlas_2018	TCGA-G4-6294-01	1322.67	0.759544	-0.119447
coadread_tcga_pan_can_atlas_2018	TCGA-G4-6293-01	1618.24	0.929275	-0.0318559
coadread_tcga_pan_can_atlas_2018	TCGA-F4-6856-01	2343.36	1.34568	0.12894
coadread_tcga_pan_can_atlas_2018	TCGA-F4-6855-01	1450.5	0.83295	-0.0793811
coadread_tcga_pan_can_atlas_2018	TCGA-F4-6854-01	2272.61	1.30505	0.115626
coadread_tcga_pan_can_atlas_2018	TCGA-F4-6809-01	1585.17	0.910284	-0.0408229
coadread_tcga_pan_can_atlas_2018	TCGA-F4-6808-01	1387.21	0.796606	-0.0987566
coadread_tcga_pan_can_atlas_2018	TCGA-F4-6807-01	1709.93	0.981928	-0.00792046
coadread_tcga_pan_can_atlas_2018	TCGA-F4-6806-01	1501	0.86195	-0.0645181
coadread_tcga_pan_can_atlas_2018	TCGA-F4-6805-01	1673.45	0.960979	-0.017286
coadread_tcga_pan_can_atlas_2018	TCGA-F4-6704-01	2001.88	1.14958	0.0605393
coadread_tcga_pan_can_atlas_2018	TCGA-F4-6703-01	1748.76	1.00423	0.00183142
coadread_tcga_pan_can_atlas_2018	TCGA-F4-6570-01	1984.98	1.13988	0.0568573
coadread_tcga_pan_can_atlas_2018	TCGA-F4-6569-01	1864.56	1.07072	0.0296776
coadread_tcga_pan_can_atlas_2018	TCGA-F4-6463-01	1336	0.767198	-0.115092
coadread_tcga_pan_can_atlas_2018	TCGA-F4-6461-01	1694.71	0.973188	-0.0118034
coadread_tcga_pan_can_atlas_2018	TCGA-F4-6460-01	2425.44	1.39281	0.143892
coadread_tcga_pan_can_atlas_2018	TCGA-F4-6459-01	2776.16	1.59421	0.202546
coadread_tcga_pan_can_atlas_2018	TCGA-DM-A28M-01	1737.45	0.997731	-0.000986474
coadread_tcga_pan_can_atlas_2018	TCGA-DM-A28K-01	1662.34	0.954599	-0.0201789
coadread_tcga_pan_can_atlas_2018	TCGA-DM-A28H-01	1271.54	0.730182	-0.136569
coadread_tcga_pan_can_atlas_2018	TCGA-DM-A28G-01	1349.54	0.774974	-0.110713
coadread_tcga_pan_can_atlas_2018	TCGA-DM-A28F-01	2354.56	1.35211	0.131011
coadread_tcga_pan_can_atlas_2018	TCGA-DM-A28E-01	2042.21	1.17274	0.0692016
coadread_tcga_pan_can_atlas_2018	TCGA-DM-A28C-01	1573.37	0.903508	-0.0440679
coadread_tcga_pan_can_atlas_2018	TCGA-DM-A28A-01	1888.98	1.08475	0.0353286
coadread_tcga_pan_can_atlas_2018	TCGA-DM-A288-01	1948.76	1.11908	0.0488596
coadread_tcga_pan_can_atlas_2018	TCGA-DM-A285-01	1996.54	1.14651	0.0593792
coadread_tcga_pan_can_atlas_2018	TCGA-DM-A282-01	948.784	0.544839	-0.263731
coadread_tcga_pan_can_atlas_2018	TCGA-DM-A280-01	1420.51	0.815728	-0.0884545
coadread_tcga_pan_can_atlas_2018	TCGA-DM-A1HB-01	2013.3	1.15614	0.0630097
coadread_tcga_pan_can_atlas_2018	TCGA-DM-A1HA-01	1142.74	0.656219	-0.182951
coadread_tcga_pan_can_atlas_2018	TCGA-DM-A1DB-01	1667.1	0.957333	-0.0189371
coadread_tcga_pan_can_atlas_2018	TCGA-DM-A1DA-01	1709.83	0.98187	-0.00794586
coadread_tcga_pan_can_atlas_2018	TCGA-DM-A1D9-01	2126.49	1.22114	0.0867646
coadread_tcga_pan_can_atlas_2018	TCGA-DM-A1D8-01	1498.18	0.86033	-0.0653348
coadread_tcga_pan_can_atlas_2018	TCGA-DM-A1D7-01	2074.26	1.19114	0.0759644
coadread_tcga_pan_can_atlas_2018	TCGA-DM-A1D6-01	1814.77	1.04213	0.0179228
coadread_tcga_pan_can_atlas_2018	TCGA-DM-A1D4-01	1377.09	0.790794	-0.101936
coadread_tcga_pan_can_atlas_2018	TCGA-DM-A1D0-01	1753.83	1.00714	0.00308871
coadread_tcga_pan_can_atlas_2018	TCGA-DM-A0XF-01	1826.48	1.04886	0.0207161
coadread_tcga_pan_can_atlas_2018	TCGA-DM-A0XD-01	1417.07	0.813753	-0.0895075
coadread_tcga_pan_can_atlas_2018	TCGA-DM-A0X9-01	1650.5	0.9478	-0.0232833
coadread_tcga_pan_can_atlas_2018	TCGA-D5-7000-01	1978.24	1.136	0.0553802
coadread_tcga_pan_can_atlas_2018	TCGA-D5-6932-01	2437.8	1.39991	0.146099
coadread_tcga_pan_can_atlas_2018	TCGA-D5-6931-01	2173.99	1.24841	0.0963588
coadread_tcga_pan_can_atlas_2018	TCGA-D5-6930-01	2032.87	1.16738	0.0672108
coadread_tcga_pan_can_atlas_2018	TCGA-D5-6929-01	1589.4	0.912713	-0.0396656
coadread_tcga_pan_can_atlas_2018	TCGA-D5-6928-01	1965.08	1.12845	0.0524814
coadread_tcga_pan_can_atlas_2018	TCGA-D5-6927-01	1813.57	1.04144	0.0176355
coadread_tcga_pan_can_atlas_2018	TCGA-D5-6926-01	1945.46	1.11718	0.0481235
coadread_tcga_pan_can_atlas_2018	TCGA-D5-6924-01	1523.4	0.874813	-0.0580848
coadread_tcga_pan_can_atlas_2018	TCGA-D5-6923-01	1633.24	0.937889	-0.0278488
coadread_tcga_pan_can_atlas_2018	TCGA-D5-6922-01	2471.06	1.41901	0.151985
coadread_tcga_pan_can_atlas_2018	TCGA-D5-6920-01	2375.59	1.36418	0.134873
coadread_tcga_pan_can_atlas_2018	TCGA-D5-6898-01	1466.51	0.842144	-0.0746138
coadread_tcga_pan_can_atlas_2018	TCGA-D5-6541-01	1874.65	1.07652	0.0320214
coadread_tcga_pan_can_atlas_2018	TCGA-D5-6540-01	1912.98	1.09853	0.0408116
coadread_tcga_pan_can_atlas_2018	TCGA-D5-6539-01	2924.12	1.67918	0.225096
coadread_tcga_pan_can_atlas_2018	TCGA-D5-6538-01	2262.18	1.29906	0.113628
coadread_tcga_pan_can_atlas_2018	TCGA-D5-6537-01	1404.4	0.806477	-0.093408
coadread_tcga_pan_can_atlas_2018	TCGA-D5-6536-01	1849.62	1.06214	0.0261837
coadread_tcga_pan_can_atlas_2018	TCGA-D5-6535-01	1495.07	0.858544	-0.0662373
coadread_tcga_pan_can_atlas_2018	TCGA-D5-6534-01	2121.44	1.21824	0.085732
coadread_tcga_pan_can_atlas_2018	TCGA-D5-6533-01	2073.87	1.19092	0.0758827
coadread_tcga_pan_can_atlas_2018	TCGA-D5-6532-01	2765.38	1.58802	0.200856
coadread_tcga_pan_can_atlas_2018	TCGA-D5-6531-01	1655.65	0.950757	-0.0219303
coadread_tcga_pan_can_atlas_2018	TCGA-D5-6530-01	2484.03	1.42645	0.154258
coadread_tcga_pan_can_atlas_2018	TCGA-D5-6529-01	1476.76	0.84803	-0.0715889
coadread_tcga_pan_can_atlas_2018	TCGA-D5-5541-01	1253.94	0.720075	-0.142622
coadread_tcga_pan_can_atlas_2018	TCGA-D5-5540-01	848.522	0.487264	-0.312236
coadread_tcga_pan_can_atlas_2018	TCGA-D5-5539-01	2158.07	1.23927	0.0931667
coadread_tcga_pan_can_atlas_2018	TCGA-D5-5538-01	1596.05	0.916532	-0.0378523
coadread_tcga_pan_can_atlas_2018	TCGA-D5-5537-01	1855.75	1.06566	0.0276207
coadread_tcga_pan_can_atlas_2018	TCGA-CM-6680-01	2078.55	1.19361	0.0768617
coadread_tcga_pan_can_atlas_2018	TCGA-CM-6679-01	2217.84	1.2736	0.105031
coadread_tcga_pan_can_atlas_2018	TCGA-CM-6678-01	1465.19	0.841386	-0.0750048
coadread_tcga_pan_can_atlas_2018	TCGA-CM-6677-01	1902.51	1.09252	0.0384282
coadread_tcga_pan_can_atlas_2018	TCGA-CM-6676-01	1422.32	0.816768	-0.0879015
coadread_tcga_pan_can_atlas_2018	TCGA-CM-6675-01	2273.76	1.30571	0.115846
coadread_tcga_pan_can_atlas_2018	TCGA-CM-6674-01	2799.66	1.60771	0.206207
coadread_tcga_pan_can_atlas_2018	TCGA-CM-6172-01	2294.63	1.31769	0.119814
coadread_tcga_pan_can_atlas_2018	TCGA-CM-6171-01	1964.23	1.12796	0.0522936
coadread_tcga_pan_can_atlas_2018	TCGA-CM-6170-01	1863.2	1.06994	0.0293607
coadread_tcga_pan_can_atlas_2018	TCGA-CM-6169-01	1464.03	0.84072	-0.0753488
coadread_tcga_pan_can_atlas_2018	TCGA-CM-6168-01	1485.57	0.853089	-0.0690057
coadread_tcga_pan_can_atlas_2018	TCGA-CM-6167-01	1321.67	0.758969	-0.119776
coadread_tcga_pan_can_atlas_2018	TCGA-CM-6166-01	816.168	0.468685	-0.329119
coadread_tcga_pan_can_atlas_2018	TCGA-CM-6165-01	1577.55	0.905909	-0.0429157
coadread_tcga_pan_can_atlas_2018	TCGA-CM-6164-01	1997.4	1.14701	0.0595663
coadread_tcga_pan_can_atlas_2018	TCGA-CM-6163-01	1927.29	1.10675	0.0440483
coadread_tcga_pan_can_atlas_2018	TCGA-CM-6162-01	1755.87	1.00831	0.00359357
coadread_tcga_pan_can_atlas_2018	TCGA-CM-6161-01	904.497	0.519408	-0.284492
coadread_tcga_pan_can_atlas_2018	TCGA-CM-5868-01	1591.4	0.913862	-0.0391194
coadread_tcga_pan_can_atlas_2018	TCGA-CM-5864-01	1480.93	0.850424	-0.0703643
coadread_tcga_pan_can_atlas_2018	TCGA-CM-5863-01	1767.25	1.01484	0.0063992
coadread_tcga_pan_can_atlas_2018	TCGA-CM-5862-01	1024.18	0.588136	-0.230522
coadread_tcga_pan_can_atlas_2018	TCGA-CM-5861-01	1648.76	0.946801	-0.0237413
coadread_tcga_pan_can_atlas_2018	TCGA-CM-5860-01	1680.4	0.96497	-0.0154861
coadread_tcga_pan_can_atlas_2018	TCGA-CM-5349-01	1283.78	0.737211	-0.132408
coadread_tcga_pan_can_atlas_2018	TCGA-CM-5348-01	2345.51	1.34691	0.129338
coadread_tcga_pan_can_atlas_2018	TCGA-CM-5344-01	915.3	0.525611	-0.279335
coadread_tcga_pan_can_atlas_2018	TCGA-CM-5341-01	686.511	0.394229	-0.404252
coadread_tcga_pan_can_atlas_2018	TCGA-CM-4752-01	1540.8	0.884807	-0.0531517
coadread_tcga_pan_can_atlas_2018	TCGA-CM-4751-01	1959.32	1.12514	0.0512066
coadread_tcga_pan_can_atlas_2018	TCGA-CM-4750-01	1841.28	1.05735	0.0242203
coadread_tcga_pan_can_atlas_2018	TCGA-CM-4748-01	1938.24	1.11304	0.0465097
coadread_tcga_pan_can_atlas_2018	TCGA-CM-4747-01	1671.96	0.960123	-0.0176729
coadread_tcga_pan_can_atlas_2018	TCGA-CM-4746-01	1679.21	0.964287	-0.0157939
coadread_tcga_pan_can_atlas_2018	TCGA-CM-4744-01	1516.6	0.870908	-0.0600277
coadread_tcga_pan_can_atlas_2018	TCGA-CM-4743-01	1435.24	0.824187	-0.0839743
coadread_tcga_pan_can_atlas_2018	TCGA-CK-6751-01	1893.7	1.08746	0.0364124
coadread_tcga_pan_can_atlas_2018	TCGA-CK-6748-01	1873.6	1.07592	0.0317781
coadread_tcga_pan_can_atlas_2018	TCGA-CK-6747-01	1891.81	1.08637	0.0359787
coadread_tcga_pan_can_atlas_2018	TCGA-CK-6746-01	2110.86	1.21216	0.0835606
coadread_tcga_pan_can_atlas_2018	TCGA-CK-5916-01	1648.18	0.946468	-0.0238941
coadread_tcga_pan_can_atlas_2018	TCGA-CK-5915-01	1435.17	0.824147	-0.0839954
coadread_tcga_pan_can_atlas_2018	TCGA-CK-5914-01	2096.8	1.20409	0.0806582
coadread_tcga_pan_can_atlas_2018	TCGA-CK-5913-01	1786.29	1.02578	0.0110532
coadread_tcga_pan_can_atlas_2018	TCGA-CK-5912-01	2844.81	1.63363	0.213154
coadread_tcga_pan_can_atlas_2018	TCGA-CK-4952-01	2028.24	1.16472	0.0662206
coadread_tcga_pan_can_atlas_2018	TCGA-CK-4951-01	2075.04	1.19159	0.0761277
coadread_tcga_pan_can_atlas_2018	TCGA-CK-4950-01	2342.2	1.34501	0.128725
coadread_tcga_pan_can_atlas_2018	TCGA-CK-4948-01	2044.08	1.17381	0.0695991
coadread_tcga_pan_can_atlas_2018	TCGA-CK-4947-01	1910.4	1.09705	0.0402255
coadread_tcga_pan_can_atlas_2018	TCGA-CA-6719-01	1857.67	1.06677	0.0280698
coadread_tcga_pan_can_atlas_2018	TCGA-CA-6718-01	1824.06	1.04747	0.0201403
coadread_tcga_pan_can_atlas_2018	TCGA-CA-6717-01	1497.07	0.859693	-0.0656567
coadread_tcga_pan_can_atlas_2018	TCGA-CA-6716-01	1470.24	0.844286	-0.0735106
coadread_tcga_pan_can_atlas_2018	TCGA-CA-6715-01	1257.21	0.721953	-0.141491
coadread_tcga_pan_can_atlas_2018	TCGA-CA-5797-01	2208.41	1.26818	0.103181
coadread_tcga_pan_can_atlas_2018	TCGA-CA-5796-01	2181.47	1.25271	0.0978505
