# Supplementary material for: Hypoxia promotes tumor immune evasion by suppressing MHC-I expression and antigen presentation
Source: EMBO J. 2025 Jan 3;44(3):903–22. doi: 10.1038/s44318-024-00319-7 (PMC11790895; doi:10.1038/s44318-024-00319-7)
Supplement: Supplementary file 10 — Appendix Figure Source Data [file 44318_2024_319_MOESM10_ESM.zip › EMBOJ-2024-117498-T_SourceDataForAppendix/EMBOJ-2024-117498-T_SourceDataForAppendixFig. S4/Supplementary Figure 4K/Numerical data MHC I expression HT29 siTUB1 FACS experiment.xlsx]

## Sheet: Sheet1
Experiment details:HT29 cells were transfected with siSTUB1 and exposed to hypoxia for 16 hours, mean fluorescence intensity of MHC I expression on the cell surface was determined using flow cytometry and data was analyzed using FlowJo software
Bioloigcal replicate n1
Conditions	Median FL6-A	MFI fold change	%
Normoxia	80018	1	100
Normoxia siSTUB1	106082	1.32573	132.573
< 0.1% 16h	48567	0.606951	60.6951
< 0.1% 16h siSTUB1	76345	0.954098	95.4098
Bioloigcal replicate n2
Conditions	Median FL6-A	MFI fold change	%
Normoxia	140224	1	100
Normoxia siSTUB1	167738	1.19621	119.621
< 0.1% 16h	84859	0.605167	60.5167
< 0.1% 16h siSTUB1	129533	0.923758	92.3758
Bioloigcal replicate n3
Conditions	Median FL6-A	MFI fold change	%
Normoxia	155233	1	100
Normoxia siSTUB1	95601	0.615855	61.5855
< 0.1% 16h	35881	0.231143	23.1143
< 0.1% 16h siSTUB1	49583	0.31941	31.941
