# Supplementary material for: Hypoxia promotes tumor immune evasion by suppressing MHC-I expression and antigen presentation
Source: EMBO J. 2025 Jan 3;44(3):903–22. doi: 10.1038/s44318-024-00319-7 (PMC11790895; doi:10.1038/s44318-024-00319-7)
Supplement: Supplementary file 10 — Appendix Figure Source Data [file 44318_2024_319_MOESM10_ESM.zip › EMBOJ-2024-117498-T_SourceDataForAppendix/EMBOJ-2024-117498-T_SourceDataForAppendixFig. S5/Supplementary Figure 5B/Numerical data HCT116 MHC I expression hypoxia and Bafilomycin A1 conditions .xlsx]

## Sheet: Sheet1
Experiment details: HCT116 cells were treated with bafilomycin A1 (50 nM) and exposed to hypoxia for 16 and 24 hours, mean fluorescence intensity of MHC I expression on the cell surface was determined using flow cytometry and data was analyzed using FlowJo software
Biological replicate n1
Conditions	Geo mean FL1-A	MFI fold change	%
Normoxia veh	1210000	1	100
Normoxia Baf A1	1740000	1.43802	143.802
< 0.1% 24h veh	249451	0.206158	20.6158
< 0.1% 24h Baf A1	559000	0.461983	46.1983
Biological replicate n2
Conditions	Geo mean FL1-A	MFI fold change	%
Normoxia veh	1150000	1	100
Normoxia Baf A1	1460000	1.26957	126.957
< 0.1% 16h veh	537000	0.466957	46.6957
< 0.1% 16h Baf A1	804000	0.69913	69.913
< 0.1% 24h veh	27513	0.0239243	2.39243
< 0.1% 24h Baf A1	517000	0.449565	44.9565
Biological replicate n3
Conditions	Geo mean FL1-A	MFI fold change	%
Normoxia veh	880000	1	100
Normoxia Baf A1	1280000	1.45455	145.455
< 0.1% 16h veh	279357	0.317451	31.7451
< 0.1% 16h Baf A1	366994	0.417039	41.7039
< 0.1% 24h veh	147559	0.167681	16.7681
< 0.1% 24h Baf A1	357026	0.405711	40.5711
Biological replicate n1 for 16h time point
Conditions	Geo mean FL1-A	MFI fold change	%
Normoxia veh	195619	1	100
Normoxia Baf A1	196873	1.00641	100.641
< 0.1% 16h veh	43981	0.22483	22.483
< 0.1% 16h Baf A1	87560	0.447605	44.7605
