# Supplementary material for: Hypoxia promotes tumor immune evasion by suppressing MHC-I expression and antigen presentation
Source: EMBO J. 2025 Jan 3;44(3):903–22. doi: 10.1038/s44318-024-00319-7 (PMC11790895; doi:10.1038/s44318-024-00319-7)
Supplement: Supplementary file 10 — Appendix Figure Source Data [file 44318_2024_319_MOESM10_ESM.zip › EMBOJ-2024-117498-T_SourceDataForAppendix/EMBOJ-2024-117498-T_SourceDataForAppendixFig. S5/Supplementary Figure 5D/Numerical data MHC I expression HT29 hypoxia chloroquine FACS experiment.xlsx]

## Sheet: Sheet1
Experiment details: HT29 cells were treated with chloroquine and exposed to hypoxia for 24 hours, mean fluorescence intensity of MHC I expression on the cell surface was determined using flow cytometry and data was analyzed using FlowJo software
Biological replicate n1
Conditions	Geo mean FL1-A	MFI fold change	%
Normoxia veh	695000	1	100
Normoxia Chloroquine	741000	1.06619	106.619
< 0.1% 24h veh	118500	0.159919	15.9919
< 0.1% 24h Chlroquine	186376	0.693959	69.3959
Biological replicate n2
Conditions	Geo mean FL1-A	MFI fold change	%
Normoxia veh	493000	1	100
Normoxia Chloroquine	349196	0.708308	70.8308
< 0.1% 24h veh	115658	0.2346	23.46
< 0.1% 24h Chlroquine	187018	0.379347	37.9347
Biological replicate n3
Conditions	Geo mean FL1-A	MFI fold change	%
Normoxia veh	662000	1	100
Normoxia Chloroquine	330395	0.499086	49.9086
< 0.1% 24h veh	120098	0.181417	18.1417
< 0.1% 24h Chlroquine	199242	0.30097	30.097
