# Supplementary material for: Hypoxia promotes tumor immune evasion by suppressing MHC-I expression and antigen presentation
Source: EMBO J. 2025 Jan 3;44(3):903–22. doi: 10.1038/s44318-024-00319-7 (PMC11790895; doi:10.1038/s44318-024-00319-7)
Supplement: Supplementary file 10 — Appendix Figure Source Data [file 44318_2024_319_MOESM10_ESM.zip › EMBOJ-2024-117498-T_SourceDataForAppendix/EMBOJ-2024-117498-T_SourceDataForAppendixFig. S5/Supplementary Figure 5G/Numerical data MHC I expression HT29 siATG5 siATG12 FACS experiment .xlsx]

## Sheet: Sheet1
Experiment details: HT29 cells were transfected with siATG5 and siATG12 and exposed to hypoxia for 8 hours, mean fluorescence intensity of MHC I expression on the cell surface was determined using flow cytometry and data was analyzed using FlowJo software
Biological replicate n1					Biological replicate n1
Conditions	Geo mean FL1-A	MFI fold change	%		Conditions	Geo mean FL1-A	MFI fold change	%
Normoxia veh	285804	1	100		Normoxia veh	575000	1	100
Normoxia siATG5	268832	0.940617	94.0617		Normoxia siATG12	958000	1.66609	166.609
< 0.1% 8h veh	159535	0.558197	55.8197		< 0.1% 8h veh	246552	0.428786	42.8786
< 0.1% 8h siATG5	169361	0.629988	62.9988		< 0.1% 8h siATG12	530000	0.921739	92.1739
Biological replicate n2					Biological replicate n2
Conditions	Geo mean FL1-A	MFI fold change	%		Conditions	Geo mean FL1-A	MFI fold change	%
Normoxia veh	128732	1	100		Normoxia veh	319630	1	100
Normoxia siATG5	154578	1.20077	120.077		Normoxia siATG12	540000	1.68945	168.945
< 0.1% 8h veh	107262	0.833219	83.3219		< 0.1% 8h veh	265653	0.831127	83.1127
< 0.1% 8h siATG5	120277	0.934321	93.4321		< 0.1% 8h siATG12	321159	1.00478	100.478
Biological replicate n3					Biological replicate n3
Conditions	Geo mean FL1-A	MFI fold change	%		Conditions	Geo mean FL1-A	MFI fold change	%
Normoxia veh	174823	1	100		Normoxia veh	128732	1	100
Normoxia siATG5	271809	1.55477	155.477		Normoxia siATG12	123254	0.957446	95.7446
< 0.1% 8h veh	113033	0.646557	64.6557		< 0.1% 8h veh	107262	0.833219	83.3219
< 0.1% 8h siATG5	149677	0.856163	85.6163		< 0.1% 8h siATG12	131231	1.01941	101.941
					Biological replicate n4
					Conditions	Geo mean FL1-A	MFI fold change	%
					Normoxia veh	98938	1	100
					Normoxia siATG12	155326	1.56993	156.993
					< 0.1% 8h veh	72814	0.735956	73.5956
					< 0.1% 8h siATG12	96731	0.977693	97.7693
