# Supplementary material for: Hypoxia promotes tumor immune evasion by suppressing MHC-I expression and antigen presentation
Source: EMBO J. 2025 Jan 3;44(3):903–22. doi: 10.1038/s44318-024-00319-7 (PMC11790895; doi:10.1038/s44318-024-00319-7)
Supplement: Supplementary file 10 — Appendix Figure Source Data [file 44318_2024_319_MOESM10_ESM.zip › EMBOJ-2024-117498-T_SourceDataForAppendix/EMBOJ-2024-117498-T_SourceDataForAppendixFig. S5/Supplementary Figure 5H/Numerical data MHC I expression HT29 siNBR1 FACS data .xlsx]

## Sheet: Sheet1
Experiment details: HT29cells were transfected with siNBR1 and exposed to hypoxia for 6, 8 and 16 hours, mean fluorescence intensity of MHC I expression on the cell surface was determined using flow cytometry and data was analyzed using FlowJo software
Biological replicate n1
					Biological replicate n1					Biological replicate n1
Conditions	Geo mean FL1-A	MFI fold change	%
Normoxia veh	192693	1	100		Conditions	Geo mean FL1-A	MFI fold change	%		Conditions	Geo mean FL1-A	MFI fold change	%
Normoxia siNBR1	198007	1.02758	102.758		Normoxia veh	285804	1	100		Normoxia veh	235783	1	100
< 0.1% 6h veh	140494	0.729108	72.9108		Normoxia siNBR1	207018	0.724336	72.4336		Normoxia siNBR1	251670	1.06738	106.738
< 0.1% 6h siNBR1	158620	0.823175	82.3175		< 0.1% 8h veh	159535	0.558197	55.8197		< 0.1% 16h veh	88862	0.37688	37.688
					< 0.1% 8h siNBR1	222856	0.779751	77.9751		< 0.1% 16h siNBR1	115186	0.488525	48.8525
Biological replicate n2
Conditions	Geo mean FL1-A	MFI fold change	%		Biological replicate n2					Biological replicate n2
Normoxia veh	159813	1	100		Conditions	Geo mean FL1-A	MFI fold change	%		Conditions			%
Normoxia siNBR1	160141	1.00205	100.205		Normoxia veh	575000	1	100		Normoxia veh			100
< 0.1% 6h veh	65957	0.412714	41.2714		Normoxia siNBR1	839000	1.45913	145.913		Normoxia siNBR1			96.1397
< 0.1% 6h siNBR1	155584	0.973538	97.3538		< 0.1% 8h veh	246552	0.428786	42.8786		< 0.1% 16h veh			27.6278
					< 0.1% 8h siNBR1	497000	0.864348	86.4348		< 0.1% 16h siNBR1			45.9886
Biological replicate n3
Conditions	Geo mean FL1-A	MFI fold change	%		Biological replicate n3					Biological replicate n3
Normoxia veh	280385	1	100		Conditions	Geo mean FL1-A	MFI fold change	%
Normoxia siNBR1	222918	0.795043	79.5043		Normoxia veh	319630	1	100		Conditions			%
< 0.1% 6h veh	169271	0.603709	60.3709		Normoxia siNBR1	512000	1.60185	160.185		Normoxia veh			100
< 0.1% 6h siNBR1	197346	0.703839	70.3839		< 0.1% 8h veh	265653	0.831127	0.831127		Normoxia siNBR1			100.828
					< 0.1% 8h siNBR1	306232	0.958083	95.8083		< 0.1% 16h veh			31.6228
										< 0.1% 16h siNBR1			58.3994
Biological replicate n4
Conditions	Geo mean FL1-A	MFI fold change	%
Normoxia veh	221484	1	100
Normoxia siNBR1	191416	0.864243	86.4243
< 0.1% 6h veh	144659	0.653135	65.3135
< 0.1% 6h siNBR1	172597	0.779275	77.9275
